# Supplementary material for: Susceptibility to disease (tropical theileriosis) is associated with differential expression of host genes that possess motifs recognised by a pathogen DNA binding protein
Source: PLoS One. 2022 Jan 21;17(1):e0262051. doi: 10.1371/journal.pone.0262051 (PMC8782480; doi:10.1371/journal.pone.0262051)
Supplement: S1 File — Columns designate: Ensemble Gene ID; base mean of RNA-seq counts across all samples; log2 fold change between mean of Holstein vs. Sahiwal sample counts; lfcSE (Standard Error of the log fold change); stat (Wald statistic); p value (unadjusted p value for the Wald test); padj (Benjamini-Hochberg adjusted p-value for significance of the Wald test; DESeq2 normalized RNA-seq counts for each of the six Sahwal samples (Sah 1–6) and five Holstein (Hol 1–6); the gene name; an alternative gene name, when applicable; whether RNA-seq counts were consistent across all Sahiwal samples vs. Holstein; Interferon associated genes, as identified in the study of Liu et al. [50] or by GO [37]; description of protein/factor encoded by the gene. Yellow highlight designate genes also modulated in Theileria infected (TBL20) cells. (XLSX) [file pone.0262051.s007.xlsx]

## Sheet: Sheet1
S2. Excel spread sheet of 2211 H/S-DE genes (<0.1 FDR).
	Ensembl Gene Stable ID	baseMean	log2FoldChange	lfcSE	stat	pvalue	padj	Sah1	Sah2	Sah3	Sah4	Sah5	Sah6	Hol1	Hol2	Hol3	Hol4	Hol5	Gene name	Alternative Gene name	Consistent?	Interferon associated	Gene description
5	ENSBTAG00000008036	452.51	-5.38486	0.324158	-16.6119	5.72e-62	1.67e-58	747.206	807.005	771.444	650.103	1205.72	699.376	22.767	11.0666	5.93864	33.5733	23.4116	CELSR1		consistent		cadherin EGF LAG seven-pass G-type receptor 1 [Source:VGNC Symbol;Acc:VGNC:55884]
6	ENSBTAG00000001152	331.219	-4.1958	0.265029	-15.8315	1.89e-56	4.59e-53	394.359	741.522	839.644	552.587	499.201	457.172	20.9456	30.1817	40.5807	26.5052	40.7158	TLE6	KCNMB1	consistent		TLE family member 6, subcortical maternal complex member [Source:VGNC Symbol;Acc:VGNC:52895]
7	ENSBTAG00000035654	178.206	-5.4469	0.345622	-15.7597	5.89e-56	1.23e-52	256.976	249.941	406.964	245.47	326.956	436.745	5.46407	12.0727	9.89773	2.65052	7.12527	LOC101902787		consistent
9	ENSBTAG00000038064	159.634	-6.86458	0.456706	-15.0306	4.63e-51	7.5e-48	274.766	277.61	419.263	218.569	304.265	249.013	1.82136	1.00606	3.95909	2.65052	3.05369	LOC614531		consistent		ras-related GTP-binding protein A [Source:NCBI gene;Acc:539009]
11	ENSBTAG00000014614	1788.36	3.91174	0.27016	14.4794	1.64e-47	2.17e-44	213.488	261.008	205.718	145.713	176.371	449.39	3837.6	2835.07	2901.03	3877.72	4768.84	ACTA2		consistent		actin alpha 2, smooth muscle [Source:NCBI gene;Acc:515610]
12	ENSBTAG00000027412	481.405	-4.14933	0.30005	-13.8288	1.71e-43	2.08e-40	1322.44	1144.56	706.598	605.268	619.876	659.495	45.5339	51.3089	23.7546	69.7971	46.8232	Superoxide dismutase [Cu-Zn];unassigned;ortholog		consistent		SUPEROXIDE DISMUTASE [CU-ZN] (PTHR10003:SF66)
13	ENSBTAG00000007554	1484.37	-3.42445	0.26003	-13.1694	1.32e-39	1.48e-36	2617.2	2151.71	1755.31	3422.01	1974.11	3231.33	226.759	404.435	172.221	184.653	188.311	IFI6		consistent	IFN	interferon alpha inducible protein 6 [Source:VGNC Symbol;Acc:VGNC:30047]
17	ENSBTAG00000047207	280.208	-1.59593	0.135881	-11.7451	7.49e-32	6.43e-29	345.929	399.352	486.345	358.677	454.851	371.574	150.262	122.739	126.691	132.526	133.344	LOC539009		consistent
19	ENSBTAG00000033076	360.646	-4.98837	0.432885	-11.5235	1e-30	7.71e-28	323.196	260.086	1232.07	777.881	836.471	435.772	26.4097	23.1393	13.8568	9.71859	28.5011	TRPM6	FCGR3A	consistent		transient receptor potential cation channel subfamily M member 6 [Source:VGNC Symbol;Acc:VGNC:36392]
20	ENSBTAG00000032151	77.8359	-2.45061	0.223103	-10.9842	4.55e-28	3.32e-25	115.639	121.742	103.977	112.087	142.334	146.879	22.767	18.109	20.7852	20.3207	31.5548	CCDC73		consistent
21	ENSBTAG00000017486	222.795	-3.13648	0.287292	-10.9174	9.52e-28	6.61e-25	231.278	392.896	367.833	503.269	416.689	326.829	31.8738	51.3089	56.4171	53.0105	19.34	ADARB1		consistent		adenosine deaminase RNA specific B1 [Source:VGNC Symbol;Acc:VGNC:25636]
22	ENSBTAG00000002335	473.45	-11.1084	1.02145	-10.8752	1.51e-27	1e-24	471.452	434.399	609.329	451.709	1402.71	1836.47	0	0	0.989773	0.883508	0	HAND1		consistent		heart and neural crest derivatives expressed 1 [Source:VGNC Symbol;Acc:VGNC:29746]
23	ENSBTAG00000016676	256.26	-3.74687	0.345574	-10.8424	2.17e-27	1.37e-24	235.232	391.974	440.505	348.589	576.557	661.44	16.3922	32.1938	21.775	56.5445	37.6622	PTER		consistent		phosphotriesterase related [Source:VGNC Symbol;Acc:VGNC:33497]
24	ENSBTAG00000000609	1617.71	-1.44029	0.136671	-10.5384	5.75e-26	3.49e-23	2740.75	2295.58	2422.78	1945.82	2301.07	1908.45	813.236	713.294	710.657	956.839	986.341	LOC782629	HORMAD1	consistent
25	ENSBTAG00000031355	108.531	-8.01429	0.780023	-10.2744	9.19e-25	5.36e-22	181.86	130.043	281.745	188.306	145.428	262.631	1.82136	2.01211	0	0	0	LOC529196		consistent		C-C chemokine receptor type 1-like [Source:NCBI gene;Acc:529196]
26	ENSBTAG00000005816	940.36	-1.26179	0.125001	-10.0943	5.86e-24	3.29e-21	1414.36	1303.2	1037.54	1323.74	1204.68	1392.92	595.584	607.658	432.531	551.309	480.447	IRF9		consistent	IFN	interferon regulatory factor 9 [Source:VGNC Symbol;Acc:VGNC:30280]
28	ENSBTAG00000012894	1171.54	-3.21473	0.331415	-9.70002	3.01e-22	1.57e-19	1391.62	1357.61	1797.8	3049.88	2647.62	1580.65	160.279	316.908	336.523	136.06	111.969	SAMD9		consistent
29	ENSBTAG00000033747	1204.88	0.715071	0.0743335	9.61977	6.6e-22	3.32e-19	886.566	1006.22	867.594	914.627	1032.44	888.081	1494.42	1583.53	1520.29	1438.35	1621.51	SIL1		consistent		SIL1 nucleotide exchange factor [Source:VGNC Symbol;Acc:VGNC:34622]
30	ENSBTAG00000016995	792.844	1.21331	0.126556	9.58714	9.06e-22	4.4e-19	542.614	438.088	458.394	609.751	414.626	511.644	1281.33	1167.03	960.08	1193.62	1144.12	HDHD5		consistent		haloacid dehalogenase like hydrolase domain containing 5 [Source:VGNC Symbol;Acc:VGNC:29790]
31	ENSBTAG00000003255	610.451	-4.61679	0.494007	-9.34561	9.14e-21	4.3e-18	1135.64	484.203	486.345	1591.63	1212.93	1583.57	76.497	85.5148	19.7955	12.3691	26.4653	CD4		consistent		CD4 molecule [Source:VGNC Symbol;Acc:VGNC:27032]
32	ENSBTAG00000004526	5087.2	-0.850986	0.0911138	-9.33982	9.65e-21	4.4e-18	7132.07	5847.33	6559.51	6130.02	6854.73	5752.59	3373.15	3469.89	3118.78	3898.92	3822.2	U6	IFT22	consistent		U6 spliceosomal RNA [Source:RFAM;Acc:RF00026]
33	ENSBTAG00000012335	723.814	-2.1643	0.237904	-9.09741	9.25e-20	4.09e-17	931.043	1137.18	637.279	1688.02	963.334	1356.93	199.439	309.865	227.648	286.257	224.955	UBA7		consistent	Liu et al	ubiquitin like modifier activating enzyme 7 [Source:VGNC Symbol;Acc:VGNC:36566]
34	ENSBTAG00000016567	44.7423	4.91899	0.546768	8.99648	2.33e-19	1e-16	2.9651	0	8.94427	4.48347	0	2.91812	106.549	77.4663	125.701	91.8848	71.2527	HBQ1		consistent		hemoglobin, theta 1 [Source:NCBI gene;Acc:618325]
35	ENSBTAG00000024157	404.633	1.75536	0.195522	8.97783	2.76e-19	1.15e-16	196.685	225.961	195.656	217.448	113.455	217.886	634.743	643.876	489.938	811.944	703.366	WDR60		consistent		WD repeat domain 60 [Source:VGNC Symbol;Acc:VGNC:36909]
36	ENSBTAG00000047483	71.7898	1.94708	0.217233	8.96309	3.16e-19	1.28e-16	22.7325	27.6687	39.1312	31.3843	27.848	38.9083	92.8893	132.799	131.64	124.575	120.112	LOC101907138		consistent		tetratricopeptide repeat protein 9C-like [Source:NCBI gene;Acc:101907138]
37	ENSBTAG00000039129	2564.35	-2.13861	0.238748	-8.9576	3.32e-19	1.31e-16	4217.37	3400.49	4336.85	3354.75	5627.36	2781.94	749.489	1430.61	930.387	773.953	604.63	LOC510798		consistent		tumor necrosis factor receptor superfamily member 26 [Source:NCBI gene;Acc:510798]
38	ENSBTAG00000019998	1594.09	-2.10357	0.235246	-8.94202	3.82e-19	1.47e-16	2110.17	2735.52	1862.64	2478.24	2700.22	2799.45	458.072	853.136	700.76	307.461	529.306	HAGH		consistent		hydroxyacylglutathione hydrolase [Source:VGNC Symbol;Acc:VGNC:29742]
39	ENSBTAG00000037527	1556.13	-3.4923	0.392741	-8.89212	6e-19	2.24e-16	3072.84	3285.2	816.165	3309.92	2322.73	3130.17	229.491	443.671	270.208	121.041	116.04	OAS1Z		consistent	IFN/Liu et al	2',5'-oligoadenylate synthetase 1, 40/46kDa [Source:NCBI gene;Acc:519922]
40	ENSBTAG00000032265	651.275	-1.13324	0.12915	-8.77462	1.71e-18	6.26e-16	849.997	720.309	808.339	1062.58	900.419	850.145	451.697	393.368	402.838	317.179	407.158	RTP4		consistent	Liu et al	receptor transporter protein 4 [Source:VGNC Symbol;Acc:VGNC:53603]
42	ENSBTAG00000020657	634.018	7.49032	0.865301	8.65633	4.87e-18	1.69e-15	7.90695	11.0675	8.94427	4.48347	2.06281	11.6725	270.472	4662.07	647.312	1241.33	106.879	FAT1		consistent		FAT atypical cadherin 1 [Source:VGNC Symbol;Acc:VGNC:52771]
43	ENSBTAG00000021565	290.178	-26.1312	3.03774	-8.60217	7.82e-18	2.65e-15	906.334	0	815.047	1470.58	0	0	0	0	0	0	0	PRSS2		consistent		serine protease 2 [Source:NCBI gene;Acc:282603]
44	ENSBTAG00000008471	1578.46	-2.8187	0.343363	-8.20909	2.23e-16	7.39e-14	3193.42	3358.06	1141.51	2421.07	1464.6	3950.16	506.338	293.768	206.863	295.975	531.342	MX2		consistent	IFN/Liu et al	MX dynamin like GTPase 2 [Source:VGNC Symbol;Acc:VGNC:50221]
45	ENSBTAG00000020166	1845.27	-1.47212	0.18624	-7.90445	2.69e-15	8.73e-13	3454.35	2220.88	1929.73	2426.68	2114.38	3462.83	994.461	1135.84	901.684	782.788	874.373	ZNFX1		consistent	Liu et al	zinc finger NFX1-type containing 1 [Source:VGNC Symbol;Acc:VGNC:37357]
46	ENSBTAG00000046467	183.474	1.3187	0.167349	7.8799	3.28e-15	1.04e-12	99.8252	107.908	115.158	113.208	105.204	114.779	296.881	218.314	212.801	348.102	286.029	PTP4A3		consistent		protein tyrosine phosphatase 4A3 [Source:VGNC Symbol;Acc:VGNC:33525]
47	ENSBTAG00000046377	21.3625	-7.79288	0.991529	-7.85946	3.86e-15	1.2e-12	49.4184	23.0573	35.7771	38.1095	36.0993	52.5261	0	0	0	0	0	LOC100336807		consistent
48	ENSBTAG00000020538	951.687	-1.76291	0.225499	-7.81782	5.37e-15	1.63e-12	1991.56	1580.81	983.87	1444.8	851.942	1551.47	441.679	352.12	373.145	358.704	538.467	HERC5		consistent	IFN/Liu et al	HECT and RLD domain containing E3 ubiquitin protein ligase 5 [Source:VGNC Symbol;Acc:VGNC:29814]
49	ENSBTAG00000001817	1611.09	-0.909102	0.116626	-7.79502	6.44e-15	1.92e-12	1918.42	1812.3	2392.59	2425.55	1884.38	1842.31	1034.53	1267.63	1077.86	1069.93	996.52	TMEM161A		consistent		transmembrane protein 161A [Source:VGNC Symbol;Acc:VGNC:35986]
50	ENSBTAG00000017091	4264.66	-0.510555	0.0657276	-7.76774	7.99e-15	2.33e-12	5028.82	5210.02	4554.87	4740.14	5022.95	5041.54	3659.11	3354.19	3300.89	3762.86	3235.89	CMTR1		consistent		cap methyltransferase 1 [Source:VGNC Symbol;Acc:VGNC:27489]
51	ENSBTAG00000021791	434.423	-2.44171	0.314585	-7.76169	8.38e-15	2.4e-12	819.357	564.442	429.325	801.419	705.483	822.91	195.796	125.757	139.558	43.2919	131.309	PARP9		consistent	Liu et al	poly(ADP-ribose) polymerase family member 9 [Source:VGNC Symbol;Acc:VGNC:53596]
52	ENSBTAG00000030913	4651.59	-4.62176	0.596669	-7.74593	9.49e-15	2.63e-12	10932.3	10012.4	2319.92	9521.76	6740.25	9965.38	167.565	659.973	626.527	130.759	90.5927	MX1		consistent	IFN/Liu et al	MX dynamin like GTPase 1 [Source:VGNC Symbol;Acc:VGNC:31770]
54	ENSBTAG00000009873	815.37	-3.37778	0.437606	-7.71877	1.17e-14	3.17e-12	1948.07	1553.14	1660.28	886.605	740.55	1514.5	54.6407	53.321	91.0592	149.313	317.584	NRN1		consistent		neuritin 1 [Source:VGNC Symbol;Acc:VGNC:32265]
55	ENSBTAG00000003366	802.226	-1.3641	0.177432	-7.68802	1.49e-14	3.96e-12	1450.92	1124.27	825.109	1147.77	932.392	1185.73	379.753	349.102	570.11	460.308	399.015	DDX58		consistent	Liu et al	DExD/H-box helicase 58 [Source:VGNC Symbol;Acc:VGNC:27979]
56	ENSBTAG00000016546	2274.52	-0.827352	0.109401	-7.56255	3.95e-14	1.03e-11	2831.68	2766.87	2735.83	2825.7	2760.05	3102.93	1464.37	1974.89	1418.35	1372.97	1766.05	PARP12		consistent	Liu et al	poly(ADP-ribose) polymerase family member 12 [Source:NCBI gene;Acc:513185]
57	ENSBTAG00000014707	503.971	-4.12681	0.546627	-7.54959	4.37e-14	1.12e-11	1159.36	1356.69	144.226	755.464	497.138	1378.32	18.2136	67.4058	94.0285	56.5445	16.2863	ISG15		consistent	IFN/Liu et al	ISG15 ubiquitin like modifier [Source:VGNC Symbol;Acc:VGNC:30293]
59	ENSBTAG00000018993	4926.41	1.39291	0.184913	7.53278	4.97e-14	1.23e-11	2557.9	2142.48	2982.92	3899.49	2807.49	2606.85	7321.86	5468.92	9298.92	6142.15	8961.56	ITGB7		consistent		integrin subunit beta 7 [Source:VGNC Symbol;Acc:VGNC:30332]
60	ENSBTAG00000015291	1783.86	1.06429	0.141628	7.51465	5.71e-14	1.39e-11	1301.68	1224.8	1192.94	1161.22	1203.65	1069.98	2080.9	2030.22	3357.31	2262.66	2737.12	ORC4		consistent		origin recognition complex subunit 4 [Source:VGNC Symbol;Acc:VGNC:32449]
61	ENSBTAG00000005870	640.123	0.690254	0.0931775	7.40796	1.28e-13	3.07e-11	545.579	533.084	485.227	497.665	439.379	501.916	818.7	726.373	897.725	845.517	750.189	FANCL		consistent		FA complementation group L [Source:VGNC Symbol;Acc:VGNC:28860]
62	ENSBTAG00000046328	173.756	-2.53401	0.345553	-7.33319	2.25e-13	5.29e-11	302.441	256.397	363.361	316.084	168.119	264.576	87.4252	62.3755	31.6728	21.2042	37.6622	XG		consistent		Xg glycoprotein [Source:VGNC Symbol;Acc:VGNC:56960]
63	ENSBTAG00000030932	891.031	-1.70573	0.234512	-7.27352	3.5e-13	8.11e-11	1298.72	1389.89	1019.65	1365.22	1196.43	1536.88	528.194	369.223	586.936	252.683	257.528	IFI44L		consistent	IFN	interferon induced protein 44 like [Source:VGNC Symbol;Acc:VGNC:30046]
65	ENSBTAG00000022027	4006.08	-0.868082	0.119654	-7.25494	4.02e-13	9.03e-11	6141.72	5134.39	5412.4	4134.88	4625.86	4805.17	2616.38	2673.09	2852.53	3246.89	2423.61	DDT		consistent		D-dopachrome tautomerase [Source:NCBI gene;Acc:615999]
66	ENSBTAG00000038025	2230.9	1.31306	0.181903	7.21845	5.26e-13	1.16e-10	1269.06	1158.4	1917.43	1110.78	1357.33	1179.89	3220.16	2289.78	3859.13	3909.52	3268.46	HIST2H2BE		consistent
67	ENSBTAG00000014650	1607.26	-0.779706	0.108483	-7.18736	6.61e-13	1.44e-10	1946.1	1863.03	1746.37	2264.15	1880.26	2202.21	1283.15	1293.79	1135.27	982.461	1083.04	NFATC2IP		consistent		nuclear factor of activated T cells 2 interacting protein [Source:VGNC Symbol;Acc:VGNC:32032]
68	ENSBTAG00000005018	176.403	-4.74043	0.661379	-7.16749	7.64e-13	1.64e-10	199.65	260.086	261.62	385.578	534.269	240.258	1.82136	31.1877	17.8159	0	8.14317	NFAM1		consistent		NFAT activating protein with ITAM motif 1 [Source:VGNC Symbol;Acc:VGNC:32027]
69	ENSBTAG00000003202	53.1165	-5.02225	0.704151	-7.13234	9.87e-13	2.09e-10	30.6394	65.4827	40.2492	107.603	182.559	142.988	0	6.03634	5.93864	1.76702	1.0179	OPRD1		consistent		opioid receptor delta 1 [Source:VGNC Symbol;Acc:VGNC:50539]
70	ENSBTAG00000008609	73.338	5.03656	0.706887	7.12499	1.04e-12	2.17e-10	2.9651	3.68916	2.23607	7.84606	0	11.6725	191.243	88.533	41.5705	87.4673	369.496	SEPTIN8		consistent		septin 8 [Source:VGNC Symbol;Acc:VGNC:34458]
71	ENSBTAG00000016444	65.1141	-3.6248	0.511953	-7.08034	1.44e-12	2.95e-10	152.209	46.1146	95.0329	101.999	106.235	169.251	16.3922	5.03028	5.93864	1.76702	16.2863	RETREG1		consistent		reticulophagy regulator 1 [Source:VGNC Symbol;Acc:VGNC:33878]
72	ENSBTAG00000004380	1111.77	-0.894928	0.126481	-7.07561	1.49e-12	3.02e-10	1411.39	1258.01	1398.66	1565.85	1204.68	1606.91	702.133	814.906	835.369	840.216	591.398	STAT2		consistent	IFN/Liu et al	signal transducer and activator of transcription 2 [Source:VGNC Symbol;Acc:VGNC:35370]
73	ENSBTAG00000010033	763.829	2.25248	0.318829	7.06486	1.61e-12	3.21e-10	304.417	325.569	325.348	261.162	307.359	166.333	666.617	1911.51	2061.7	684.719	1387.39	CYP2J2		consistent
74	ENSBTAG00000046412	16.8146	-7.44763	1.05577	-7.0542	1.74e-12	3.42e-10	35.5813	12.9121	22.3607	24.6591	50.539	38.9083	0	0	0	0	0	LOC512617		consistent		acyl-CoA dehydrogenase family member 10 [Source:NCBI gene;Acc:513508]
76	ENSBTAG00000006036	58.1014	-2.15207	0.306786	-7.01491	2.3e-12	4.42e-10	55.3486	84.8508	90.5608	88.5484	108.298	110.889	27.3204	24.1454	9.89773	22.9712	16.2863	ERP27		consistent		endoplasmic reticulum protein 27 [Source:VGNC Symbol;Acc:VGNC:56198]
78	ENSBTAG00000023144	17902.1	-0.579978	0.0834743	-6.94798	3.71e-12	6.93e-10	18765.2	24634.4	21237.1	19468.3	20502.3	21828.5	13952.5	15244.8	14107.2	13054.7	14128.4	PTPRC		consistent		protein tyrosine phosphatase receptor type C [Source:VGNC Symbol;Acc:VGNC:33546]
79	ENSBTAG00000011311	1472.87	-0.89583	0.129828	-6.90011	5.2e-12	9.6e-10	2140.81	2127.73	1631.21	1606.2	1724.51	1958.06	943.463	1233.43	1008.58	833.148	994.484	CCDC12		consistent		coiled-coil domain containing 12 [Source:VGNC Symbol;Acc:VGNC:26838]
80	ENSBTAG00000020416	386.463	-1.08531	0.157417	-6.89449	5.41e-12	9.86e-10	523.835	527.551	366.715	609.751	522.923	501.916	304.167	233.405	231.607	229.712	199.508	PGAP1		consistent		post-GPI attachment to proteins 1 [Source:VGNC Symbol;Acc:VGNC:32781]
81	ENSBTAG00000005974	25.9385	-3.76782	0.548422	-6.87029	6.41e-12	1.15e-09	24.7092	62.7158	38.0132	58.2851	40.2249	44.7445	2.73204	7.04239	0	1.76702	5.08948	APOBEC2		consistent		apolipoprotein B mRNA editing enzyme catalytic subunit 2 [Source:VGNC Symbol;Acc:VGNC:26028]
82	ENSBTAG00000034185	209289	-1.0314	0.150614	-6.84793	7.49e-12	1.33e-09	325719	184261	303481	274070	297650	250241	150308	131913	108115	143814	132605	Elongation factor 1-alpha;unassigned;ortholog		consistent		ELONGATION FACTOR 1-ALPHA 1-RELATED (PTHR23115:SF222)
83	ENSBTAG00000016223	67.7029	-4.0911	0.598857	-6.8315	8.4e-12	1.48e-09	176.918	95.9183	272.8	58.2851	51.5704	54.4716	7.28543	15.0908	5.93864	4.41754	2.03579	SCRN1		consistent		secernin 1 [Source:VGNC Symbol;Acc:VGNC:34366]
84	ENSBTAG00000018239	1062.65	-0.99613	0.146046	-6.82068	9.06e-12	1.57e-09	1494.41	1467.37	1399.78	1463.85	1127.33	1291.75	878.805	756.554	595.844	521.27	692.169	DNAJC27		consistent		DnaJ heat shock protein family (Hsp40) member C27 [Source:VGNC Symbol;Acc:VGNC:59212]
85	ENSBTAG00000004425	317.382	1.10689	0.162354	6.81776	9.25e-12	1.59e-09	179.883	244.407	181.122	258.92	187.716	197.459	436.215	370.229	469.153	568.096	397.997	BBS10		consistent
87	ENSBTAG00000015961	280.272	-1.45544	0.214359	-6.78972	1.12e-11	1.89e-09	548.544	288.677	413.673	381.095	406.374	325.857	166.654	148.896	162.323	89.2343	151.666	TSPAN2		consistent		tetraspanin 2 [Source:VGNC Symbol;Acc:VGNC:36435]
86	ENSBTAG00000014775	1866.13	-1.08514	0.159835	-6.78914	1.13e-11	1.89e-09	3070.86	2052.1	2260.66	2899.68	2579.55	1876.35	1139.26	1162	1190.7	1392.41	903.892	GUK1		consistent		guanylate kinase 1 [Source:VGNC Symbol;Acc:VGNC:29725]
88	ENSBTAG00000011473	1149.18	-1.48431	0.21905	-6.77612	1.23e-11	2.05e-09	2141.79	2106.51	1436.67	1065.94	1171.68	1817.02	674.813	711.282	568.13	505.367	441.767	MYL9		consistent		myosin light chain 9 [Source:VGNC Symbol;Acc:VGNC:57010]
89	ENSBTAG00000002837	702.522	1.24267	0.183668	6.76584	1.33e-11	2.17e-09	453.661	404.886	515.414	485.335	367.181	374.492	1197.54	737.439	764.105	1130.89	1296.8	TOR1B		consistent		torsin family 1 member B [Source:VGNC Symbol;Acc:VGNC:54504]
91	ENSBTAG00000021630	741.246	0.878289	0.130122	6.74975	1.48e-11	2.37e-09	505.056	580.121	479.637	580.609	497.138	577.788	940.731	1205.26	851.205	1116.75	819.406	MTFMT		consistent		mitochondrial methionyl-tRNA formyltransferase [Source:VGNC Symbol;Acc:VGNC:31724]
92	ENSBTAG00000012348	572.554	-1.96654	0.291595	-6.74407	1.54e-11	2.44e-09	649.358	788.559	1243.25	823.837	717.859	968.816	405.252	216.302	199.934	167.867	117.058	LRRC71		consistent		leucine rich repeat containing 71 [Source:VGNC Symbol;Acc:VGNC:31025]
93	ENSBTAG00000001174	4685.8	0.556013	0.0828816	6.70852	1.97e-11	3.08e-09	4007.83	3935.42	3712.99	4305.25	3725.44	3477.43	4892.17	5673.15	5984.17	6076.77	5753.15	MRPL15		consistent		mitochondrial ribosomal protein L15 [Source:VGNC Symbol;Acc:VGNC:31619]
94	ENSBTAG00000019675	1115.82	-0.653047	0.0973693	-6.7069	1.99e-11	3.09e-09	1343.19	1477.51	1266.73	1215.02	1475.94	1244.09	769.524	783.718	867.042	983.345	847.907	ATXN1		consistent		ataxin 1 [Source:VGNC Symbol;Acc:VGNC:26337]
95	ENSBTAG00000031453	137.615	2.31022	0.344877	6.69868	2.1e-11	3.23e-09	24.7092	51.6483	41.3673	42.5929	34.0364	100.189	148.441	230.387	300.891	280.956	258.546	CCM2L		consistent		CCM2 like scaffold protein [Source:VGNC Symbol;Acc:VGNC:26955]
96	ENSBTAG00000012751	455.125	1.11258	0.166452	6.6841	2.32e-11	3.53e-09	294.534	284.988	314.168	274.612	303.234	315.157	497.231	749.512	820.522	688.253	464.161	BTBD6		consistent		BTB domain containing 6 [Source:VGNC Symbol;Acc:VGNC:26591]
97	ENSBTAG00000034349	669.136	-3.13448	0.469909	-6.6704	2.55e-11	3.84e-09	1412.38	1528.24	510.942	1228.47	988.088	1054.41	167.565	173.042	206.863	74.2147	16.2863	IFI44		consistent	IFN/Liu et al	interferon induced protein 44 [Source:VGNC Symbol;Acc:VGNC:30045]
98	ENSBTAG00000005110	453.058	-2.32127	0.348279	-6.66499	2.65e-11	3.94e-09	869.764	293.289	709.952	1133.2	917.952	347.256	133.87	201.211	159.354	113.973	103.825	CADPS2		consistent		calcium dependent secretion activator 2 [Source:VGNC Symbol;Acc:VGNC:26699]
101	ENSBTAG00000000816	9827.86	-0.707466	0.106763	-6.62652	3.44e-11	4.96e-09	12174.7	11360.8	13877	12596.3	12426.4	9143.44	7777.2	7333.14	7235.24	6673.14	7509.02	PRDM1		consistent		PR/SET domain 1 [Source:VGNC Symbol;Acc:VGNC:33288]
102	ENSBTAG00000014628	341.408	-5.62366	0.851703	-6.60284	4.03e-11	5.77e-09	558.428	925.058	91.6788	897.814	397.092	822.91	3.64272	20.1211	31.6728	7.06806	0	OAS2		consistent	IFN/Liu et al	2'-5'-oligoadenylate synthetase 2 [Source:VGNC Symbol;Acc:VGNC:32391]
103	ENSBTAG00000011563	130.832	-2.29394	0.348295	-6.5862	4.51e-11	6.39e-09	257.964	122.665	193.42	246.591	183.59	225.668	47.3553	44.2665	16.8261	26.5052	74.3064	TNFSF13B		consistent		TNF superfamily member 13b [Source:NCBI gene;Acc:504507]
104	ENSBTAG00000006790	189.453	-1.63926	0.249669	-6.56573	5.18e-11	7.26e-09	246.104	254.552	283.981	205.119	294.982	358.929	70.1223	80.4845	148.466	61.8456	79.3959	SPTBN5		consistent		spectrin beta, non-erythrocytic 5 [Source:VGNC Symbol;Acc:VGNC:35255]
105	ENSBTAG00000021964	312.761	4.31014	0.657424	6.55611	5.52e-11	7.67e-09	11.8604	33.2025	22.3607	49.3181	12.3769	67.1167	346.058	145.878	157.374	1986.13	608.702	CDH17		consistent		cadherin 17 [Source:VGNC Symbol;Acc:VGNC:27096]
106	ENSBTAG00000027782	19.9417	-6.52895	0.998209	-6.54067	6.12e-11	8.43e-09	33.6045	49.8037	32.423	20.1756	45.3819	35.9901	0	0	1.97955	0	0	OR5K1		consistent		olfactory receptor, family 5, subfamily K, member 1 [Source:NCBI gene;Acc:785806]
108	ENSBTAG00000020536	1713.09	-2.38031	0.369569	-6.44077	1.19e-10	1.61e-08	3119.29	2846.19	1232.07	3557.63	2682.69	2806.26	953.481	423.55	726.494	216.459	279.921	HERC6		consistent		HECT and RLD domain containing E3 ubiquitin protein ligase family member 6 [Source:VGNC Symbol;Acc:VGNC:29815]
109	ENSBTAG00000040304	12.0503	6.15475	0.959473	6.41472	1.41e-10	1.89e-08	0.988368	0	0	0	0	0.972706	20.9456	23.1393	18.8057	30.0393	37.6622	LOC616094		consistent		5-hydroxytryptamine receptor 3E [Source:NCBI gene;Acc:616094]
110	ENSBTAG00000020305	1045.03	0.534608	0.0838968	6.37222	1.86e-10	2.47e-08	886.566	831.907	911.198	934.803	877.728	767.465	1230.33	1121.75	1234.25	1319.08	1380.27	TOR1A		consistent		torsin family 1 member A [Source:VGNC Symbol;Acc:VGNC:36223]
111	ENSBTAG00000038439	1777.4	3.25749	0.512167	6.36022	2.01e-10	2.65e-08	317.266	293.289	156.525	203.998	586.871	621.559	2208.4	687.136	6554.28	1835.05	6087.02	H1F0		consistent
112	ENSBTAG00000017662	4033.29	-0.593111	0.0935928	-6.33715	2.34e-10	3.05e-08	4476.32	5213.71	4762.83	4583.22	4606.26	4936.48	2912.35	3167.07	3512.71	3544.63	2650.6	EEF2K		consistent		eukaryotic elongation factor 2 kinase [Source:VGNC Symbol;Acc:VGNC:28336]
113	ENSBTAG00000027444	1240.67	-1.18604	0.187653	-6.3204	2.61e-10	3.37e-08	2194.18	1606.63	1691.59	1575.94	1296.48	1623.45	749.489	1040.26	705.708	514.202	649.418	SVIL		consistent		supervillin [Source:NCBI gene;Acc:281509]
115	ENSBTAG00000013909	151.782	4.30822	0.6835	6.30317	2.92e-10	3.7e-08	7.90695	17.5235	27.9509	22.4173	5.15704	14.5906	473.553	57.3452	338.503	674.117	30.5369	BOC		consistent		BOC cell adhesion associated, oncogene regulated [Source:VGNC Symbol;Acc:VGNC:26536]
116	ENSBTAG00000031886	1337.32	1.12152	0.178372	6.28751	3.23e-10	4.06e-08	1001.22	935.203	1184	650.103	848.848	609.887	1739.4	2251.55	1758.83	1781.15	1950.29	HIST1H2BB		consistent		histone cluster 1, H2bn [Source:NCBI gene;Acc:614958]
117	ENSBTAG00000008612	152.937	3.26519	0.519775	6.28192	3.34e-10	4.17e-08	9.88368	39.6585	21.2426	23.5382	27.848	64.1986	85.6038	326.968	610.69	158.148	314.53	C1R		consistent		complement C1r [Source:VGNC Symbol;Acc:VGNC:56194]
119	ENSBTAG00000014534	399634	0.771651	0.122879	6.27977	3.39e-10	4.19e-08	327175	359463	301774	276022	299636	250436	510614	437768	457320	607060	568709	EEF1A1		consistent		eukaryotic translation elongation factor 1 alpha 1 [Source:VGNC Symbol;Acc:VGNC:56362]
118	ENSBTAG00000000380	299.176	1.41592	0.225515	6.27862	3.42e-10	4.19e-08	231.278	137.421	102.859	183.822	141.303	223.722	407.073	432.604	399.868	442.638	588.344	SPX		consistent
120	ENSBTAG00000021065	1032.34	1.08445	0.172932	6.27097	3.59e-10	4.36e-08	625.637	787.637	683.119	609.751	770.461	627.396	1460.73	1050.32	1410.43	2083.31	1246.92	MFSD13A		consistent		major facilitator superfamily domain containing 13A [Source:VGNC Symbol;Acc:VGNC:31434]
121	ENSBTAG00000047839	176.028	-4.87946	0.778315	-6.26926	3.63e-10	4.37e-08	86.9764	419.642	137.518	276.854	595.122	366.71	3.64272	35.212	12.8671	1.76702	0	P2RY8		consistent		P2Y receptor family member 8 [Source:VGNC Symbol;Acc:VGNC:32531]
122	ENSBTAG00000014306	615.482	2.15528	0.344406	6.25797	3.9e-10	4.66e-08	111.686	221.35	172.177	155.8	343.459	431.882	832.361	862.19	1046.19	865.838	1727.37	DOP1B	DOPEY2	consistent		DOP1 leucine zipper like protein B [Source:VGNC Symbol;Acc:VGNC:28173]
123	ENSBTAG00000007596	51.6216	3.54415	0.567192	6.24859	4.14e-10	4.91e-08	21.7441	9.22291	7.82624	0	4.12563	9.72706	132.048	138.836	50.4784	104.254	89.5748	GEM		consistent		GTP binding protein overexpressed in skeletal muscle [Source:VGNC Symbol;Acc:VGNC:29315]
124	ENSBTAG00000014351	3732.18	-0.859167	0.138184	-6.21758	5.05e-10	5.94e-08	4417.02	4309.87	4651.02	4625.82	6277.14	3849.97	2923.28	2537.27	2535.8	2113.35	2813.46	EIF2AK4		consistent		eukaryotic translation initiation factor 2 alpha kinase 4 [Source:VGNC Symbol;Acc:VGNC:28383]
125	ENSBTAG00000006621	32.1863	2.53718	0.408191	6.21567	5.11e-10	5.96e-08	9.88368	10.1452	7.82624	19.0547	6.18844	7.78165	30.0524	64.3876	48.4989	83.0498	67.1811	OR4N5	TRMT61A	consistent		olfactory receptor family 4 subfamily N member 5 [Source:HGNC Symbol;Acc:HGNC:15358]
127	ENSBTAG00000004815	1228.13	-1.07158	0.173223	-6.18609	6.17e-10	7.13e-08	1381.74	1390.81	1692.7	2155.43	1412	1640.96	757.685	650.918	799.737	596.368	1031.13	LOC509006	ZC3H7A	consistent		class I histocompatibility antigen, Gogo-C*0202 alpha chain
126	ENSBTAG00000004561	555.877	-6.88806	1.11365	-6.18509	6.21e-10	7.13e-08	38.5464	1256.16	45.8394	701.662	1672.94	2356.87	15.4815	2.01211	11.8773	13.2526	0	PAX6		consistent		paired box 6 [Source:VGNC Symbol;Acc:VGNC:32598]
128	ENSBTAG00000008703	1874.74	-1.00754	0.163048	-6.17939	6.43e-10	7.33e-08	2401.73	2130.49	1988.98	3028.58	2596.05	2432.74	1076.42	1229.4	1615.31	895.877	1226.56	EIF2AK2		consistent	Liu et al	eukaryotic translation initiation factor 2 alpha kinase 2 [Source:VGNC Symbol;Acc:VGNC:28381]
129	ENSBTAG00000015905	40.2456	7.01257	1.13638	6.17098	6.79e-10	7.68e-08	0	1.84458	2.23607	0	0	0	138.423	66.3997	142.527	89.2343	2.03579	ARHGAP32				Rho GTPase activating protein 32 [Source:VGNC Symbol;Acc:VGNC:26090]
130	ENSBTAG00000018399	60.0422	4.01796	0.652899	6.15403	7.55e-10	8.48e-08	5.93021	9.22291	22.3607	2.24173	2.06281	3.89083	109.281	92.5572	58.3966	58.3115	296.208	MYH15		consistent		myosin heavy chain 15 [Source:VGNC Symbol;Acc:VGNC:50161]
131	ENSBTAG00000017017	1116.46	0.708044	0.115099	6.1516	7.67e-10	8.53e-08	827.264	866.954	842.998	1062.58	824.094	778.165	1559.99	1178.09	1305.51	1478.99	1556.36	CTPS2		consistent		CTP synthase 2 [Source:VGNC Symbol;Acc:VGNC:27809]
132	ENSBTAG00000039208	3294.16	0.961892	0.156389	6.15062	7.72e-10	8.53e-08	3145.98	1877.78	2432.84	2054.55	2187.61	2114.66	5165.37	4258.64	4015.51	3674.51	5308.33	ATP5F1E		consistent		ATP synthase F1 subunit epsilon [Source:NCBI gene;Acc:617230]
133	ENSBTAG00000024884	821.607	-0.591135	0.0961733	-6.14656	7.92e-10	8.69e-08	1008.14	982.24	1045.36	943.769	907.638	931.853	763.149	591.561	648.302	560.144	655.525	CCNF	TEDC2	consistent		cyclin F [Source:NCBI gene;Acc:505200]
134	ENSBTAG00000006378	2234.39	-0.55465	0.0902662	-6.14461	8.02e-10	8.73e-08	2302.9	2659.89	2331.1	2673.27	2753.86	2959.95	1646.51	1712.31	1717.26	1886.29	1935.02	RIPK1		consistent		receptor interacting serine/threonine kinase 1 [Source:VGNC Symbol;Acc:VGNC:33981]
135	ENSBTAG00000045886	893.762	-1.03718	0.169579	-6.1162	9.58e-10	1.04e-07	1169.24	916.757	1550.71	1031.2	1291.32	1033.99	607.423	497.998	463.214	728.011	541.521	STARD4		consistent		StAR related lipid transfer domain containing 4 [Source:VGNC Symbol;Acc:VGNC:35365]
136	ENSBTAG00000008114	8997.87	-0.985994	0.161538	-6.10379	1.04e-09	1.11e-07	11411.7	11912.3	12533.2	15303.2	9137.24	9369.11	6774.54	5561.48	4357.97	6242.87	6373.05	CD99		consistent		CD99 molecule [Source:VGNC Symbol;Acc:VGNC:50554]
137	ENSBTAG00000009842	38.3395	-8.63703	1.41655	-6.09724	1.08e-09	1.15e-07	1.97674	16.6012	17.8885	26.9008	126.863	231.504	0	0	0	0	0	CRYM		consistent		crystallin mu [Source:VGNC Symbol;Acc:VGNC:27745]
139	ENSBTAG00000005723	635.208	0.736596	0.121527	6.0612	1.35e-09	1.42e-07	527.789	426.098	449.45	520.082	522.923	479.544	765.881	639.852	925.438	904.712	825.514	NEPRO		consistent		nucleolus and neural progenitor protein [Source:VGNC Symbol;Acc:VGNC:32008]
138	ENSBTAG00000002706	247.492	-1.12904	0.186296	-6.06049	1.36e-09	1.42e-07	329.127	440.855	305.223	216.327	349.647	329.747	142.977	123.745	150.446	164.333	169.989	GSTZ1		consistent		glutathione S-transferase zeta 1 [Source:VGNC Symbol;Acc:VGNC:29688]
140	ENSBTAG00000004956	1053.22	-0.561951	0.0929059	-6.04861	1.46e-09	1.52e-07	1214.7	1310.58	1068.84	1257.61	1324.33	1228.53	951.66	806.857	826.461	730.661	865.212	CHEK2		consistent		checkpoint kinase 2 [Source:VGNC Symbol;Acc:VGNC:27286]
141	ENSBTAG00000039071	920.498	-0.836559	0.138463	-6.04174	1.52e-09	1.58e-07	1322.44	1204.51	887.719	1072.67	1169.62	1246.04	645.671	795.791	671.066	572.513	537.449	ANKRD16		consistent		ankyrin repeat domain 16 [Source:VGNC Symbol;Acc:VGNC:25914]
142	ENSBTAG00000039861	1965.8	-4.60508	0.762692	-6.03793	1.56e-09	1.6e-07	4060.22	3982.45	1088.97	4799.55	2687.85	4288.66	45.5339	371.235	246.454	40.6414	12.2148	OAS1Y		consistent	IFN/Liu et al	2',5'-oligoadenylate synthetase 1, 40/46kDa [Source:NCBI gene;Acc:654488]
143	ENSBTAG00000008142	988.258	-1.55842	0.259523	-6.00494	1.91e-09	1.95e-07	1756.33	1453.53	802.748	1658.88	1192.31	1608.86	280.489	518.119	573.079	351.636	674.865	IFIH1		consistent	IFN/Liu et al	interferon induced with helicase C domain 1 [Source:VGNC Symbol;Acc:VGNC:30048]
144	ENSBTAG00000012406	607.616	-2.00693	0.334246	-6.00436	1.92e-09	1.95e-07	1075.34	942.582	433.797	951.616	801.403	1330.66	154.815	297.793	371.165	107.788	216.812	ZBP1		consistent	Liu et al	Z-DNA binding protein 1 [Source:VGNC Symbol;Acc:VGNC:37056]
145	ENSBTAG00000018013	3740.75	-1.05862	0.176391	-6.00152	1.95e-09	1.97e-07	6127.88	3528.69	4454.25	5055.11	5670.68	4553.24	1633.76	2896.44	2409.11	2614.3	2204.76	EMP3		consistent		epithelial membrane protein 3 [Source:VGNC Symbol;Acc:VGNC:28483]
146	ENSBTAG00000009580	20199.6	-0.532381	0.0887867	-5.99618	2.02e-09	2.02e-07	24109.3	22377.5	25076.4	22619.1	25037.4	21751.7	18433.1	17568.8	14341.8	14484.2	16396.3	SH3BGRL3		consistent		SH3 domain binding glutamate rich protein like 3 [Source:NCBI gene;Acc:614672]
150	ENSBTAG00000040367	6557.15	-1.02165	0.170827	-5.98061	2.22e-09	2.18e-07	11218	9506.05	7650.71	6707.26	10030.4	6025.92	4190.94	4124.83	3580.01	4881.38	4213.07	Ribosomal protein L15;unassigned;ortholog		consistent		SUBFAMILY NOT NAMED (PTHR11847:SF18)
149	ENSBTAG00000020884	4612.93	-1.0397	0.173876	-5.97958	2.24e-09	2.18e-07	5663.35	5223.86	6070.93	6439.38	6687.64	6021.05	3713.75	3390.41	3320.69	1873.04	2338.11	CASP4		consistent		caspase 4, apoptosis-related cysteine peptidase [Source:NCBI gene;Acc:338039]
151	ENSBTAG00000008195	98.8309	-1.04493	0.175041	-5.96961	2.38e-09	2.3e-07	113.662	120.82	125.22	140.108	129.957	144.933	60.1048	73.4421	65.325	69.7971	43.7695	PHKG1		consistent		phosphorylase kinase catalytic subunit gamma 1 [Source:VGNC Symbol;Acc:VGNC:32833]
152	ENSBTAG00000016042	49.8234	-2.79314	0.469265	-5.95216	2.65e-09	2.54e-07	91.9183	76.5502	63.7279	119.933	71.1671	66.144	29.1417	12.0727	3.95909	5.30105	8.14317	TM6SF2		consistent		transmembrane 6 superfamily member 2 [Source:VGNC Symbol;Acc:VGNC:35909]
153	ENSBTAG00000008022	2385.96	-1.86022	0.31346	-5.93446	2.95e-09	2.81e-07	4452.6	3474.27	3166.27	3983.56	2326.85	3942.38	1238.52	1817.94	736.391	633.475	473.322	PTGFRN		consistent		prostaglandin F2 receptor inhibitor [Source:VGNC Symbol;Acc:VGNC:33508]
154	ENSBTAG00000000250	1262.99	0.939612	0.159006	5.90927	3.44e-09	3.26e-07	726.451	897.389	1082.26	768.914	891.136	980.488	1924.26	1822.97	1538.11	1221.01	2039.86	HDHD3		consistent		haloacid dehalogenase like hydrolase domain containing 3 [Source:VGNC Symbol;Acc:VGNC:29789]
155	ENSBTAG00000018691	1204.82	1.82409	0.308821	5.90664	3.49e-09	3.29e-07	654.3	963.794	661.876	263.404	311.485	498.998	1337.79	2405.48	2222.04	1761.72	2172.19	RHOU		consistent		ras homolog family member U [Source:VGNC Symbol;Acc:VGNC:33955]
156	ENSBTAG00000000246	53.0621	-4.18919	0.712331	-5.88097	4.08e-09	3.81e-07	22.7325	141.111	46.9574	110.966	185.653	50.5807	5.46407	7.04239	1.97955	0	11.1969	ME3		consistent		malic enzyme 3 [Source:VGNC Symbol;Acc:VGNC:31341]
157	ENSBTAG00000006117	112.458	-2.53865	0.432205	-5.87372	4.26e-09	3.96e-07	60.2905	100.53	145.344	277.975	286.731	211.077	47.3553	19.1151	27.7137	21.2042	39.6979	FLYWCH1		consistent		FLYWCH-type zinc finger 1 [Source:VGNC Symbol;Acc:VGNC:29045]
158	ENSBTAG00000010632	59.4005	-4.41181	0.751757	-5.86866	4.39e-09	4.04e-07	182.848	33.2025	235.905	66.1311	101.078	9.72706	10.9281	6.03634	1.97955	3.53403	2.03579	FABP6				fatty acid binding protein 6 [Source:VGNC Symbol;Acc:VGNC:28698]
159	ENSBTAG00000037649	23.213	7.11149	1.21181	5.8685	4.4e-09	4.04e-07	0	1.84458	0	0	0	0	11.8388	53.321	148.466	25.6217	14.2505	VIPR2		consistent		vasoactive intestinal peptide receptor 2 [Source:VGNC Symbol;Acc:VGNC:36800]
160	ENSBTAG00000012976	568.033	3.44203	0.586943	5.86433	4.51e-09	4.11e-07	31.6278	122.665	43.6033	300.392	64.9787	58.3624	674.813	1020.14	1873.64	1813.84	244.295	WLS		consistent		Wnt ligand secretion mediator [Source:VGNC Symbol;Acc:VGNC:36948]
161	ENSBTAG00000020331	1118.52	0.753079	0.128701	5.85139	4.87e-09	4.42e-07	893.485	834.673	730.076	1011.02	859.162	788.865	1119.22	1489.97	1455.96	1730.79	1390.45	COQ6		consistent		coenzyme Q6, monooxygenase [Source:VGNC Symbol;Acc:VGNC:27614]
162	ENSBTAG00000001796	271.922	0.954938	0.16356	5.83844	5.27e-09	4.75e-07	176.918	230.573	188.948	177.097	200.093	170.224	431.662	343.065	321.676	463.842	287.047	CATSPERD		consistent		cation channel sperm associated auxiliary subunit delta [Source:VGNC Symbol;Acc:VGNC:26797]
163	ENSBTAG00000009788	21.4729	-2.36326	0.405613	-5.82639	5.66e-09	5.07e-07	31.6278	31.3579	44.7214	31.3843	29.9108	34.0447	7.28543	11.0666	6.92841	1.76702	6.10738	ACOT6		consistent		acyl-CoA thioesterase 2 [Source:NCBI gene;Acc:785383]
164	ENSBTAG00000011966	4247.21	-0.97185	0.166893	-5.8232	5.77e-09	5.14e-07	5780.97	5300.41	7092.81	5393.61	3473.78	5746.75	3048.04	2461.82	3070.28	2357.2	2993.63	LAMC1		consistent		laminin subunit gamma 1 [Source:VGNC Symbol;Acc:VGNC:50206]
165	ENSBTAG00000040559	167.038	-1.98692	0.342294	-5.8047	6.45e-09	5.7e-07	204.592	108.83	358.889	272.371	308.391	265.549	67.3902	81.4906	59.3864	83.0498	27.4832	PTPRH		consistent		protein tyrosine phosphatase receptor type H [Source:VGNC Symbol;Acc:VGNC:57057]
166	ENSBTAG00000021537	298.009	0.692773	0.119437	5.8003	6.62e-09	5.82e-07	197.674	237.951	204.6	244.349	255.789	255.822	345.147	346.083	407.787	360.471	422.427	RWDD3		consistent		RWD domain containing 3 [Source:VGNC Symbol;Acc:VGNC:34228]
167	ENSBTAG00000004657	242.004	2.61525	0.451536	5.79191	6.96e-09	6.08e-07	45.4649	75.6279	11.1803	66.1311	81.4812	155.633	285.953	534.216	528.539	392.278	485.536	FBLL1		consistent		fibrillarin like 1 [Source:HGNC Symbol;Acc:HGNC:35458]
168	ENSBTAG00000027312	12.0275	-4.79155	0.828772	-5.7815	7.4e-09	6.4e-07	23.7208	16.6012	22.3607	14.5713	24.7538	26.2631	0	1.00606	0.989773	0	2.03579	ECT2L		consistent		epithelial cell transforming 2 like [Source:VGNC Symbol;Acc:VGNC:28315]
170	ENSBTAG00000001231	89.2943	-2.80381	0.485421	-5.77604	7.65e-09	6.56e-07	31.6278	256.397	111.803	100.878	139.24	237.34	10.9281	21.1272	26.7239	17.6702	28.5011	CDHR1		consistent		cadherin related family member 1 [Source:VGNC Symbol;Acc:VGNC:27108]
171	ENSBTAG00000001004	55.5029	3.97688	0.689214	5.77017	7.92e-09	6.76e-07	3.95347	7.37833	10.0623	7.84606	8.25126	5.83624	148.441	15.0908	18.8057	113.089	271.778	ESAM		consistent		endothelial cell adhesion molecule [Source:VGNC Symbol;Acc:VGNC:50042]
172	ENSBTAG00000003242	2744.55	0.65742	0.113959	5.76894	7.98e-09	6.77e-07	2344.41	2173.84	2466.38	1951.43	2163.89	1945.41	4171.82	2970.88	3501.82	3500.46	2999.74	ACAD9		consistent		acyl-CoA dehydrogenase family member 9 [Source:VGNC Symbol;Acc:VGNC:50076]
174	ENSBTAG00000019365	380.405	0.891175	0.155123	5.74495	9.19e-09	7.71e-07	205.581	267.464	317.522	332.897	220.721	300.566	500.873	436.628	492.907	576.931	532.36	BACE1		consistent		beta-secretase 1 [Source:VGNC Symbol;Acc:VGNC:26400]
175	ENSBTAG00000001260	195.426	-2.84479	0.495615	-5.73992	9.47e-09	7.9e-07	365.696	201.059	164.351	665.795	271.26	257.767	30.0524	61.3694	69.2841	7.06806	55.9843	PINLYP	GSS	consistent		phospholipase A2 inhibitor and LY6/PLAUR domain containing [Source:VGNC Symbol;Acc:VGNC:57054]
176	ENSBTAG00000006999	309.88	-1.36815	0.238496	-5.73656	9.66e-09	8.01e-07	382.499	405.808	431.561	302.634	682.792	371.574	234.044	139.842	166.282	123.691	167.953	RYR1		consistent		ryanodine receptor 1 [Source:VGNC Symbol;Acc:VGNC:34233]
177	ENSBTAG00000013485	246.041	-1.19253	0.208016	-5.73285	9.88e-09	8.14e-07	374.592	284.988	368.951	312.722	299.108	342.393	148.441	187.126	172.221	79.5157	136.398	ZFYVE19		consistent		zinc finger FYVE-type containing 19 [Source:VGNC Symbol;Acc:VGNC:37175]
178	ENSBTAG00000021287	451.386	1.89038	0.330033	5.72787	1.02e-08	8.34e-07	135.406	154.023	282.863	329.535	101.078	212.05	917.964	762.591	606.731	1048.72	414.284	SLC16A7		consistent		solute carrier family 16 member 7 [Source:VGNC Symbol;Acc:VGNC:34693]
179	ENSBTAG00000019979	27.1883	-5.43991	0.951396	-5.71782	1.08e-08	8.79e-07	55.3486	85.7731	7.82624	49.3181	16.5025	78.7892	0	0	1.97955	3.53403	0	CMPK2		consistent	Liu et al	cytidine/uridine monophosphate kinase 2 [Source:VGNC Symbol;Acc:VGNC:27481]
180	ENSBTAG00000019951	1004.65	0.722782	0.126839	5.6984	1.21e-08	9.8e-07	598.951	819.917	820.637	943.769	763.241	707.158	1191.17	1158.98	1268.89	1481.64	1296.8	PCYOX1L		consistent		prenylcysteine oxidase 1 like [Source:VGNC Symbol;Acc:VGNC:32651]
181	ENSBTAG00000018808	328.913	-1.60939	0.282611	-5.69472	1.24e-08	9.96e-07	440.812	475.902	855.296	336.26	435.254	298.621	171.208	174.048	182.118	152.847	95.6822	SLC25A35		consistent		solute carrier family 25 member 35 [Source:VGNC Symbol;Acc:VGNC:34761]
183	ENSBTAG00000008996	288.028	-1.15498	0.203632	-5.6719	1.41e-08	1.13e-06	460.58	372.606	330.938	400.149	357.898	383.246	155.726	129.781	123.722	196.139	257.528	SFI1		consistent		SFI1 centrin binding protein [Source:VGNC Symbol;Acc:VGNC:34514]
184	ENSBTAG00000016656	440.632	-2.05726	0.364093	-5.65036	1.6e-08	1.27e-06	816.392	550.608	475.164	740.893	719.922	735.366	315.095	146.884	138.568	44.1754	163.881	PARP14		consistent	Liu et al	poly(ADP-ribose) polymerase family member 14 [Source:NCBI gene;Acc:540789]
185	ENSBTAG00000005416	607.76	0.661165	0.11721	5.64087	1.69e-08	1.33e-06	498.138	526.628	403.61	477.489	451.756	525.261	723.99	717.318	901.684	650.262	809.227	PPIL3		consistent		peptidylprolyl isomerase like 3 [Source:VGNC Symbol;Acc:VGNC:33203]
186	ENSBTAG00000012849	122	-9.15054	1.6224	-5.64012	1.7e-08	1.33e-06	542.614	134.655	74.9083	569.4	2.06281	16.536	1.82136	0	0	0	0	COL4A1		consistent		collagen type IV alpha 1 chain [Source:VGNC Symbol;Acc:VGNC:50081]
187	ENSBTAG00000018010	24.4818	-5.0576	0.898544	-5.62867	1.82e-08	1.42e-06	22.7325	33.2025	63.7279	63.8894	9.28267	70.0349	0	2.01211	0	4.41754	0	ABCA4		consistent		ATP binding cassette subfamily A member 4 [Source:VGNC Symbol;Acc:VGNC:25458]
188	ENSBTAG00000016704	2849.05	-1.89407	0.337601	-5.61037	2.02e-08	1.57e-06	6256.37	3904.98	5973.66	3001.68	3429.43	3033.87	1586.4	456.75	811.614	1009.85	1874.96	SLC37A2		consistent		solute carrier family 37 member 2 [Source:VGNC Symbol;Acc:VGNC:34843]
189	ENSBTAG00000000154	1843.23	0.445719	0.0796083	5.5989	2.16e-08	1.67e-06	1526.04	1538.38	1494.81	1709.32	1501.73	1725.58	2039.01	2338.07	2095.35	1971.11	2336.07	Interferon regulatory factor 2 binding protein 1;IRF2BP1;ortholog	IRF2BP1	consistent	IFN	INTERFERON REGULATORY FACTOR 2-BINDING PROTEIN 1 (PTHR10816:SF17)
190	ENSBTAG00000004933	1193.06	0.703026	0.125634	5.59583	2.2e-08	1.69e-06	903.369	887.244	912.316	976.275	935.486	954.225	1355.09	1157.97	1900.37	1485.18	1656.12	KLHDC2		consistent		kelch domain containing 2 [Source:VGNC Symbol;Acc:VGNC:30635]
191	ENSBTAG00000013480	671.897	-0.50573	0.0903897	-5.59499	2.21e-08	1.69e-06	862.846	742.444	712.188	729.684	805.529	804.428	553.693	469.828	582.977	559.261	567.986	DNAJC17		consistent		DnaJ heat shock protein family (Hsp40) member C17 [Source:VGNC Symbol;Acc:VGNC:53574]
192	ENSBTAG00000011693	87.0511	1.34118	0.240527	5.57601	2.46e-08	1.87e-06	40.5231	62.7158	64.846	33.626	46.4133	59.3351	164.833	130.787	110.855	98.0694	145.559	LENG9		consistent		leukocyte receptor cluster member 9 [Source:VGNC Symbol;Acc:VGNC:30840]
194	ENSBTAG00000018331	110.515	-5.09589	0.916673	-5.55911	2.71e-08	2.04e-06	39.5347	243.485	102.859	455.072	176.371	169.251	0	22.1332	5.93864	0	1.0179	CLEC3B		consistent		C-type lectin domain family 3 member B [Source:VGNC Symbol;Acc:VGNC:27429]
193	ENSBTAG00000014324	2970.53	-0.754579	0.135749	-5.55862	2.72e-08	2.04e-06	4314.23	3210.5	3459.2	4136	3993.61	2759.57	1976.17	2087.57	2294.29	2512.7	1931.97	ANTXR2		consistent		ANTXR cell adhesion molecule 2 [Source:VGNC Symbol;Acc:VGNC:25962]
195	ENSBTAG00000000879	1060.65	0.55329	0.099564	5.55713	2.74e-08	2.05e-06	1018.02	737.833	939.149	811.507	836.471	906.562	1316.84	1286.75	1251.07	1392.41	1170.58	C14H8orf33		consistent		chromosome 14 C8orf33 homolog [Source:NCBI gene;Acc:513585]
196	ENSBTAG00000014265	14122.4	-0.432601	0.0779182	-5.55199	2.82e-08	2.1e-06	15511.5	17156.5	14497.5	14829.1	17932	16117.7	13013.6	12163.2	11406.1	11294.8	11424.9	SREBF2		consistent		sterol regulatory element binding transcription factor 2 [Source:VGNC Symbol;Acc:VGNC:35275]
197	ENSBTAG00000000243	619.194	-1.84429	0.333833	-5.52458	3.3e-08	2.45e-06	621.684	620.702	1698.29	706.146	1164.46	716.885	340.594	347.089	266.249	125.458	203.579	HEBP2		consistent		heme binding protein 2 [Source:VGNC Symbol;Acc:VGNC:29798]
198	ENSBTAG00000008307	19.0185	-2.73819	0.496968	-5.5098	3.59e-08	2.65e-06	21.7441	41.5031	32.423	25.7799	18.5653	45.7172	1.82136	8.04845	3.95909	3.53403	6.10738	PLCH1		consistent		phospholipase C eta 1 [Source:VGNC Symbol;Acc:VGNC:32990]
199	ENSBTAG00000016465	8706.8	-0.998247	0.181356	-5.50434	3.71e-08	2.72e-06	11014.4	11207.7	11442	11246.8	12650.2	10020.8	5670.8	8136.98	3825.47	6317.08	4242.59	DHCR7		consistent		7-dehydrocholesterol reductase [Source:VGNC Symbol;Acc:VGNC:28034]
200	ENSBTAG00000019663	326.461	1.56765	0.286714	5.46763	4.56e-08	3.33e-06	197.674	247.174	73.7903	206.239	153.68	155.633	316.006	611.682	516.662	475.327	637.203	DECR1		consistent		2,4-dienoyl-CoA reductase 1 [Source:VGNC Symbol;Acc:VGNC:27982]
201	ENSBTAG00000021911	146.701	4.94201	0.904826	5.46184	4.71e-08	3.42e-06	3.95347	23.0573	6.7082	0	7.21985	19.4541	131.138	91.5511	253.382	1061.98	15.2684	PTPRG		consistent		protein tyrosine phosphatase receptor type G [Source:VGNC Symbol;Acc:VGNC:33551]
202	ENSBTAG00000010015	935.44	-1.32164	0.242327	-5.45395	4.93e-08	3.56e-06	1206.8	1308.73	1246.61	1202.69	1366.61	1385.13	492.677	283.708	477.071	410.831	908.981	NMRAL1		consistent		NmrA like redox sensor 1 [Source:VGNC Symbol;Acc:VGNC:32134]
203	ENSBTAG00000013773	2953.28	0.657284	0.121432	5.41278	6.21e-08	4.46e-06	2763.48	2119.42	2548	2287.69	2288.69	2030.04	3515.22	4328.05	4112.51	3052.52	3440.49	PKP4		consistent		plakophilin 4 [Source:VGNC Symbol;Acc:VGNC:32952]
204	ENSBTAG00000014508	185.429	-1.71564	0.317046	-5.41134	6.26e-08	4.47e-06	158.139	403.041	264.974	203.998	414.626	181.896	75.5864	126.763	61.366	68.9136	80.4138	FBXO40		consistent		F-box protein 40 [Source:VGNC Symbol;Acc:VGNC:28911]
206	ENSBTAG00000000601	86.6597	3.00502	0.557612	5.38908	7.08e-08	5.02e-06	18.779	27.6687	43.6033	10.0878	10.3141	13.6179	242.241	138.836	194.985	229.712	23.4116	COL11A2				collagen type XI alpha 2 chain [Source:VGNC Symbol;Acc:VGNC:27554]
207	ENSBTAG00000008101	35.5483	4.22637	0.785228	5.38234	7.35e-08	5.18e-06	4.94184	4.61146	6.7082	2.24173	4.12563	0.972706	43.7126	87.5269	98.9773	135.177	2.03579	PCSK5				proprotein convertase subtilisin/kexin type 5 [Source:VGNC Symbol;Acc:VGNC:56979]
208	ENSBTAG00000015426	243.622	-2.98088	0.553908	-5.38153	7.39e-08	5.18e-06	142.325	802.393	510.942	162.526	280.543	525.261	67.3902	78.4724	62.3557	41.5249	6.10738	PDLIM4		consistent		PDZ and LIM domain 4 [Source:VGNC Symbol;Acc:VGNC:32710]
209	ENSBTAG00000006039	25022	-0.77936	0.145025	-5.37398	7.7e-08	5.38e-06	27275	31412.3	28318.7	29808.3	38348.8	30119.9	22601.2	20386.7	16842	13434.6	16694.5	ARHGDIB		consistent		Rho GDP dissociation inhibitor beta [Source:VGNC Symbol;Acc:VGNC:26102]
210	ENSBTAG00000031834	1363.36	-0.818361	0.152539	-5.36491	8.1e-08	5.62e-06	1719.76	1411.11	1880.53	1616.29	1739.98	1816.04	784.095	1274.67	758.166	902.062	1094.24	LOC514011		consistent		uncharacterized LOC514011 [Source:NCBI gene;Acc:514011]
211	ENSBTAG00000032455	26.7448	2.99955	0.559188	5.36412	8.13e-08	5.62e-06	9.88368	1.84458	13.4164	4.48347	4.12563	4.86353	53.7301	18.109	60.3762	38.8744	84.4854	HIST2H2BF		consistent		histone cluster 2 H2B family member f [Source:HGNC Symbol;Acc:HGNC:24700]
212	ENSBTAG00000003593	18.5323	-3.18445	0.593914	-5.3618	8.24e-08	5.67e-06	29.651	20.2904	70.4361	21.2965	25.7852	19.4541	6.37475	3.01817	1.97955	3.53403	2.03579	ANKMY1		consistent		ankyrin repeat and MYND domain containing 1 [Source:VGNC Symbol;Acc:VGNC:25905]
213	ENSBTAG00000012600	1689.69	0.59108	0.110672	5.34083	9.25e-08	6.34e-06	1443.02	1424.02	1510.46	1362.97	1436.75	1064.14	2189.27	2195.21	1996.37	1755.53	2208.83	GTF3A		consistent		general transcription factor IIIA [Source:VGNC Symbol;Acc:VGNC:29701]
214	ENSBTAG00000012112	3488.79	0.429087	0.0806389	5.32108	1.03e-07	7.03e-06	3006.62	3215.11	3076.83	2957.97	2819.87	3009.55	4229.19	4191.23	3622.57	4592.48	3655.26	SLC7A6		consistent		solute carrier family 7 member 6 [Source:VGNC Symbol;Acc:VGNC:34931]
215	ENSBTAG00000003037	1987.92	-0.970884	0.182921	-5.30767	1.11e-07	7.53e-06	2981.91	2409.02	2168.99	3021.86	2360.89	2401.61	1332.32	1008.07	905.643	1765.25	1511.58	Antigen peptide transporter 2;TAP2;ortholog	TAP2	consistent		ANTIGEN PEPTIDE TRANSPORTER 2 (PTHR24221:SF237)
216	ENSBTAG00000000201	2085.03	0.4169	0.0785738	5.30584	1.12e-07	7.58e-06	1717.78	1780.02	1920.78	1931.25	1809.09	1698.35	2181.08	2258.6	2569.45	2376.64	2692.33	LTN1		consistent		listerin E3 ubiquitin protein ligase 1 [Source:VGNC Symbol;Acc:VGNC:31078]
217	ENSBTAG00000008109	3469.12	-0.587496	0.110818	-5.30147	1.15e-07	7.72e-06	4249.98	4183.51	4037.22	3531.85	4402.05	4141.78	2828.57	3340.11	2214.12	2595.75	2635.33	TMEM97		consistent		transmembrane protein 97 [Source:VGNC Symbol;Acc:VGNC:36129]
218	ENSBTAG00000006560	93.2773	-2.19537	0.414878	-5.2916	1.21e-07	8.11e-06	103.779	193.681	93.9149	69.4937	144.397	262.631	44.6233	45.2725	29.6932	14.1361	24.4295	VANGL2		consistent		VANGL planar cell polarity protein 2 [Source:VGNC Symbol;Acc:VGNC:36762]
219	ENSBTAG00000013806	562.567	-1.37984	0.260974	-5.28726	1.24e-07	8.27e-06	836.16	356.004	996.168	1118.62	574.494	806.374	335.13	269.623	316.728	329.549	249.385	EFHB		consistent		EF-hand domain family member B [Source:VGNC Symbol;Acc:VGNC:28350]
221	ENSBTAG00000010505	2291.21	0.330195	0.0625236	5.28112	1.28e-07	8.48e-06	2017.26	2129.57	1921.9	2039.98	2219.59	1978.48	2483.42	2564.44	2545.7	2491.49	2811.43	INTS4		consistent		integrator complex subunit 4 [Source:VGNC Symbol;Acc:VGNC:30230]
220	ENSBTAG00000044071	59.8386	-2.47234	0.468042	-5.2823	1.28e-07	8.46e-06	77.0927	44.27	103.977	126.658	81.4812	139.097	41.8912	13.0787	9.89773	10.6021	10.179	HRH2		consistent		histamine receptor H2 [Source:VGNC Symbol;Acc:VGNC:29954]
223	ENSBTAG00000011556	467.678	0.418762	0.0793386	5.27816	1.3e-07	8.5e-06	405.231	402.119	400.256	420.325	413.594	392.973	584.656	478.883	545.365	557.494	543.556	MED22		consistent		mediator complex subunit 22 [Source:VGNC Symbol;Acc:VGNC:31359]
222	ENSBTAG00000002256	1545.26	0.435021	0.0824021	5.27924	1.3e-07	8.5e-06	1253.25	1281.98	1261.14	1549.04	1292.35	1355.95	1629.2	1771.67	1945.89	1873.04	1784.37	YEATS4		consistent		YEATS domain containing 4 [Source:VGNC Symbol;Acc:VGNC:37021]
224	ENSBTAG00000016203	432.775	0.887962	0.168217	5.27866	1.3e-07	8.5e-06	392.382	259.164	283.981	299.271	337.27	300.566	499.963	420.532	609.7	650.262	707.438	ZNF16		consistent		zinc finger protein 16 [Source:HGNC Symbol;Acc:HGNC:12947]
225	ENSBTAG00000020764	6237.47	-0.75915	0.144138	-5.26682	1.39e-07	9e-06	7235.84	8711.96	7191.2	5829.63	8587.5	8417.8	3486.99	5062.48	4716.27	4083.57	5288.99	CNN2		consistent		calponin 2 [Source:VGNC Symbol;Acc:VGNC:27509]
227	ENSBTAG00000036257	34.0527	-1.38899	0.264029	-5.26075	1.43e-07	9.22e-06	45.4649	51.6483	54.7837	39.2303	40.2249	52.5261	18.2136	20.1211	15.8364	14.1361	22.3937	LOC107131241		consistent		zinc finger protein 75D-like
226	ENSBTAG00000000207	947.757	0.5747	0.10922	5.26186	1.43e-07	9.21e-06	719.532	856.808	762.499	792.453	752.927	767.465	1152.92	1390.37	1115.47	1186.55	928.321	PUDP		consistent		pseudouridine 5'-phosphatase [Source:VGNC Symbol;Acc:VGNC:33568]
228	ENSBTAG00000016548	565.614	1.9666	0.374096	5.25693	1.46e-07	9.37e-06	197.674	493.426	206.836	291.425	143.366	128.397	468.089	939.657	1410.43	700.622	1241.83	TEX12				testis expressed 12 [Source:VGNC Symbol;Acc:VGNC:35761]
229	ENSBTAG00000006645	753.537	-1.58244	0.301558	-5.24753	1.54e-07	9.82e-06	963.659	1497.8	1019.65	635.531	1227.37	1140.01	407.984	628.785	241.505	191.721	334.888	LPAR6		consistent		lysophosphatidic acid receptor 6 [Source:VGNC Symbol;Acc:VGNC:30960]
230	ENSBTAG00000014354	58.4661	6.51945	1.24596	5.23248	1.67e-07	1.06e-05	0	0	4.47214	0	0	3.89083	28.231	11.0666	17.8159	63.6126	514.037	FXYD6		consistent		FXYD domain containing ion transport regulator 6 [Source:VGNC Symbol;Acc:VGNC:54871]
231	ENSBTAG00000004007	13.1384	-3.55035	0.680122	-5.22017	1.79e-07	1.13e-05	22.7325	23.9796	27.9509	15.6921	30.9422	13.6179	4.55339	3.01817	0	0	2.03579	MCF2		consistent		MCF.2 cell line derived transforming sequence [Source:VGNC Symbol;Acc:VGNC:31301]
232	ENSBTAG00000035827	1242.44	0.468817	0.0898359	5.2186	1.8e-07	1.13e-05	1051.62	1032.97	925.732	1148.89	1020.06	1167.25	1289.52	1430.61	1455.96	1592.97	1551.27	ATG7		consistent		autophagy related 7 [Source:VGNC Symbol;Acc:VGNC:26261]
233	ENSBTAG00000003602	4510.23	-0.753113	0.14444	-5.21403	1.85e-07	1.16e-05	4537.6	5976.45	5678.5	6385.58	5934.72	4685.53	3741.98	2534.26	3495.88	2808.67	3833.4	RBPJ		consistent		recombination signal binding protein for immunoglobulin kappa J region [Source:VGNC Symbol;Acc:VGNC:53775]
234	ENSBTAG00000010215	99.7795	-3.16422	0.607884	-5.2053	1.94e-07	1.21e-05	115.639	103.297	210.19	215.206	226.91	133.261	52.8194	20.1211	3.95909	14.1361	2.03579	CREB3L3		consistent		cAMP responsive element binding protein 3 like 3 [Source:VGNC Symbol;Acc:VGNC:27696]
235	ENSBTAG00000017053	588.611	-0.681357	0.130969	-5.20241	1.97e-07	1.22e-05	726.451	686.185	727.84	558.191	690.011	871.545	396.145	444.677	516.662	462.075	394.944	ABCB10		consistent		ATP binding cassette subfamily B member 10 [Source:VGNC Symbol;Acc:VGNC:25462]
236	ENSBTAG00000009508	2540.04	-0.340092	0.0656183	-5.18288	2.18e-07	1.35e-05	2632.02	2697.7	2701.17	2957.97	3151.98	2708.01	2179.25	2193.2	2232.93	2172.55	2313.68	SMDT1		consistent		single-pass membrane protein with aspartate rich tail 1 [Source:VGNC Symbol;Acc:VGNC:35009]
237	ENSBTAG00000004510	9.36532	6.77675	1.30999	5.17313	2.3e-07	1.42e-05	0	0	0	0	0	0	22.767	7.04239	19.7955	50.36	3.05369	SARDH		consistent		sarcosine dehydrogenase [Source:VGNC Symbol;Acc:VGNC:34289]
239	ENSBTAG00000018889	1654.73	0.404502	0.0783089	5.16547	2.4e-07	1.46e-05	1256.22	1459.06	1623.39	1419.02	1354.24	1543.69	1955.23	1946.72	1848.9	1848.3	1947.23	ATP6V0B		consistent		ATPase H+ transporting V0 subunit b [Source:VGNC Symbol;Acc:VGNC:26310]
240	ENSBTAG00000034182	739.912	-0.759762	0.147167	-5.1626	2.44e-07	1.48e-05	1019.01	1046.8	785.978	793.573	1011.81	796.647	494.499	696.191	444.408	530.988	519.127	LOC782966		consistent		tubulin alpha-1 chain
241	ENSBTAG00000021842	70.0449	-4.08338	0.792316	-5.15373	2.55e-07	1.55e-05	203.604	73.7833	46.9574	84.065	171.214	154.66	8.19611	25.1514	1.97955	0.883508	0	FCGR2B	FCGR2	consistent		Fc fragment of IgG receptor IIb [Source:NCBI gene;Acc:282229]
242	ENSBTAG00000015984	120.009	-1.73395	0.336789	-5.14847	2.63e-07	1.58e-05	218.429	172.468	157.643	164.767	81.4812	260.685	78.3184	56.3392	53.4478	25.6217	50.8948	CADM4		consistent		cell adhesion molecule 4 [Source:VGNC Symbol;Acc:VGNC:26697]
243	ENSBTAG00000005857	67.7488	-6.75137	1.31167	-5.14715	2.64e-07	1.59e-05	1.97674	0	380.132	214.085	125.832	17.5087	1.82136	0	1.97955	0.883508	1.0179	SLC6A1				solute carrier family 6 member 1 [Source:VGNC Symbol;Acc:VGNC:34913]
244	ENSBTAG00000036078	440.523	-3.19003	0.620118	-5.14423	2.69e-07	1.61e-05	282.673	529.395	960.391	684.849	552.834	1429.88	17.3029	272.641	36.6216	28.2723	50.8948	EMP1		consistent		epithelial membrane protein 1 [Source:VGNC Symbol;Acc:VGNC:28481]
245	ENSBTAG00000046152	267.277	-2.84244	0.554947	-5.12201	3.02e-07	1.8e-05	435.87	139.266	542.247	1133.2	158.837	224.695	111.103	60.3634	21.775	35.3403	77.3601	MGAM		consistent		maltase-glucoamylase [Source:VGNC Symbol;Acc:VGNC:31446]
246	ENSBTAG00000017355	1647.35	-0.409899	0.0800492	-5.12059	3.05e-07	1.81e-05	1885.81	1862.11	1672.58	1839.34	1968.96	1905.53	1253.09	1593.59	1376.77	1334.98	1428.11	ERCC1		consistent		ERCC excision repair 1, endonuclease non-catalytic subunit [Source:VGNC Symbol;Acc:VGNC:28568]
247	ENSBTAG00000019903	290.664	1.59149	0.311365	5.11134	3.2e-07	1.89e-05	170.988	87.6177	154.289	202.877	198.03	97.2706	486.303	411.477	221.709	473.56	693.187	RAMP2		consistent		receptor activity modifying protein 2 [Source:VGNC Symbol;Acc:VGNC:33707]
248	ENSBTAG00000011647	1056.92	0.706041	0.138263	5.10649	3.28e-07	1.93e-05	797.613	727.688	762.499	754.343	1099.48	785.947	1098.28	1488.96	1311.45	1521.4	1278.48	SLC25A15				solute carrier family 25 member 15 [Source:VGNC Symbol;Acc:VGNC:54486]
249	ENSBTAG00000019437	170.647	-3.16023	0.619755	-5.09916	3.41e-07	2e-05	343.952	770.113	103.977	211.844	52.6018	234.422	25.499	78.4724	20.7852	21.2042	14.2505	SLFN11			Liu et al	schlafen family member 11 [Source:HGNC Symbol;Acc:HGNC:26633]
250	ENSBTAG00000001010	16.8547	-7.45041	1.46166	-5.09723	3.45e-07	2.01e-05	3.95347	6.45604	40.2492	11.2087	119.643	3.89083	0	0	0	0	0	ADAMTS18		consistent		ADAM metallopeptidase with thrombospondin type 1 motif 18 [Source:VGNC Symbol;Acc:VGNC:25622]
251	ENSBTAG00000004538	229.013	0.922332	0.181038	5.09469	3.49e-07	2.03e-05	146.279	200.137	117.394	162.526	182.559	167.305	326.934	219.32	298.912	344.568	353.21	PRDM9		consistent		PR domain containing 9 [Source:NCBI gene;Acc:100190914]
252	ENSBTAG00000015326	763.123	0.831892	0.163473	5.08887	3.6e-07	2.09e-05	678.021	548.763	612.683	596.301	456.913	487.326	746.757	1169.04	1192.68	834.032	1071.84	GSDME		consistent		gasdermin E [Source:VGNC Symbol;Acc:VGNC:28019]
253	ENSBTAG00000000892	481.887	-0.952776	0.187388	-5.08452	3.69e-07	2.13e-05	626.625	475.902	602.62	781.244	567.274	651.713	397.967	326.968	318.707	200.556	351.174	CGAS	MB21D1	consistent	Liu et al	cyclic GMP-AMP synthase [Source:VGNC Symbol;Acc:VGNC:31271]
254	ENSBTAG00000008220	188.394	1.05644	0.208124	5.07602	3.85e-07	2.21e-05	159.127	87.6177	135.282	164.767	125.832	86.5709	275.936	226.363	253.382	310.111	247.349	C15H11orf71		consistent		chromosome 15 C11orf71 homolog [Source:VGNC Symbol;Acc:VGNC:54858]
255	ENSBTAG00000016228	4775.77	0.637548	0.125735	5.07057	3.97e-07	2.27e-05	3593.71	3653.2	3960.08	4106.85	4072	3491.04	4374.9	6608.78	6719.57	6643.98	5309.35	NMD3		consistent		NMD3 ribosome export adaptor [Source:VGNC Symbol;Acc:VGNC:32125]
256	ENSBTAG00000045907	47.1428	-2.62686	0.518308	-5.06814	4.02e-07	2.29e-05	102.79	58.1043	87.2067	93.0319	34.0364	81.7073	20.9456	8.04845	2.96932	5.30105	24.4295	bta-mir-2285cg		consistent		bta-mir-2285cg [Source:miRBase;Acc:MI0038389]
258	ENSBTAG00000007246	1247.07	0.768982	0.152009	5.0588	4.22e-07	2.39e-05	1103.02	1052.33	882.129	1008.78	620.907	1000.91	1793.13	1589.57	1342.13	1643.33	1681.56	TMEM204		consistent		transmembrane protein 204 [Source:VGNC Symbol;Acc:VGNC:36026]
257	ENSBTAG00000002376	3332.48	0.391626	0.0774235	5.05823	4.23e-07	2.39e-05	2738.77	2513.24	3053.35	3170.93	2998.3	3039.71	3712.84	4020.2	3876.94	3964.3	3568.74	PPIL1		consistent		peptidylprolyl isomerase like 1 [Source:VGNC Symbol;Acc:VGNC:33201]
259	ENSBTAG00000014503	441.275	-0.986964	0.195197	-5.05625	4.28e-07	2.41e-05	539.649	465.757	500.879	650.103	586.871	674.086	238.598	307.853	398.879	303.043	188.311	IQCE		consistent		IQ motif containing E [Source:VGNC Symbol;Acc:VGNC:30253]
260	ENSBTAG00000019954	1456.63	-0.750025	0.14843	-5.05307	4.35e-07	2.44e-05	1604.12	1881.47	2042.65	1848.31	1554.33	1782.97	787.737	1197.21	1359.95	1046.07	918.142	ABHD2		consistent		abhydrolase domain containing 2 [Source:VGNC Symbol;Acc:VGNC:25500]
261	ENSBTAG00000032018	331.008	1.21089	0.239777	5.05005	4.42e-07	2.47e-05	278.72	191.837	160.997	305.997	123.769	181.896	458.072	428.58	460.245	424.967	626.006	ZNF19				zinc finger protein 19 [Source:NCBI gene;Acc:532079]
262	ENSBTAG00000032369	2475.84	-0.402808	0.0798784	-5.04276	4.59e-07	2.56e-05	2528.25	2936.57	2809.62	2944.52	2994.18	2492.07	1937.01	2267.65	2106.24	2201.7	2016.45	NMI		consistent	Liu et al	N-myc and STAT interactor [Source:VGNC Symbol;Acc:VGNC:56132]
264	ENSBTAG00000034430	324.325	-0.844974	0.167694	-5.03877	4.69e-07	2.59e-05	565.347	368.916	415.909	364.282	337.27	385.192	258.633	258.556	222.699	201.44	189.329	C27H4orf47		consistent		chromosome 27 C4orf47 homolog [Source:NCBI gene;Acc:523361]
265	ENSBTAG00000015644	25.2835	-2.958	0.587593	-5.03409	4.8e-07	2.64e-05	47.4417	16.6012	40.2492	40.3512	59.8216	46.6899	7.28543	12.0727	0	3.53403	4.07158	EID2		consistent		EP300 interacting inhibitor of differentiation 2 [Source:NCBI gene;Acc:615269]
266	ENSBTAG00000002096	285.744	-4.38158	0.872192	-5.02364	5.07e-07	2.78e-05	498.138	712.931	67.082	559.312	479.604	705.212	9.10679	41.2483	56.4171	14.1361	0	FCGR3A		consistent		Fc fragment of IgG, low affinity IIIa, receptor (CD16a) [Source:NCBI gene;Acc:281766]
267	ENSBTAG00000005072	13.8273	-2.91101	0.579916	-5.01971	5.17e-07	2.83e-05	13.8372	35.0471	21.2426	16.813	25.7852	24.3177	5.46407	4.02423	0	3.53403	2.03579	CUBN		consistent		cubilin [Source:VGNC Symbol;Acc:VGNC:27828]
268	ENSBTAG00000006547	1045.16	0.409437	0.0816181	5.01649	5.26e-07	2.86e-05	956.741	877.099	1040.89	909.023	813.78	860.845	1245.81	1152.94	1267.9	1230.73	1141.06	CCDC25		consistent		coiled-coil domain containing 25 [Source:VGNC Symbol;Acc:VGNC:26888]
269	ENSBTAG00000013141	262.788	0.732631	0.146237	5.00987	5.45e-07	2.95e-05	212.499	242.563	211.308	177.097	194.936	173.142	377.932	301.817	315.738	283.606	400.033	ACTRT3		consistent		actin related protein T3 [Source:VGNC Symbol;Acc:VGNC:25591]
270	ENSBTAG00000002411	687.716	2.79436	0.558957	4.99925	5.76e-07	3.11e-05	47.4417	349.548	441.623	150.196	42.2877	84.6255	534.569	1706.27	1612.34	1436.58	1159.38	CTNND1		consistent		catenin delta 1 [Source:VGNC Symbol;Acc:VGNC:27805]
271	ENSBTAG00000002910	293.554	-3.23472	0.647791	-4.99347	5.93e-07	3.19e-05	474.417	573.665	493.053	14.5713	893.199	517.48	59.1941	102.618	56.4171	22.0877	22.3937	ECHDC2				enoyl-CoA hydratase domain containing 2 [Source:VGNC Symbol;Acc:VGNC:55168]
272	ENSBTAG00000019745	382.132	0.790432	0.158724	4.97991	6.36e-07	3.41e-05	284.65	353.237	224.725	308.238	316.642	233.45	449.875	492.968	566.15	405.53	567.986	LMF1		consistent		lipase maturation factor 1 [Source:NCBI gene;Acc:505124]
273	ENSBTAG00000010923	786.032	0.605615	0.121634	4.979	6.39e-07	3.42e-05	656.277	657.594	578.024	558.191	667.32	694.512	978.069	840.057	800.727	1146.79	1068.79	RAB9A		consistent		RAB9A, member RAS oncogene family [Source:VGNC Symbol;Acc:VGNC:33664]
274	ENSBTAG00000012096	999.012	-0.840652	0.169008	-4.97404	6.56e-07	3.48e-05	1466.74	1009.91	1754.2	975.154	1282.04	1011.61	656.6	670.034	728.473	688.253	746.118	BCKDHB		consistent		branched chain keto acid dehydrogenase E1 subunit beta [Source:NCBI gene;Acc:282150]
276	ENSBTAG00000047896	265.376	-0.735471	0.148005	-4.96922	6.72e-07	3.55e-05	276.743	331.103	382.368	271.25	329.019	355.038	190.332	207.248	148.466	213.809	213.758	COMT		consistent
277	ENSBTAG00000018694	23.2429	8.08669	1.62859	4.96546	6.85e-07	3.61e-05	0	0	0	0	0	0	22.767	13.0787	39.5909	180.236	0	ACSS3		consistent		acyl-CoA synthetase short chain family member 3 [Source:VGNC Symbol;Acc:VGNC:25572]
278	ENSBTAG00000005215	248.914	2.62592	0.53014	4.95325	7.3e-07	3.82e-05	94.8834	45.1923	35.7771	105.361	70.1357	94.3525	321.47	212.278	76.2126	951.538	730.849	IL10RA				interleukin 10 receptor subunit alpha [Source:VGNC Symbol;Acc:VGNC:30107]
279	ENSBTAG00000047287	53.7117	-2.18987	0.442126	-4.95305	7.31e-07	3.82e-05	48.43	91.3068	45.8394	116.57	67.0415	130.343	26.4097	7.04239	25.7341	9.71859	22.3937			consistent		mitochondrial amidoxime reducing component 1 [Source:VGNC Symbol;Acc:VGNC:31235]
280	ENSBTAG00000014028	246.236	-0.802352	0.162164	-4.94779	7.51e-07	3.91e-05	293.545	278.532	271.682	273.491	323.862	391.028	152.994	220.326	195.975	155.497	151.666	PSTK		consistent		phosphoseryl-tRNA kinase [Source:VGNC Symbol;Acc:VGNC:33485]
282	ENSBTAG00000031802	16.3187	6.59731	1.33512	4.94135	7.76e-07	4.02e-05	0	0	0	0	0	1.94541	7.28543	78.4724	55.4273	1.76702	34.6085	SPATA16				spermatogenesis associated 16 [Source:VGNC Symbol;Acc:VGNC:35175]
281	ENSBTAG00000010399	102.902	2.45431	0.496735	4.94087	7.78e-07	4.02e-05	52.3835	23.0573	21.2426	41.4721	14.4397	50.5807	62.8368	161.975	283.075	83.9333	336.924	TXNDC16		consistent		thioredoxin domain containing 16 [Source:VGNC Symbol;Acc:VGNC:36537]
283	ENSBTAG00000014297	4287.7	-0.71728	0.145469	-4.93082	8.19e-07	4.22e-05	5602.07	5072.6	5292.77	4869.04	5692.34	4772.1	3038.03	3003.08	2996.04	4432.56	2394.09	MOV10		consistent	Liu et al	Mov10 RISC complex RNA helicase [Source:VGNC Symbol;Acc:VGNC:31566]
284	ENSBTAG00000021746	14640.6	-0.991874	0.201255	-4.92844	8.29e-07	4.26e-05	16183.5	19477.9	27187.2	17392.5	17563.8	15686.8	13205.8	10411.7	7621.26	6568	9748.39	ANXA5		consistent		annexin A5 [Source:VGNC Symbol;Acc:VGNC:25967]
285	ENSBTAG00000009995	1336.72	0.695646	0.141332	4.92207	8.56e-07	4.38e-05	1163.31	1225.72	1048.72	954.978	887.01	977.57	1294.07	1568.44	1950.84	2018.82	1614.38	CPEB4		consistent		cytoplasmic polyadenylation element binding protein 4 [Source:VGNC Symbol;Acc:VGNC:27650]
286	ENSBTAG00000020729	117.997	-1.26704	0.258186	-4.90747	9.23e-07	4.71e-05	147.267	168.779	200.128	132.262	147.491	168.278	43.7126	99.5996	51.4682	90.1178	48.859	DHRS7		consistent		dehydrogenase/reductase 7 [Source:VGNC Symbol;Acc:VGNC:28043]
287	ENSBTAG00000000448	896.479	-1.0391	0.211845	-4.90501	9.34e-07	4.75e-05	1089.18	1119.66	1341.64	956.099	1402.71	1106.94	556.425	836.033	513.692	613.155	325.727	BDH1		consistent		3-hydroxybutyrate dehydrogenase 1 [Source:VGNC Symbol;Acc:VGNC:26457]
288	ENSBTAG00000001748	162.539	-0.985447	0.201192	-4.89804	9.68e-07	4.9e-05	214.476	205.671	159.879	253.316	221.753	203.296	121.12	88.533	148.466	91.0013	80.4138	TRIM45		consistent		tripartite motif containing 45 [Source:VGNC Symbol;Acc:VGNC:36337]
289	ENSBTAG00000009681	1470.38	-0.600204	0.122945	-4.8819	1.05e-06	5.3e-05	1722.73	1429.55	1493.69	2120.68	1886.44	1783.94	1142.9	1151.93	1329.27	1031.05	1082.02	PPP2R3C		consistent		protein phosphatase 2 regulatory subunit B''gamma [Source:VGNC Symbol;Acc:VGNC:33259]
290	ENSBTAG00000020755	30.8144	2.43977	0.500135	4.87822	1.07e-06	5.39e-05	5.93021	23.0573	8.94427	11.2087	6.18844	5.83624	67.3902	28.1696	39.5909	45.9424	96.7001	SELP		consistent		selectin P [Source:VGNC Symbol;Acc:VGNC:34424]
291	ENSBTAG00000003884	788.466	0.539121	0.110992	4.85728	1.19e-06	5.97e-05	654.3	753.512	661.876	617.597	550.771	683.813	1030.89	854.142	1021.45	820.779	1024	FAM120B		consistent		family with sequence similarity 120B [Source:VGNC Symbol;Acc:VGNC:50072]
292	ENSBTAG00000010463	5707.01	-1.32231	0.27229	-4.85623	1.2e-06	5.98e-05	9542.7	6915.34	6342.61	6411.36	11268.1	6605.65	1982.55	1647.92	3972.95	3695.71	4392.22	Metazoa_SRP		consistent		Metazoan signal recognition particle RNA [Source:RFAM;Acc:RF00017]
293	ENSBTAG00000026624	637.002	0.826619	0.17057	4.84622	1.26e-06	6.27e-05	387.44	522.939	358.889	521.203	511.578	525.261	713.972	643.876	1078.85	834.032	908.981	ETFRF1		consistent		electron transfer flavoprotein regulatory factor 1 [Source:VGNC Symbol;Acc:VGNC:28622]
294	ENSBTAG00000014529	720.588	-1.46877	0.303161	-4.84485	1.27e-06	6.29e-05	934.996	1406.49	440.505	1223.99	1073.69	1012.59	378.842	406.447	483.999	394.928	169.989	GBP4				guanylate binding protein 4 [Source:NCBI gene;Acc:613313]
295	ENSBTAG00000008835	4122.53	0.284733	0.0589252	4.83212	1.35e-06	6.68e-05	3552.2	3984.3	3625.78	3515.04	4086.44	3738.11	4411.33	4513.17	4562.86	4656.97	4701.66	GPANK1		consistent		G-patch domain and ankyrin repeats 1 [Source:VGNC Symbol;Acc:VGNC:29511]
298	ENSBTAG00000023384	227.114	1.0669	0.221405	4.81877	1.44e-06	7.07e-05	107.732	132.81	130.81	142.35	185.653	210.105	260.454	363.186	277.137	261.518	426.498	CBR1		consistent		carbonyl reductase 1 [Source:NCBI gene;Acc:515946]
297	ENSBTAG00000034613	23.8414	2.46852	0.512167	4.81977	1.44e-06	7.06e-05	1.97674	13.8344	7.82624	6.7252	12.3769	3.89083	45.5339	41.2483	71.2637	22.9712	34.6085	MROH6		consistent		maestro heat like repeat family member 6 [Source:VGNC Symbol;Acc:VGNC:31612]
299	ENSBTAG00000019289	257.858	2.08383	0.432589	4.81712	1.46e-06	7.11e-05	63.2556	196.448	81.6165	70.6146	74.2613	139.097	175.761	840.057	284.065	614.038	297.226	ITGA2				integrin subunit alpha 2 [Source:VGNC Symbol;Acc:VGNC:30313]
300	ENSBTAG00000006963	19829.2	1.11037	0.23071	4.81282	1.49e-06	7.24e-05	15629.1	12566.2	13077.6	12591.8	12795.6	11263	13532.7	26881.8	24781.9	32932.8	42068.6	RPL12		consistent		ribosomal protein L12 [Source:NCBI gene;Acc:404133]
301	ENSBTAG00000011145	3793.93	0.541976	0.112794	4.80502	1.55e-06	7.5e-05	2457.08	3058.32	3300.44	3356.99	3445.93	3238.14	5434.02	4172.12	4271.86	4730.3	4268.04	NDUFA4		consistent		NDUFA4 mitochondrial complex associated [Source:VGNC Symbol;Acc:VGNC:31947]
302	ENSBTAG00000011951	2354.85	0.4986	0.103908	4.79846	1.6e-06	7.72e-05	2124.99	2003.22	1994.57	1949.19	2154.61	1670.14	2345	3143.93	2716.93	3106.41	2694.37	MRTO4		consistent		MRT4 homolog, ribosome maturation factor [Source:VGNC Symbol;Acc:VGNC:31680]
303	ENSBTAG00000005155	303.698	1.08914	0.227293	4.79179	1.65e-06	7.96e-05	237.208	146.644	234.787	218.569	250.632	117.697	403.431	338.035	503.795	520.386	369.496	ARL13B		consistent		ADP ribosylation factor like GTPase 13B [Source:VGNC Symbol;Acc:VGNC:26138]
304	ENSBTAG00000005328	1160.87	0.531075	0.111055	4.7821	1.73e-06	8.33e-05	978.485	950.882	1025.24	1000.93	905.576	932.825	1240.34	1103.64	1510.39	1590.31	1530.92	ICE2		consistent		interactor of little elongation complex ELL subunit 2 [Source:VGNC Symbol;Acc:VGNC:30027]
305	ENSBTAG00000021313	22.9352	2.19049	0.45831	4.77949	1.76e-06	8.41e-05	5.93021	11.0675	2.23607	8.96693	13.4083	10.6998	30.0524	32.1938	65.325	45.9424	26.4653	RUNDC3B		consistent		RUN domain containing 3B [Source:VGNC Symbol;Acc:VGNC:34219]
306	ENSBTAG00000015567	2060.6	0.467489	0.097868	4.77673	1.78e-06	8.5e-05	1945.11	1725.61	1646.86	1857.28	1650.25	1707.1	2294.91	2546.33	2189.38	2904.09	2199.67	TIMM44		consistent		translocase of inner mitochondrial membrane 44 [Source:VGNC Symbol;Acc:VGNC:49577]
307	ENSBTAG00000019651	422.603	0.520648	0.109147	4.77017	1.84e-06	8.75e-05	339.01	298.822	406.964	348.589	391.935	333.638	509.98	477.877	517.652	561.028	463.143	TRIM52		consistent		tripartite motif containing 52 [Source:VGNC Symbol;Acc:VGNC:58617]
308	ENSBTAG00000005108	674.561	7.51281	1.57569	4.76794	1.86e-06	8.82e-05	1.97674	0.922291	5.59017	0	0	39.881	195.796	2735.47	4178.82	253.567	8.14317	SLIT2				slit guidance ligand 2 [Source:VGNC Symbol;Acc:VGNC:34960]
309	ENSBTAG00000033015	1002.84	-0.742905	0.155847	-4.76688	1.87e-06	8.83e-05	1260.17	1205.43	1147.1	1230.71	1304.73	1214.91	628.368	935.632	752.228	493.881	858.086	FAHD1		consistent		fumarylacetoacetate hydrolase domain containing 1 [Source:VGNC Symbol;Acc:VGNC:28708]
311	ENSBTAG00000024723	4525.89	0.367659	0.0777865	4.72651	2.28e-06	0.000107156	4071.09	3957.55	3905.29	4004.86	4375.23	3676.83	4839.35	4668.1	5029.04	5764.89	5492.57	CHCHD3		consistent		coiled-coil-helix-coiled-coil-helix domain containing 3 [Source:VGNC Symbol;Acc:VGNC:27272]
312	ENSBTAG00000031265	9.26838	4.88187	1.03409	4.72092	2.35e-06	0.000109792	0	1.84458	0	0	0	1.94541	5.46407	21.1272	13.8568	22.0877	35.6264	SVOPL		consistent		SVOP like [Source:VGNC Symbol;Acc:VGNC:35499]
313	ENSBTAG00000014326	3868.3	-0.551729	0.117072	-4.71275	2.44e-06	0.000113924	4228.24	4005.51	4150.14	4954.23	4755.82	5033.76	2891.41	3574.52	3209.84	2430.53	3317.32	CDCA8		consistent		cell division cycle associated 8 [Source:VGNC Symbol;Acc:VGNC:27088]
314	ENSBTAG00000015669	385.496	0.736676	0.156412	4.70984	2.48e-06	0.00011519	235.232	348.626	248.204	319.447	319.736	303.484	449.875	404.435	511.713	472.677	627.024	ADAT1		consistent		adenosine deaminase tRNA specific 1 [Source:VGNC Symbol;Acc:VGNC:25637]
315	ENSBTAG00000013204	9514.95	-0.721176	0.153151	-4.70893	2.49e-06	0.00011534	10875	10846.1	12346.5	14451.3	11044.3	9957.6	6747.22	7560.51	7566.82	4806.28	8462.79	ATP13A3		consistent		ATPase 13A3 [Source:VGNC Symbol;Acc:VGNC:26279]
317	ENSBTAG00000005183	3888.77	-0.753182	0.160082	-4.70497	2.54e-06	0.000116575	5200.79	4485.1	5182.09	3933.12	5500.49	4323.68	3147.31	2782.75	2140.88	3758.44	2321.82	MVK		consistent		mevalonate kinase [Source:VGNC Symbol;Acc:VGNC:31768]
318	ENSBTAG00000019266	34.7893	-3.24919	0.690608	-4.70482	2.54e-06	0.000116575	16.8023	34.1248	24.5968	23.5382	202.156	50.5807	5.46407	6.03634	5.93864	5.30105	8.14317	TDRD12		consistent		tudor domain containing 12 [Source:VGNC Symbol;Acc:VGNC:35717]
316	ENSBTAG00000001446	2280.37	-0.680062	0.144532	-4.70527	2.54e-06	0.000116575	2883.07	2384.12	3579.95	2203.62	2905.47	2545.57	2084.54	1648.93	1581.66	1480.76	1786.41	ABRACL		consistent		ABRA C-terminal like [Source:VGNC Symbol;Acc:VGNC:25513]
319	ENSBTAG00000006273	90.756	-1.9992	0.425451	-4.69901	2.61e-06	0.000119192	106.744	187.225	135.282	62.7685	186.685	147.851	41.8912	21.1272	21.775	70.6806	16.2863	SULT4A1		consistent		sulfotransferase family 4A member 1 [Source:VGNC Symbol;Acc:VGNC:35469]
320	ENSBTAG00000022489	9476.75	-1.45817	0.310289	-4.69938	2.61e-06	0.000119192	14497.4	14382.2	10999.2	15223.6	12330.5	12551.8	6027.78	7223.48	5474.44	1374.74	4159.12	LOC509283			Liu et al	E3 ubiquitin-protein ligase RNF213
321	ENSBTAG00000018989	15.3998	5.26008	1.1202	4.69567	2.66e-06	0.000120782	0	1.84458	3.3541	0	0	0	49.1767	4.02423	9.89773	37.9908	63.1095	GRM3		consistent		glutamate metabotropic receptor 3 [Source:VGNC Symbol;Acc:VGNC:29660]
322	ENSBTAG00000004517	2709.71	-0.569142	0.121493	-4.68458	2.81e-06	0.000127111	2856.38	3034.34	3573.24	3063.33	3720.29	2839.33	2244.82	2509.1	2179.48	2088.61	1697.85	TARBP1		consistent		TAR (HIV-1) RNA binding protein 1 [Source:HGNC Symbol;Acc:HGNC:11568]
323	ENSBTAG00000002810	951.479	0.776524	0.166038	4.6768	2.91e-06	0.000131621	683.951	690.796	572.433	872.034	633.284	858.9	1132.88	908.469	1277.8	1259	1576.72	ZNF777		consistent		zinc finger protein 777 [Source:VGNC Symbol;Acc:VGNC:37343]
324	ENSBTAG00000005622	4914.97	-0.573121	0.122735	-4.66959	3.02e-06	0.000135904	5432.07	6659.86	5905.46	4730.06	5561.35	6364.42	4172.73	4660.05	3740.35	3606.48	3231.82	LITAF		consistent		lipopolysaccharide induced TNF factor [Source:VGNC Symbol;Acc:VGNC:30911]
325	ENSBTAG00000020807	4856.39	0.420079	0.0899835	4.6684	3.04e-06	0.000136271	4675.97	4289.58	4591.77	3863.63	4260.74	3576.64	5588.84	5684.22	5095.35	6155.4	5638.13	FAU		consistent		FAU ubiquitin like and ribosomal protein S30 fusion [Source:NCBI gene;Acc:282847]
326	ENSBTAG00000016810	2131.06	0.549783	0.117816	4.66647	3.06e-06	0.000137138	2025.17	1638.91	1462.39	1566.97	1979.27	1886.08	2243	2726.41	2932.7	2588.68	2392.06	PYCR3		consistent		pyrroline-5-carboxylate reductase 3 [Source:VGNC Symbol;Acc:VGNC:33587]
327	ENSBTAG00000010002	1824.83	-0.703963	0.15118	-4.65644	3.22e-06	0.000143546	2088.42	2404.41	1942.03	2073.6	2278.38	2492.07	1700.24	1365.22	1420.32	904.712	1403.68	IRF2		consistent	IFN/Liu et al	interferon regulatory factor 2 [Source:VGNC Symbol;Acc:VGNC:30271]
328	ENSBTAG00000011037	76.4975	2.51397	0.54115	4.64561	3.39e-06	0.000150824	9.88368	25.8242	13.4164	29.1425	27.848	39.881	106.549	320.932	115.803	123.691	28.5011	RBPMS2				RNA binding protein, mRNA processing factor 2 [Source:VGNC Symbol;Acc:VGNC:55138]
330	ENSBTAG00000010416	1431.47	0.976348	0.21022	4.64442	3.41e-06	0.00015118	1179.12	935.203	926.85	1109.66	748.802	1066.09	1709.34	1775.69	1255.03	3006.58	2033.76	RIN3		consistent		Ras and Rab interactor 3 [Source:VGNC Symbol;Acc:VGNC:53950]
329	ENSBTAG00000004797	768.03	0.736037	0.158497	4.64387	3.42e-06	0.00015118	494.184	719.387	620.509	457.313	767.367	478.572	1009.03	1036.24	947.213	891.46	1027.06	TRMT44		consistent		tRNA methyltransferase 44 homolog [Source:VGNC Symbol;Acc:VGNC:49586]
332	ENSBTAG00000015801	183.553	1.50745	0.32509	4.63701	3.53e-06	0.000155583	77.0927	91.3068	149.817	65.0103	73.2299	142.988	203.081	213.284	218.74	503.6	280.939	EFNB1		consistent		ephrin B1 [Source:VGNC Symbol;Acc:VGNC:28359]
331	ENSBTAG00000014057	1378.31	-0.522008	0.112582	-4.63669	3.54e-06	0.000155583	1667.38	1215.58	1832.46	1566.97	1503.79	1808.26	1090.99	1063.4	1123.39	1137.96	1151.24	SLC35A1		consistent		solute carrier family 35 member A1 [Source:VGNC Symbol;Acc:VGNC:34819]
333	ENSBTAG00000014655	45.8629	2.83338	0.611553	4.63309	3.6e-06	0.000157837	7.90695	9.22291	0	31.3843	18.5653	5.83624	102.907	99.5996	68.2944	100.72	60.0559	MYO1A		consistent		myosin IA [Source:VGNC Symbol;Acc:VGNC:31816]
334	ENSBTAG00000012026	346.825	-0.958182	0.207184	-4.62479	3.75e-06	0.000163802	502.091	435.321	325.348	489.819	482.699	433.827	186.689	202.217	263.28	159.915	333.87	LOC784451				C-type lectin domain family 2 member H [Source:NCBI gene;Acc:784451]
335	ENSBTAG00000003290	518.966	-1.89679	0.410229	-4.62374	3.77e-06	0.000164142	805.52	1041.27	613.801	243.228	971.586	989.242	241.33	212.278	362.257	159.915	68.199	SLC9A7		consistent		solute carrier family 9 member A7 [Source:VGNC Symbol;Acc:VGNC:54488]
336	ENSBTAG00000019741	240.819	-2.95248	0.639021	-4.62032	3.83e-06	0.000166248	436.859	148.489	1197.41	173.734	209.376	225.668	94.7106	24.1454	20.7852	15.0196	102.807	C3AR1		consistent		complement C3a receptor 1 [Source:VGNC Symbol;Acc:VGNC:26639]
337	ENSBTAG00000047389	2612.38	0.928247	0.200925	4.61986	3.84e-06	0.000166248	1760.28	2080.69	1248.84	1908.84	2536.23	1577.73	2531.69	3388.4	3091.06	3995.22	4617.18	TNFRSF10D
338	ENSBTAG00000039141	40.3408	3.26977	0.707865	4.6192	3.85e-06	0.000166281	6.91858	0	21.2426	13.4504	2.06281	5.83624	66.4796	47.2846	152.425	88.3508	39.6979	TMEM74		consistent		transmembrane protein 74 [Source:VGNC Symbol;Acc:VGNC:36111]
339	ENSBTAG00000001419	1809.09	0.437469	0.0947687	4.61618	3.91e-06	0.000168226	1617.96	1355.77	1519.41	1727.26	1544.02	1585.51	1850.5	2403.47	2038.93	2260.01	1997.11	MRPL4		consistent		mitochondrial ribosomal protein L4 [Source:VGNC Symbol;Acc:VGNC:31635]
340	ENSBTAG00000000675	1763.5	-0.53766	0.116559	-4.61278	3.97e-06	0.0001705	2017.26	2368.44	2374.7	1856.15	1924.61	1782	1514.46	1562.41	1436.16	1162.7	1399.61	PGS1		consistent		phosphatidylglycerophosphate synthase 1 [Source:VGNC Symbol;Acc:VGNC:32803]
341	ENSBTAG00000018994	2017.43	-1.62726	0.35283	-4.61203	3.99e-06	0.000170612	1586.33	3775.86	3023.16	3272.93	3038.53	2779.99	867.877	1078.49	1470.8	241.198	1056.58	TNFSF10			Liu et al	TNF superfamily member 10 [Source:VGNC Symbol;Acc:VGNC:36172]
342	ENSBTAG00000010252	684.058	0.511914	0.111265	4.60088	4.21e-06	0.00017948	511.975	573.665	531.066	626.564	567.274	628.368	902.483	704.239	712.637	841.1	925.267	ZNF397		consistent		zinc finger protein 397 [Source:NCBI gene;Acc:506448]
343	ENSBTAG00000000421	2614.67	-0.500914	0.109114	-4.59075	4.42e-06	0.000187861	3323.88	2575.04	3177.45	3550.9	2619.77	2855.87	2324.96	2214.33	1899.38	2184.03	2035.79	EEA1		consistent		early endosome antigen 1 [Source:VGNC Symbol;Acc:VGNC:54421]
344	ENSBTAG00000018824	7412.05	-0.398282	0.0868142	-4.58775	4.48e-06	0.000190026	8930.9	8189.95	8840.3	8265.27	6687.64	9035.47	6364.74	6380.41	5980.21	6426.64	6431.07	MIA3		consistent		MIA SH3 domain ER export factor 3 [Source:VGNC Symbol;Acc:VGNC:31454]
345	ENSBTAG00000017950	135.231	-1.13813	0.24816	-4.58627	4.51e-06	0.000190829	220.406	134.655	232.551	212.965	149.554	129.37	115.656	88.533	68.2944	72.4477	63.1095	SLC4A8		consistent		solute carrier family 4 member 8 [Source:VGNC Symbol;Acc:VGNC:34897]
346	ENSBTAG00000000718	33.4172	-2.08985	0.455825	-4.58476	4.55e-06	0.000191656	61.2788	50.726	48.0755	38.1095	69.1043	39.881	11.8388	12.0727	2.96932	7.06806	26.4653	TMPRSS9		consistent		transmembrane serine protease 9 [Source:VGNC Symbol;Acc:VGNC:36145]
348	ENSBTAG00000034918	214.868	-1.89537	0.413494	-4.58379	4.57e-06	0.000191964	194.709	439.933	148.699	281.337	467.227	398.81	40.9806	48.2907	171.231	71.5642	100.772	IFIT2		consistent	IFN/Liu et al	interferon induced protein with tetratricopeptide repeats 2 [Source:VGNC Symbol;Acc:VGNC:30049]
347	ENSBTAG00000002267	1935.58	0.662057	0.144452	4.58322	4.58e-06	0.000191964	1507.26	1265.38	1325.99	1931.25	1693.57	1460.03	2355.93	1872.27	2530.85	2457.04	2891.84	ANKRD40				ankyrin repeat domain 40 [Source:VGNC Symbol;Acc:VGNC:25930]
349	ENSBTAG00000021215	2121.74	1.85475	0.405022	4.57936	4.66e-06	0.000194976	991.333	830.062	2204.76	952.736	281.574	554.443	4252.87	4337.11	2498.19	4176.34	2259.73	VWA5A		consistent		von Willebrand factor A domain containing 5A [Source:VGNC Symbol;Acc:VGNC:36853]
350	ENSBTAG00000017819	352.03	-0.940028	0.205449	-4.57548	4.75e-06	0.000198059	502.091	481.436	515.414	305.997	496.107	398.81	244.973	309.865	187.067	267.703	162.863	PMVK				phosphomevalonate kinase [Source:VGNC Symbol;Acc:VGNC:33078]
351	ENSBTAG00000024086	99.2225	1.35846	0.297339	4.56873	4.91e-06	0.000203961	66.2207	76.5502	70.4361	26.9008	42.2877	65.1713	158.458	96.5814	126.691	168.75	193.4	TMEM35B		consistent		transmembrane protein 35B [Source:VGNC Symbol;Acc:VGNC:36078]
352	ENSBTAG00000017218	768.401	-0.588673	0.12892	-4.5662	4.97e-06	0.000205851	810.462	829.14	927.968	795.815	1109.79	964.925	542.765	686.13	693.831	532.755	558.825	ACER3		consistent		alkaline ceramidase 3 [Source:VGNC Symbol;Acc:VGNC:25538]
353	ENSBTAG00000009141	539.07	0.519454	0.113815	4.56402	5.02e-06	0.000207419	480.347	411.342	496.407	438.259	434.222	442.581	635.654	525.161	635.435	774.837	655.525	FAM210A		consistent		family with sequence similarity 210 member A [Source:VGNC Symbol;Acc:VGNC:28788]
355	ENSBTAG00000031572	858.507	-0.617954	0.135517	-4.55996	5.12e-06	0.000210272	1008.14	868.798	1145.98	1053.61	1055.13	989.242	724.9	791.766	699.77	623.757	482.483	IFT80		consistent		intraflagellar transport 80 [Source:VGNC Symbol;Acc:VGNC:59338]
356	ENSBTAG00000005186	220.658	3.27997	0.720246	4.55395	5.26e-06	0.000215765	36.5696	23.0573	145.344	33.626	7.21985	21.3995	214.92	259.563	73.2432	368.423	1243.87	DBNDD2		consistent		dysbindin domain containing 2 [Source:VGNC Symbol;Acc:VGNC:27892]
357	ENSBTAG00000013607	18828.5	-0.371576	0.0816602	-4.55027	5.36e-06	0.000218957	19839.5	23369.9	20949.7	17738.8	21504.8	22568.7	15971.5	16844.4	15389	17119.7	15817.1	WDR1		consistent		WD repeat domain 1 [Source:VGNC Symbol;Acc:VGNC:36880]
358	ENSBTAG00000016933	1758.86	0.990245	0.217861	4.5453	5.49e-06	0.000223561	837.148	1042.19	1511.58	1480.66	797.278	1617.61	2708.36	2395.42	1811.29	2305.96	2839.93	IL27RA		consistent		interleukin 27 receptor subunit alpha [Source:VGNC Symbol;Acc:VGNC:30151]
359	ENSBTAG00000000920	69.9876	-1.02167	0.224858	-4.54364	5.53e-06	0.000224601	93.895	118.053	99.505	67.252	78.387	88.5163	58.2835	41.2483	42.5603	35.3403	46.8232	DNAH17		consistent		dynein axonemal heavy chain 17 [Source:VGNC Symbol;Acc:VGNC:28124]
360	ENSBTAG00000033319	109.81	4.19944	0.924345	4.54315	5.54e-06	0.000224601	13.8372	21.2127	8.94427	11.2087	5.15704	13.6179	5.46407	43.2604	114.814	948.004	22.3937	CD200				CD200 molecule [Source:VGNC Symbol;Acc:VGNC:27010]
361	ENSBTAG00000013477	638.032	-0.650657	0.143265	-4.54164	5.58e-06	0.00022559	712.614	764.579	665.23	705.025	984.994	751.902	394.324	538.24	563.181	516.852	421.409	GCHFR		consistent		GTP cyclohydrolase I feedback regulator [Source:VGNC Symbol;Acc:VGNC:29287]
363	ENSBTAG00000010984	1053.05	0.634834	0.139891	4.53805	5.68e-06	0.000228683	950.81	796.86	797.158	812.628	822.032	870.572	1328.68	1374.27	1165.95	1694.57	970.055	CDKN2AIPNL		consistent		CDKN2A interacting protein N-terminal like [Source:VGNC Symbol;Acc:VGNC:27145]
362	ENSBTAG00000001741	1447.65	-0.570839	0.125802	-4.53761	5.69e-06	0.000228683	2163.54	1801.23	1571.96	1338.31	1492.45	1832.58	1101.92	1124.77	1180.8	1118.52	1198.06	DLGAP4		consistent		DLG associated protein 4 [Source:VGNC Symbol;Acc:VGNC:28090]
366	ENSBTAG00000016972	411.078	-0.502774	0.111296	-4.51743	6.26e-06	0.000249522	451.684	495.27	496.407	444.984	480.636	477.599	363.361	345.077	292.973	280.956	392.908	RAB11FIP4		consistent		RAB11 family interacting protein 4 [Source:VGNC Symbol;Acc:VGNC:33619]
367	ENSBTAG00000004896	21.961	2.52174	0.560143	4.50196	6.73e-06	0.000267669	6.91858	0.922291	14.5344	5.60433	8.25126	5.83624	51.9087	28.1696	18.8057	34.4568	66.1632	ABLIM3		consistent		actin binding LIM protein family member 3 [Source:VGNC Symbol;Acc:VGNC:25509]
368	ENSBTAG00000008341	4466.75	-1.13867	0.252964	-4.5013	6.75e-06	0.000267775	5450.85	6010.57	8814.58	5441.81	4022.49	5903.35	3835.78	2392.4	2150.78	1540.84	3570.78	ARSB		consistent		arylsulfatase B [Source:VGNC Symbol;Acc:VGNC:26176]
369	ENSBTAG00000027246	257.42	6.24723	1.38825	4.50009	6.79e-06	0.000268063	3.95347	5.53375	27.9509	6.7252	0	0	58.2835	4.02423	1262.95	284.49	1177.71	UBD				ubiquitin D [Source:NCBI gene;Acc:512938]
370	ENSBTAG00000032640	2748.7	0.85488	0.189977	4.49992	6.8e-06	0.000268063	1902.61	2065.93	1462.39	1767.61	2145.33	2714.82	3016.17	2976.92	4914.23	3052.52	4217.14	FOPNL		consistent		FGFR1OP N-terminal like [Source:VGNC Symbol;Acc:VGNC:29072]
371	ENSBTAG00000016085	2563.24	0.541772	0.120426	4.49879	6.83e-06	0.000268754	2159.58	1971.86	2094.08	2356.06	1908.1	2250.84	2497.99	2887.38	2807.99	3646.24	3615.57	IRAK1		consistent		interleukin 1 receptor associated kinase 1 [Source:VGNC Symbol;Acc:VGNC:30264]
372	ENSBTAG00000009948	2356.01	-0.550517	0.122486	-4.49453	6.97e-06	0.000273461	2920.63	2702.31	3011.98	2787.59	2479.5	2616.58	2446.99	1865.23	1525.24	1750.23	1809.82	TRIM25		consistent	Liu et al	tripartite motif containing 25 [Source:VGNC Symbol;Acc:VGNC:36322]
373	ENSBTAG00000010230	5365.84	0.4612	0.102672	4.49199	7.06e-06	0.000275995	5160.27	4987.75	4678.97	3963.38	4086.44	4610.63	6900.21	6768.75	5335.87	6025.53	6506.39	CAPN1		consistent		calpain 1 [Source:VGNC Symbol;Acc:VGNC:26740]
374	ENSBTAG00000007593	1505.62	-0.395927	0.0881758	-4.4902	7.12e-06	0.000277588	1754.35	1606.63	1965.5	1627.5	1480.07	1707.1	1349.63	1277.69	1279.78	1349.12	1164.47	AIDA		consistent		axin interactor, dorsalization associated [Source:VGNC Symbol;Acc:VGNC:25758]
375	ENSBTAG00000011516	659.181	0.696004	0.155083	4.48794	7.19e-06	0.000279794	425.987	522.017	552.309	635.531	462.07	488.299	618.351	793.778	954.142	1004.55	793.959	LRP12				LDL receptor related protein 12 [Source:VGNC Symbol;Acc:VGNC:30989]
376	ENSBTAG00000011204	777.273	0.807537	0.179982	4.48677	7.23e-06	0.000280589	461.568	713.853	537.774	527.928	647.724	588.487	684.831	1087.55	1110.53	1303.17	886.587	NINJ1				ninjurin 1 [Source:VGNC Symbol;Acc:VGNC:32078]
378	ENSBTAG00000031769	34.8685	1.95611	0.436824	4.47802	7.53e-06	0.000290784	17.7906	11.9898	15.6525	21.2965	11.3455	12.6452	78.3184	38.2301	49.4887	22.9712	103.825	H2B		consistent		histone H2B [Source:NCBI gene;Acc:787581]
379	ENSBTAG00000008632	883.682	0.422407	0.0943497	4.47704	7.57e-06	0.000291359	836.16	797.782	780.388	766.673	678.666	732.448	954.392	1065.41	1121.41	1102.62	884.552	BOLA2B		consistent		bolA family member 2B [Source:NCBI gene;Acc:614731]
381	ENSBTAG00000023426	96.3244	-1.58914	0.355071	-4.47556	7.62e-06	0.000291844	84.0113	190.914	130.81	97.5154	156.774	169.251	45.5339	60.3634	55.4273	15.0196	53.9485	FAIM		consistent		Fas apoptotic inhibitory molecule [Source:VGNC Symbol;Acc:VGNC:28709]
380	ENSBTAG00000019340	10.4173	6.43589	1.43797	4.47569	7.62e-06	0.000291844	0	0.922291	0	0	0	0	16.3922	24.1454	47.5091	25.6217	0	PCDH9				protocadherin 9 [Source:HGNC Symbol;Acc:HGNC:8661]
382	ENSBTAG00000020481	15.9619	-3.31723	0.742002	-4.47064	7.8e-06	0.000297854	10.8721	22.135	57.0197	14.5713	34.0364	23.345	0	7.04239	0.989773	3.53403	2.03579	GXYLT2		consistent		glucoside xylosyltransferase 2 [Source:VGNC Symbol;Acc:VGNC:29727]
383	ENSBTAG00000022013	2391.11	0.527522	0.118109	4.46638	7.96e-06	0.000303047	2174.41	1913.75	1758.67	2153.18	2028.78	1920.12	2846.78	2185.15	3355.33	2816.62	3149.37	CBR4		consistent		carbonyl reductase 4 [Source:VGNC Symbol;Acc:VGNC:26815]
384	ENSBTAG00000011511	1437.24	-2.14112	0.479975	-4.46089	8.16e-06	0.000310111	1715.81	2733.67	823.991	2630.67	3066.37	2326.71	408.895	752.53	1033.32	200.556	117.058	IFI16			IFN	interferon gamma inducible protein 16
385	ENSBTAG00000016709	1006.42	-0.687967	0.154253	-4.46	8.2e-06	0.000310598	1144.53	1266.31	888.837	1466.09	1535.77	995.079	706.687	715.306	771.034	841.983	738.992	NT5C3A		consistent	Liu et al	5'-nucleotidase, cytosolic IIIA [Source:VGNC Symbol;Acc:VGNC:32292]
386	ENSBTAG00000008222	646.55	-0.553987	0.124292	-4.45715	8.31e-06	0.000313929	842.09	905.69	616.037	782.365	665.258	724.666	476.285	586.531	491.917	533.639	487.572	EEF2KMT		consistent		eukaryotic elongation factor 2 lysine methyltransferase [Source:NCBI gene;Acc:531984]
387	ENSBTAG00000021036	353.62	-0.654495	0.146899	-4.45542	8.37e-06	0.000315662	314.301	469.446	474.046	428.171	443.505	414.373	273.204	306.847	257.341	296.859	211.722			consistent		membrane associated ring-CH-type finger 2 [Source:VGNC Symbol;Acc:VGNC:31238]
388	ENSBTAG00000015636	86.6707	-1.57441	0.35345	-4.4544	8.41e-06	0.000316351	85.988	118.976	73.7903	220.811	107.266	138.124	61.9262	50.3028	28.7034	24.7382	42.7516	SHFL	C7H19orf66	consistent		shiftless antiviral inhibitor of ribosomal frameshifting [Source:VGNC Symbol;Acc:VGNC:55202]
389	ENSBTAG00000016013	22.8759	1.45172	0.32599	4.45326	8.46e-06	0.000317211	8.89531	11.0675	12.2984	14.5713	17.5339	12.6452	38.2485	33.1999	27.7137	45.9424	29.519	ASB14		consistent		ankyrin repeat and SOCS box containing 14 [Source:VGNC Symbol;Acc:VGNC:26191]
390	ENSBTAG00000015145	5999.85	-0.861781	0.19385	-4.4456	8.76e-06	0.000327892	6369.05	8732.25	8522.77	7772.09	7252.86	6599.81	5190.87	5337.13	4488.62	2655.83	3077.1	S100A11		consistent		S100 calcium binding protein A11 [Source:VGNC Symbol;Acc:VGNC:34238]
392	ENSBTAG00000019672	585.53	-0.45536	0.102673	-4.43503	9.21e-06	0.000342439	661.218	686.185	593.676	647.861	764.273	652.686	459.893	447.695	566.15	513.318	447.874	LOC574091		consistent		nucleoside-diphosphate kinase NBR-A [Source:NCBI gene;Acc:574091]
391	ENSBTAG00000018571	15.3329	-3.79718	0.856235	-4.43474	9.22e-06	0.000342439	16.8023	12.9121	30.1869	44.8347	16.5025	37.9355	5.46407	4.02423	0	0	0	IL1RL1		consistent		interleukin 1 receptor like 1 [Source:VGNC Symbol;Acc:VGNC:30134]
393	ENSBTAG00000031891	16.124	4.82214	1.08739	4.43461	9.22e-06	0.000342439	1.97674	0	0	2.24173	2.06281	0.972706	0.910679	16.0969	62.3557	12.3691	78.378	NLGN1				neuroligin 1 [Source:VGNC Symbol;Acc:VGNC:58395]
394	ENSBTAG00000005015	366.002	-1.64812	0.371952	-4.43101	9.38e-06	0.000347317	321.22	962.872	372.305	368.765	417.72	737.311	248.615	207.248	205.873	81.2827	102.807	SFXN3		consistent		sideroflexin 3 [Source:VGNC Symbol;Acc:VGNC:34532]
396	ENSBTAG00000013496	283.325	-1.74294	0.39349	-4.42944	9.45e-06	0.000348599	493.196	327.413	830.699	411.358	138.209	294.73	132.959	109.66	65.325	170.517	142.505	CPM				carboxypeptidase M [Source:VGNC Symbol;Acc:VGNC:27655]
395	ENSBTAG00000004284	2886.83	-0.398525	0.0899783	-4.42912	9.46e-06	0.000348599	3368.36	3147.78	3126.02	3435.46	3280.91	3097.1	2223.88	2841.1	2582.32	2553.34	2098.9	UFD1		consistent		ubiquitin recognition factor in ER associated degradation 1 [Source:VGNC Symbol;Acc:VGNC:36645]
397	ENSBTAG00000006373	27.5969	1.28242	0.289588	4.42844	9.49e-06	0.000348822	20.7557	19.3681	11.1803	16.813	11.3455	20.4268	40.9806	40.2423	36.6216	37.9908	47.8411	TSACC		consistent
399	ENSBTAG00000031778	85.5877	1.16366	0.262815	4.4277	9.52e-06	0.000348861	57.3254	59.9489	65.964	68.3728	41.2563	35.9901	151.173	71.43	135.599	134.293	120.112	HIST1H2BD	HIST1H2BI	consistent		histone cluster 1, H2bd [Source:NCBI gene;Acc:519935]
398	ENSBTAG00000020490	160.081	-2.68325	0.606063	-4.42733	9.54e-06	0.000348861	61.2788	347.704	199.01	475.247	319.736	155.633	61.9262	92.5572	25.7341	8.83508	13.2326	NACC2				NACC family member 2 [Source:VGNC Symbol;Acc:VGNC:31862]
400	ENSBTAG00000000283	73.603	1.98046	0.447438	4.42622	9.59e-06	0.000349794	18.779	50.726	17.8885	20.1756	18.5653	62.2532	163.922	107.648	65.325	191.721	92.6285	CSF1		consistent		colony stimulating factor 1 [Source:VGNC Symbol;Acc:VGNC:27753]
401	ENSBTAG00000047426	42.5888	2.05995	0.466219	4.41842	9.94e-06	0.00036175	15.8139	9.22291	32.423	16.813	10.3141	20.4268	51.9087	107.648	75.2228	104.254	24.4295	LYPD6		consistent		LY6/PLAUR domain containing 6 [Source:VGNC Symbol;Acc:VGNC:31103]
403	ENSBTAG00000008338	50.1487	3.82808	0.866966	4.4155	1.01e-05	0.000364854	0	27.6687	4.47214	3.3626	7.21985	0	114.746	151.915	105.906	100.72	35.6264	PLCB1		consistent		phospholipase C beta 1 [Source:VGNC Symbol;Acc:VGNC:32980]
402	ENSBTAG00000047900	10.6153	-3.57177	0.808814	-4.41606	1.01e-05	0.000364807	22.7325	8.30062	7.82624	22.4173	20.6281	27.2358	0	0	3.95909	2.65052	1.0179	bta-mir-12051		consistent		bta-mir-12051 [Source:miRBase;Acc:MI0038480]
404	ENSBTAG00000020385	6.35965	6.21554	1.40828	4.41359	1.02e-05	0.000367179	0	0	0	0	0	0	10.9281	2.01211	4.94887	12.3691	39.6979	ALDH1B1		consistent	Liu et al	aldehyde dehydrogenase 1 family member B1 [Source:VGNC Symbol;Acc:VGNC:25810]
405	ENSBTAG00000012938	3194.19	-0.543277	0.123146	-4.41166	1.03e-05	0.00036955	3423.71	4284.04	3162.92	3474.69	4307.16	3701.15	2466.12	2234.45	2725.84	3079.03	2277.03	JARID2		consistent		jumonji and AT-rich interaction domain containing 2 [Source:VGNC Symbol;Acc:VGNC:30371]
406	ENSBTAG00000001906	2204.66	-0.764891	0.173648	-4.40484	1.06e-05	0.000380423	2693.3	2145.25	2493.22	3228.1	3170.55	2540.71	1664.72	1972.88	1753.88	1023.1	1565.52	FANCA		consistent		FA complementation group A [Source:VGNC Symbol;Acc:VGNC:28852]
408	ENSBTAG00000015551	8998.57	0.423867	0.096297	4.40166	1.07e-05	0.000384543	8063.11	6938.4	8939.8	7967.12	7464.29	7365.33	10088.5	10220.5	9066.32	12120.8	10750	RPL15P		consistent
407	ENSBTAG00000012609	891.678	0.391139	0.0888662	4.40144	1.08e-05	0.000384543	760.055	788.559	816.165	790.211	765.304	767.465	1210.29	967.826	1038.27	1011.62	892.695	SCO2		consistent		SCO cytochrome oxidase deficient homolog 2 (yeast) [Source:NCBI gene;Acc:100125923]
409	ENSBTAG00000017711	999.036	-0.407301	0.0926202	-4.39754	1.09e-05	0.000390552	1098.08	1206.36	1011.82	1091.72	1175.8	1163.36	888.823	862.19	909.602	697.088	884.552	WHAMM		consistent		WASP homolog associated with actin, golgi membranes and microtubules [Source:VGNC Symbol;Acc:VGNC:53957]
410	ENSBTAG00000038442	193.17	-1.14285	0.260198	-4.39224	1.12e-05	0.000399222	191.743	308.045	174.413	180.459	308.391	379.355	144.798	98.5935	96.9978	101.603	140.47	WDR87		consistent		WD repeat domain 87 [Source:VGNC Symbol;Acc:VGNC:52260]
411	ENSBTAG00000017483	2547.26	0.664768	0.151402	4.39076	1.13e-05	0.000400985	1672.32	2338.01	1646.86	2242.85	2057.66	2113.69	2536.24	4040.32	3163.32	3496.93	2711.67	ovalbumin, member 6-like		consistent
412	ENSBTAG00000016244	8.83909	-3.73486	0.851197	-4.38777	1.15e-05	0.000405541	15.8139	7.37833	21.2426	17.9339	17.5339	11.6725	3.64272	2.01211	0	0	0	VWA3A		consistent		von Willebrand factor A domain containing 3A [Source:VGNC Symbol;Acc:VGNC:36852]
413	ENSBTAG00000021695	306.743	0.808729	0.184416	4.38536	1.16e-05	0.000409062	224.36	271.154	155.407	266.766	261.977	191.623	383.396	364.192	362.257	365.772	527.27	GLYCTK		consistent		glycerate kinase [Source:VGNC Symbol;Acc:VGNC:29429]
414	ENSBTAG00000005205	387.889	-2.27744	0.519853	-4.38093	1.18e-05	0.000416456	627.614	527.551	674.175	362.04	680.729	768.438	23.6777	89.539	75.2228	66.2631	371.532	DSE				dermatan sulfate epimerase [Source:VGNC Symbol;Acc:VGNC:53789]
416	ENSBTAG00000045980	5141.69	0.485279	0.110902	4.37575	1.21e-05	0.000424428	4348.82	4436.22	3957.84	4278.35	4472.18	4610.63	4849.37	5996.1	7186.74	5494.54	6927.8	ARF6		consistent		ADP ribosylation factor 6 [Source:VGNC Symbol;Acc:VGNC:26061]
415	ENSBTAG00000021883	4705.45	0.260141	0.0594396	4.37656	1.21e-05	0.000423875	4212.43	4230.55	4165.8	4465.53	4281.37	4550.32	4778.33	4873.34	5461.57	5475.1	5265.58	AP3M1		consistent		adaptor related protein complex 3 subunit mu 1 [Source:VGNC Symbol;Acc:VGNC:25989]
417	ENSBTAG00000019795	72.6205	-1.64697	0.377137	-4.36703	1.26e-05	0.000440662	82.0346	129.121	42.4853	94.1528	168.119	114.779	30.0524	41.2483	51.4682	22.9712	22.3937	FBXO43				F-box protein 43 [Source:VGNC Symbol;Acc:VGNC:28914]
419	ENSBTAG00000009076	409.116	1.832	0.419855	4.36342	1.28e-05	0.000445873	61.2788	111.597	147.581	265.645	271.26	277.221	359.718	1005.05	1075.88	483.279	441.767	ADD2		consistent		adducin 2 [Source:VGNC Symbol;Acc:VGNC:25654]
418	ENSBTAG00000000376	89.0669	2.78563	0.638364	4.36371	1.28e-05	0.000445873	16.8023	52.5706	33.541	24.6591	1.03141	16.536	236.777	265.599	158.364	135.177	38.68	P2RX3				purinergic receptor P2X 3 [Source:VGNC Symbol;Acc:VGNC:32519]
420	ENSBTAG00000020766	2110.58	-1.03683	0.237746	-4.36108	1.29e-05	0.000449585	2090.4	3113.65	2997.45	2190.17	3901.81	2216.8	1407	1662.01	1779.61	1065.51	791.923	ABCA7		consistent		ATP binding cassette subfamily A member 7 [Source:VGNC Symbol;Acc:VGNC:25461]
421	ENSBTAG00000006519	1082.32	2.05059	0.470425	4.35902	1.31e-05	0.000452048	656.277	254.552	745.729	543.62	128.926	345.311	1643.78	1314.92	565.161	3768.16	1939.09	TNFRSF25		consistent		TNF receptor superfamily member 25 [Source:VGNC Symbol;Acc:VGNC:36167]
422	ENSBTAG00000019265	1489.31	-0.439707	0.100877	-4.35885	1.31e-05	0.000452048	2026.15	1732.99	1471.33	1683.54	1725.54	1507.69	1138.35	1191.17	1331.25	1337.63	1236.74	AGK		consistent		acylglycerol kinase [Source:VGNC Symbol;Acc:VGNC:25728]
423	ENSBTAG00000020115	1588.94	0.511714	0.117477	4.35586	1.33e-05	0.000457183	1518.13	1321.64	1233.19	1591.63	1201.59	1122.5	1996.21	1975.89	1865.72	2043.55	1608.28	UBE2O		consistent		ubiquitin conjugating enzyme E2 O [Source:VGNC Symbol;Acc:VGNC:36591]
424	ENSBTAG00000047088	83.415	-2.00682	0.461214	-4.35116	1.35e-05	0.000465978	66.2207	64.5604	116.276	290.304	172.245	50.5807	34.6058	29.1756	22.7648	36.2238	34.6085	LOC100337457		consistent
425	ENSBTAG00000014101	1387.96	0.362602	0.0834155	4.34694	1.38e-05	0.000473913	1317.49	1256.16	1201.89	1352.89	1095.35	1146.82	1682.93	1671.06	1455.96	1473.69	1613.37	TSR3		consistent		TSR3 ribosome maturation factor [Source:VGNC Symbol;Acc:VGNC:36448]
426	ENSBTAG00000046580	3493.41	-0.562386	0.129573	-4.34031	1.42e-05	0.000487302	4433.82	3446.6	3546.4	4403.88	4102.94	4631.06	2997.04	2738.49	2287.37	2454.39	3385.52	DHX58			Liu et al	DExH-box helicase 58 [Source:VGNC Symbol;Acc:VGNC:28058]
427	ENSBTAG00000007943	14160.3	0.547609	0.126273	4.33671	1.45e-05	0.000494179	12448.5	11011.2	9678.82	14281	10508	12297.9	15678.2	14522.4	17785.2	17049.9	20502.5	AZIN1		consistent		antizyme inhibitor 1 [Source:VGNC Symbol;Acc:VGNC:26369]
429	ENSBTAG00000039847	20.7265	-4.15301	0.958782	-4.33155	1.48e-05	0.000503552	19.7674	69.1718	5.59017	21.2965	16.5025	85.5982	0.910679	0	2.96932	6.18456	0	LOC751811
430	ENSBTAG00000015749	6.94361	5.84408	1.3504	4.32765	1.51e-05	0.000511359	0	0.922291	0	0	0	0	1.82136	35.212	2.96932	21.2042	14.2505	STEAP1		consistent		STEAP family member 1 [Source:NCBI gene;Acc:515156]
431	ENSBTAG00000033080	30158	0.604487	0.139744	4.32567	1.52e-05	0.000514765	22275.8	19768.4	30949.4	26762.9	21455.3	25121.1	38362.4	38305.6	29918.9	43843.2	34974.9	RPL15				ribosomal protein L15 [Source:NCBI gene;Acc:507151]
432	ENSBTAG00000024555	74.9745	1.30003	0.300641	4.32418	1.53e-05	0.000516896	53.3719	35.0471	30.1869	73.9772	35.0678	42.7991	108.371	87.5269	82.1512	111.322	164.899	EFCAB2		consistent		EF-hand calcium binding domain 2 [Source:VGNC Symbol;Acc:VGNC:28343]
433	ENSBTAG00000032521	94.5517	-1.53635	0.355328	-4.32374	1.53e-05	0.000516896	102.79	152.178	195.656	98.6362	70.1357	188.705	57.3728	52.3149	19.7955	55.661	46.8232	PLEKHH2		consistent		pleckstrin homology, MyTH4 and FERM domain containing H2 [Source:VGNC Symbol;Acc:VGNC:33021]
434	ENSBTAG00000038415	56.4972	-3.23429	0.748784	-4.3194	1.56e-05	0.000525964	147.267	68.2495	131.928	14.5713	43.3191	165.36	2.73204	32.1938	5.93864	1.76702	8.14317	SLC6A12				solute carrier family 6 member 12 [Source:VGNC Symbol;Acc:VGNC:34915]
435	ENSBTAG00000019872	5591.88	-0.574704	0.133111	-4.31748	1.58e-05	0.000528116	6817.76	7039.85	6567.33	5681.67	7292.05	6043.42	4298.4	3119.78	4650.95	4954.71	5044.69	PIK3AP1		consistent		phosphoinositide-3-kinase adaptor protein 1 [Source:VGNC Symbol;Acc:VGNC:54469]
436	ENSBTAG00000021395	6386.57	-0.352828	0.0817162	-4.31773	1.58e-05	0.000528116	8123.4	6710.59	7300.76	6690.45	7000.16	6687.36	5976.79	5714.4	5097.33	5878.86	5072.18	PSME1		consistent		proteasome activator subunit 1 [Source:VGNC Symbol;Acc:VGNC:33473]
437	ENSBTAG00000009504	2213.17	0.664308	0.1539	4.3165	1.59e-05	0.000529254	1649.59	1648.13	1334.93	1948.07	1771.96	2137.04	2691.97	3287.79	3165.3	2059.46	2650.6	REEP4				receptor accessory protein 4 [Source:VGNC Symbol;Acc:VGNC:33854]
438	ENSBTAG00000010036	1597.82	0.549752	0.127568	4.30949	1.64e-05	0.000545057	1321.45	1424.02	1111.33	1358.49	1356.3	1345.25	1386.96	1931.63	2118.12	2153.11	2069.38	POLR3D				RNA polymerase III subunit D [Source:VGNC Symbol;Acc:VGNC:33148]
439	ENSBTAG00000012061	71.3478	-3.0409	0.705967	-4.30743	1.65e-05	0.000548922	214.476	84.8508	146.462	33.626	29.9108	203.296	3.64272	38.2301	5.93864	20.3207	4.07158	POU3F1			Liu et al	POU class 3 homeobox 1 [Source:VGNC Symbol;Acc:VGNC:33176]
440	ENSBTAG00000009677	1465.52	-0.577705	0.134427	-4.29754	1.73e-05	0.00057267	1876.91	1686.87	1370.71	1755.28	1786.4	1867.6	1278.59	1185.13	1320.36	844.634	1148.19	PARP10		consistent		poly(ADP-ribose) polymerase family member 10 [Source:HGNC Symbol;Acc:HGNC:25895]
443	ENSBTAG00000020957	46.9246	-1.92974	0.449771	-4.29049	1.78e-05	0.000587162	93.895	30.4356	97.269	78.4606	67.0415	56.417	30.0524	20.1211	21.775	4.41754	16.2863	FZD5		consistent		frizzled class receptor 5 [Source:VGNC Symbol;Acc:VGNC:29169]
442	ENSBTAG00000006272	1163.7	0.372763	0.0868656	4.29126	1.78e-05	0.000587045	1130.69	928.747	992.814	1011.02	1142.8	951.307	1401.53	1412.5	1358.96	1251.93	1218.42	NTHL1		consistent		nth like DNA glycosylase 1 [Source:VGNC Symbol;Acc:VGNC:32301]
441	ENSBTAG00000005557	732.257	1.70989	0.39848	4.29103	1.78e-05	0.000587045	367.673	403.964	660.758	404.633	71.1671	253.876	1458	1277.69	849.226	1396.83	911.017	AFDN		consistent		afadin, adherens junction formation factor [Source:VGNC Symbol;Acc:VGNC:25709]
444	ENSBTAG00000001592	5105.89	-1.04973	0.24474	-4.28917	1.79e-05	0.000589331	7051.02	5768.93	8169.48	6098.63	8451.35	4505.58	3578.06	5088.63	2032.99	3119.67	2300.44	INSIG1				insulin induced gene 1 [Source:VGNC Symbol;Acc:VGNC:30217]
445	ENSBTAG00000006581	1569.17	-0.716249	0.167087	-4.28668	1.81e-05	0.000594637	1722.73	1916.52	1432.2	2261.91	2197.93	1920.12	1172.95	1459.79	999.671	857.886	1319.19	CCDC82		consistent		coiled-coil domain containing 82 [Source:VGNC Symbol;Acc:VGNC:26920]
446	ENSBTAG00000021616	408.704	-1.84587	0.430734	-4.2854	1.82e-05	0.000596731	436.859	616.09	247.086	614.235	958.177	777.192	327.844	130.787	195.975	45.9424	145.559	PRSS57				serine protease 57 [Source:VGNC Symbol;Acc:VGNC:33425]
447	ENSBTAG00000007141	28.4326	6.1592	1.43805	4.28303	1.84e-05	0.00060177	0	1.84458	0	3.3626	0	0	10.9281	20.1211	139.558	136.944	0	GULP1				GULP PTB domain containing engulfment adaptor 1 [Source:VGNC Symbol;Acc:VGNC:50050]
448	ENSBTAG00000010338	73.4107	-0.848922	0.198258	-4.28191	1.85e-05	0.000602089	76.1044	95.9183	89.4427	76.2189	103.141	110.889	43.7126	57.3452	61.366	48.5929	44.7874	FBXO36		consistent		F-box protein 36 [Source:VGNC Symbol;Acc:VGNC:56108]
450	ENSBTAG00000020314	2896.4	0.373959	0.087325	4.28238	1.85e-05	0.000602089	2479.82	2600.86	2316.57	2492.81	2584.71	2842.25	3009.79	2920.58	3484	3448.33	3680.71	COG2		consistent		component of oligomeric golgi complex 2 [Source:VGNC Symbol;Acc:VGNC:27547]
449	ENSBTAG00000013444	324.085	-0.844779	0.197313	-4.28142	1.86e-05	0.000602089	343.952	285.91	323.112	478.61	529.112	474.681	282.31	218.314	196.965	204.974	226.991	ETV2		consistent		ETS variant 2 [Source:VGNC Symbol;Acc:VGNC:28629]
451	ENSBTAG00000000898	4826.62	-1.12251	0.262288	-4.27969	1.87e-05	0.000605437	6905.73	6895.05	4147.91	5453.01	6544.28	8449.9	3089.02	3371.29	3197.96	1237.79	3800.82	F2RL2		consistent		coagulation factor II thrombin receptor like 2 [Source:VGNC Symbol;Acc:VGNC:28685]
454	ENSBTAG00000030667	89.0157	-1.53657	0.359268	-4.27696	1.89e-05	0.000609281	88.9531	126.354	91.6788	123.295	230.004	100.189	49.1767	72.4361	42.5603	22.9712	31.5548	CCDC114		consistent		coiled-coil domain containing 114 [Source:VGNC Symbol;Acc:VGNC:26836]
452	ENSBTAG00000019300	1317.67	-0.764519	0.178708	-4.27805	1.89e-05	0.000608583	1155.4	1589.11	1351.7	2202.5	1529.58	1895.8	778.631	1168.03	858.134	950.655	1014.84	TPMT				thiopurine S-methyltransferase [Source:VGNC Symbol;Acc:VGNC:36255]
453	ENSBTAG00000014561	2229.99	-0.282346	0.0660179	-4.27681	1.9e-05	0.000609281	2401.73	2512.32	2259.55	2566.78	2470.22	2344.22	1850.5	1916.54	2046.85	1967.57	2193.57	KIF1BP		consistent		KIF1 binding protein [Source:VGNC Symbol;Acc:VGNC:30592]
456	ENSBTAG00000016367	1298.03	0.378544	0.0885792	4.27351	1.92e-05	0.000615657	1185.05	1117.82	957.037	1151.13	1219.12	1222.69	1366.93	1406.47	1583.64	1609.75	1458.64	RBM18		consistent		RNA binding motif protein 18 [Source:VGNC Symbol;Acc:VGNC:33789]
457	ENSBTAG00000004092	254.113	2.81343	0.658496	4.2725	1.93e-05	0.00061665	33.6045	33.2025	7.82624	16.813	150.585	165.36	858.77	317.914	526.559	477.978	206.633	AK8		consistent		adenylate kinase 8 [Source:VGNC Symbol;Acc:VGNC:25777]
459	ENSBTAG00000016594	850.794	0.364103	0.0852428	4.27136	1.94e-05	0.000617554	796.625	800.549	733.43	706.146	805.529	672.14	922.518	970.844	1086.77	907.363	956.822	PIGQ		consistent		phosphatidylinositol glycan anchor biosynthesis class Q [Source:VGNC Symbol;Acc:VGNC:32875]
458	ENSBTAG00000021661	1356.63	-0.444844	0.104126	-4.27218	1.94e-05	0.00061665	1524.06	1558.67	1637.92	1512.05	1375.9	1647.76	1175.69	881.305	1197.63	1153.86	1258.12	APAF1		consistent		apoptotic peptidase activating factor 1 [Source:VGNC Symbol;Acc:VGNC:25999]
460	ENSBTAG00000000791	64.518	-1.18837	0.278703	-4.26394	2.01e-05	0.000637059	58.3137	91.3068	118.512	62.7685	75.2927	113.807	44.6233	35.212	33.6523	47.7094	28.5011	CALY		consistent		calcyon neuron specific vesicular protein [Source:VGNC Symbol;Acc:VGNC:26718]
461	ENSBTAG00000010852	34.9664	-1.86995	0.438833	-4.26119	2.03e-05	0.000642886	56.337	26.7464	42.4853	91.911	62.9158	33.072	23.6777	17.103	10.8875	12.3691	7.12527	LOC107131749		consistent		butyrophilin subfamily 2 member A2
462	ENSBTAG00000025868	27651.7	-0.403868	0.0947839	-4.26094	2.04e-05	0.000642886	29689.6	31900.2	30563.7	29145.9	30540	34783	24555.5	27367.8	19480.7	22482.6	23660	TLN1		consistent		talin 1 [Source:VGNC Symbol;Acc:VGNC:35897]
463	ENSBTAG00000015183	498.125	0.428286	0.100566	4.25878	2.06e-05	0.000647725	424.01	444.544	466.22	402.391	432.16	414.373	550.05	586.531	558.232	690.903	509.966	TPCN2		consistent		two pore segment channel 2 [Source:VGNC Symbol;Acc:VGNC:36244]
464	ENSBTAG00000019162	1094.78	0.52885	0.12424	4.25669	2.07e-05	0.0006524	1088.19	930.592	954.801	835.045	858.131	801.51	1293.16	1034.23	1497.53	1458.67	1290.69	MRM3		consistent		mitochondrial rRNA methyltransferase 3 [Source:VGNC Symbol;Acc:VGNC:31607]
465	ENSBTAG00000018367	5.11066	-5.73346	1.34749	-4.25493	2.09e-05	0.000656138	3.95347	21.2127	7.82624	1.12087	12.3769	9.72706	0	0	0	0	0	CD6		consistent		CD6 molecule [Source:VGNC Symbol;Acc:VGNC:27041]
466	ENSBTAG00000008120	1099.46	0.390082	0.0917308	4.25246	2.11e-05	0.000660567	818.369	1119.66	916.788	947.132	1014.9	962.979	1265.84	1280.71	1352.03	1169.76	1245.9	TMEM199		consistent		transmembrane protein 199 [Source:VGNC Symbol;Acc:VGNC:36020]
467	ENSBTAG00000019345	2252.97	0.487736	0.114684	4.25287	2.11e-05	0.000660567	1942.14	1894.39	1876.06	2139.73	1783.3	1793.67	2352.28	2635.87	2373.48	3443.91	2547.79	RFK		consistent		riboflavin kinase [Source:VGNC Symbol;Acc:VGNC:33891]
468	ENSBTAG00000020221	5.35922	5.46242	1.28555	4.24909	2.15e-05	0.000668814	0	0	0	0	1.03141	0	5.46407	27.1635	10.8875	12.3691	2.03579	WNT5A		consistent		Wnt family member 5A [Source:VGNC Symbol;Acc:VGNC:36960]
469	ENSBTAG00000046552	250.652	0.562547	0.132404	4.24872	2.15e-05	0.000668814	216.453	224.117	225.843	168.13	188.748	212.05	320.559	266.605	354.339	266.819	313.512	GGACT		consistent		gamma-glutamylamine cyclotransferase [Source:VGNC Symbol;Acc:VGNC:29338]
471	ENSBTAG00000013900	954.402	-0.688696	0.162298	-4.24339	2.2e-05	0.000682003	991.333	1135.34	1187.35	1204.93	1088.13	1313.15	842.378	553.331	883.868	516.852	781.744	TRIM21		consistent	Liu et al	tripartite motif containing 21 [Source:VGNC Symbol;Acc:VGNC:36319]
470	ENSBTAG00000008596	270.318	2.85175	0.671975	4.24383	2.2e-05	0.000682003	31.6278	128.198	29.0689	135.625	35.0678	64.1986	102.907	812.894	1051.14	531.872	50.8948	PRICKLE1				prickle planar cell polarity protein 1 [Source:VGNC Symbol;Acc:VGNC:33315]
472	ENSBTAG00000008285	2020.36	0.389937	0.0919324	4.24156	2.22e-05	0.000686135	1667.38	1731.14	1978.92	1914.44	1744.11	1589.4	2135.54	2205.28	2467.51	2636.39	2153.87	OXR1		consistent		oxidation resistance 1 [Source:VGNC Symbol;Acc:VGNC:55069]
473	ENSBTAG00000018138	509.501	-0.64813	0.152861	-4.23999	2.24e-05	0.000689495	559.416	587.499	534.42	790.211	535.3	651.713	403.431	366.205	439.459	295.092	441.767	GK5		consistent		glycerol kinase 5 [Source:VGNC Symbol;Acc:VGNC:54783]
474	ENSBTAG00000011415	9799.51	0.316387	0.0748531	4.22677	2.37e-05	0.000729711	8907.17	8069.12	9135.46	9591.25	8660.73	8538.42	9520.24	11175.3	11166.6	11862	11168.4	ETF1		consistent		eukaryotic translation termination factor 1 [Source:VGNC Symbol;Acc:VGNC:28617]
475	ENSBTAG00000004364	214.738	1.39909	0.331101	4.22557	2.38e-05	0.000732078	182.848	211.205	79.3804	69.4937	77.3555	117.697	310.542	213.284	332.564	439.987	327.762	THNSL2		consistent		threonine synthase like 2 [Source:VGNC Symbol;Acc:VGNC:35839]
476	ENSBTAG00000033801	1158.25	-0.289787	0.068603	-4.22411	2.4e-05	0.000735278	1319.47	1220.19	1200.77	1209.41	1356.3	1270.35	1029.07	970.844	1102.61	1087.6	974.126	VRK2		consistent		VRK serine/threonine kinase 2 [Source:VGNC Symbol;Acc:VGNC:36835]
477	ENSBTAG00000010370	274.905	0.852672	0.202008	4.22098	2.43e-05	0.000744014	239.185	134.655	254.912	214.085	181.528	183.842	446.233	274.653	305.84	420.55	368.478	CLBA1		consistent		clathrin binding box of aftiphilin containing 1 [Source:VGNC Symbol;Acc:VGNC:53934]
478	ENSBTAG00000019039	398.998	0.700392	0.166199	4.21418	2.51e-05	0.000765157	352.847	329.258	221.371	345.227	279.511	335.584	381.574	461.78	515.672	577.814	588.344	ZNF239		consistent		zinc finger protein 239 [Source:VGNC Symbol;Acc:VGNC:58620]
479	ENSBTAG00000021902	1559.05	0.942765	0.223768	4.21314	2.52e-05	0.000767095	1292.79	1003.45	1152.69	932.561	1014.9	1194.48	2098.2	3123.8	2441.77	1117.64	1777.25	ALDH5A1				aldehyde dehydrogenase 5 family member A1 [Source:VGNC Symbol;Acc:VGNC:25816]
480	ENSBTAG00000038831	592.672	0.747608	0.177481	4.21232	2.53e-05	0.000768274	489.242	317.268	524.358	571.642	389.872	426.045	917.964	594.579	716.596	714.758	857.068	PHYHD1		consistent		phytanoyl-CoA dioxygenase domain containing 1 [Source:NCBI gene;Acc:540828]
481	ENSBTAG00000018255	5909.53	-1.10279	0.261862	-4.21135	2.54e-05	0.000770005	6302.82	7082.27	8911.85	6614.23	6361.72	11559.6	3442.37	6268.74	3228.64	2117.77	3114.76	ACTN1		consistent		actinin alpha 1 [Source:VGNC Symbol;Acc:VGNC:25581]
482	ENSBTAG00000002669	1140.65	-0.704033	0.167304	-4.20809	2.58e-05	0.00077818	1720.75	1045.88	1484.75	1343.92	1177.87	1528.12	996.283	768.627	624.547	871.139	985.323	RASSF4		consistent		Ras association domain family member 4 [Source:VGNC Symbol;Acc:VGNC:33760]
483	ENSBTAG00000011134	1461.43	0.506127	0.120277	4.20802	2.58e-05	0.00077818	1195.93	1019.13	1128.1	1555.76	1232.53	1231.45	1550.89	2007.08	1761.8	1643.33	1749.76	USE1		consistent		unconventional SNARE in the ER 1 [Source:NCBI gene;Acc:512890]
484	ENSBTAG00000021808	203.366	-1.78017	0.423422	-4.20424	2.62e-05	0.000788042	511.975	319.113	345.473	147.954	159.868	316.13	108.371	97.5875	68.2944	137.827	24.4295	CACNB3		consistent		calcium voltage-gated channel auxiliary subunit beta 3 [Source:VGNC Symbol;Acc:VGNC:26685]
486	ENSBTAG00000003160	4226.9	-0.391404	0.093178	-4.20061	2.66e-05	0.000796353	5050.56	4546.9	4968.54	4712.12	5241.61	3912.23	3610.84	3805.91	3784.89	3161.19	3701.07	LRCH4		consistent		leucine rich repeats and calponin homology domain containing 4 [Source:VGNC Symbol;Acc:VGNC:30974]
487	ENSBTAG00000011249	535.288	0.440484	0.104866	4.20047	2.66e-05	0.000796353	526.8	439.011	501.997	383.336	450.725	461.063	617.44	674.058	662.158	615.805	555.771	MOB2		consistent		MOB kinase activator 2 [Source:VGNC Symbol;Acc:VGNC:31543]
489	ENSBTAG00000001017	2768.67	-0.45088	0.107356	-4.19988	2.67e-05	0.000796802	2624.12	3232.63	3674.98	3081.26	3106.6	3200.2	2151.93	2493.01	2593.21	1968.46	2328.95	SLK		consistent		STE20 like kinase [Source:VGNC Symbol;Acc:VGNC:34968]
490	ENSBTAG00000047547	1938.33	3.63726	0.86663	4.19702	2.7e-05	0.000805267	388.429	319.113	291.807	322.81	286.731	266.522	5497.77	308.859	266.249	12499	874.373	LOC787803
492	ENSBTAG00000020366	4583.52	0.287415	0.0685393	4.19343	2.75e-05	0.00081575	4335.97	4092.21	4272.01	4318.7	3889.44	4088.28	4539.73	5318.01	5484.33	5274.54	4805.49	TBL3		consistent		transducin beta like 3 [Source:VGNC Symbol;Acc:VGNC:35659]
491	ENSBTAG00000015718	4748.39	-0.690527	0.164679	-4.19317	2.75e-05	0.00081575	5133.58	5996.74	6522.61	5327.48	5863.55	5601.82	3400.48	5280.79	3092.05	3336.13	2677.07	CASP8				caspase 8 [Source:VGNC Symbol;Acc:VGNC:26784]
493	ENSBTAG00000018667	1794.11	-0.599235	0.142979	-4.19109	2.78e-05	0.0008216	2265.34	2136.95	1906.25	2066.88	2424.84	1931.79	1140.17	1196.2	1670.74	1770.55	1225.55	RCL1		consistent		RNA terminal phosphate cyclase like 1 [Source:VGNC Symbol;Acc:VGNC:33830]
494	ENSBTAG00000026437	89.3671	-3.52549	0.842656	-4.18378	2.87e-05	0.00084674	66.2207	89.4622	126.338	168.13	167.088	299.594	34.6058	0	22.7648	8.83508	0	ULBP3		consistent
495	ENSBTAG00000018708	268.416	0.995639	0.238103	4.18155	2.9e-05	0.00085337	108.721	216.738	166.587	173.734	198.03	245.122	321.47	251.514	482.02	342.801	445.838	LOC505600	UTP14A	consistent
496	ENSBTAG00000007935	3913.96	-0.473171	0.113209	-4.17961	2.92e-05	0.000857937	4164	4859.55	3989.15	4609	4899.18	4382.04	3514.31	3100.67	3931.38	2872.28	2732.03	CALCOCO2		consistent		calcium binding and coiled-coil domain 2 [Source:VGNC Symbol;Acc:VGNC:26703]
497	ENSBTAG00000008434	46.0419	1.8381	0.439799	4.17942	2.92e-05	0.000857937	11.8604	13.8344	14.5344	48.1973	22.691	16.536	68.3009	67.4058	45.5296	66.2631	131.309	GCAT				glycine C-acetyltransferase [Source:VGNC Symbol;Acc:VGNC:29279]
498	ENSBTAG00000002044	452.197	0.82066	0.196432	4.17783	2.94e-05	0.000862233	309.359	404.886	215.781	384.457	303.234	393.946	519.087	559.367	477.071	614.038	792.941	SIRT3		consistent		sirtuin 3 [Source:VGNC Symbol;Acc:VGNC:34632]
499	ENSBTAG00000021867	112.848	1.18216	0.283214	4.17411	2.99e-05	0.000874676	66.2207	97.7629	67.082	69.4937	39.1935	89.489	151.173	144.872	148.466	253.567	114.004	BFSP1		consistent		beaded filament structural protein 1 [Source:VGNC Symbol;Acc:VGNC:26478]
500	ENSBTAG00000009574	3248.54	0.26592	0.0637783	4.16945	3.05e-05	0.000890989	3072.84	2863.71	2988.51	2981.5	2998.3	2944.38	3684.61	3247.55	3955.13	3376.77	3620.66	ARFGAP2		consistent		ADP ribosylation factor GTPase activating protein 2 [Source:VGNC Symbol;Acc:VGNC:26062]
501	ENSBTAG00000037452	583.924	-1.0712	0.256961	-4.16873	3.06e-05	0.000891999	945.868	646.526	978.28	950.495	453.819	624.477	342.415	342.059	212.801	454.123	472.304	LOC790312				purine nucleoside phosphorylase
502	ENSBTAG00000038045	781.726	-0.490466	0.117674	-4.168	3.07e-05	0.000893087	928.078	910.301	734.548	857.463	1018	948.389	719.436	638.846	717.586	545.124	581.219	FLT3LG		consistent		fms related tyrosine kinase 3 ligand [Source:VGNC Symbol;Acc:VGNC:29043]
503	ENSBTAG00000008385	1115.13	-0.337701	0.0810532	-4.16641	3.09e-05	0.000897548	1147.5	1328.1	1378.54	1150.01	1217.06	1170.17	903.394	1010.08	1048.17	938.286	975.144	KLHL36		consistent		kelch like family member 36 [Source:VGNC Symbol;Acc:VGNC:30662]
505	ENSBTAG00000039402	21.7351	-2.32601	0.558498	-4.16475	3.12e-05	0.000901872	26.6859	35.0471	13.4164	60.5268	36.0993	33.072	7.28543	12.0727	8.90796	0.883508	5.08948	5S_rRNA		consistent		5S ribosomal RNA [Source:RFAM;Acc:RF00001]
504	ENSBTAG00000001489	25285.3	-0.914096	0.219502	-4.16441	3.12e-05	0.000901872	33416.7	36960.8	30194.7	24023.5	44567.1	23690.3	17537.9	17452.1	15869	23845.9	10580	TUBA1A				tubulin, alpha 1a [Source:NCBI gene;Acc:404053]
506	ENSBTAG00000014396	1921.62	1.18504	0.284987	4.15822	3.21e-05	0.000924824	949.822	845.741	1579.78	1777.69	854.005	1295.64	3337.64	1755.57	2622.9	1797.06	4321.99	KLF10		consistent		Kruppel like factor 10 [Source:VGNC Symbol;Acc:VGNC:30627]
507	ENSBTAG00000013072	2040.41	0.354355	0.0852892	4.15475	3.26e-05	0.000935253	1660.46	1701.63	1709.47	2081.45	1908.1	1807.29	2375.96	2519.17	2084.46	2364.27	2232.25	FUBP3		consistent		far upstream element binding protein 3 [Source:VGNC Symbol;Acc:VGNC:59216]
508	ENSBTAG00000016529	873.367	-0.421605	0.101473	-4.15484	3.26e-05	0.000935253	972.554	1129.81	873.185	827.199	1002.53	1115.69	748.578	746.494	711.647	727.127	752.225	SLC25A30		consistent		solute carrier family 25 member 30 [Source:VGNC Symbol;Acc:VGNC:34756]
509	ENSBTAG00000035764	12.0875	-2.3126	0.55675	-4.15375	3.27e-05	0.00093753	21.7441	16.6012	5.59017	24.6591	26.8166	18.4814	2.73204	4.02423	3.95909	5.30105	3.05369	zinc finger protein 2 [Source:NCBI gene;Acc:539022]		consistent		zinc finger protein 2 [Source:NCBI gene;Acc:539022]
510	ENSBTAG00000014670	117.353	2.95941	0.712761	4.15203	3.3e-05	0.000942738	27.6743	16.6012	25.7148	35.8677	10.3141	56.417	168.476	159.963	128.671	652.029	9.16106	BEX5				brain expressed X-linked 5 [Source:VGNC Symbol;Acc:VGNC:50553]
511	ENSBTAG00000020829	12.0753	4.21353	1.01529	4.15007	3.32e-05	0.000948997	1.97674	2.76687	2.23607	0	1.03141	0	2.73204	30.1817	44.5398	43.2919	4.07158	PTPRK				protein tyrosine phosphatase receptor type K [Source:VGNC Symbol;Acc:VGNC:33552]
513	ENSBTAG00000025803	15.5544	7.50613	1.80924	4.14878	3.34e-05	0.000950627	0	0	0	0	0	0	5.46407	0	5.93864	14.1361	145.559	INSYN1	C10H15orf59	consistent		inhibitory synaptic factor 1 [Source:VGNC Symbol;Acc:VGNC:55116]
512	ENSBTAG00000000942	94.843	-4.44364	1.07105	-4.14885	3.34e-05	0.000950627	409.184	150.333	317.522	20.1756	29.9108	77.8165	32.7844	2.01211	0	3.53403	0	SIPA1L2		consistent		signal induced proliferation associated 1 like 2 [Source:VGNC Symbol;Acc:VGNC:34629]
514	ENSBTAG00000018394	417.253	-0.503351	0.121388	-4.14664	3.37e-05	0.000957682	524.824	469.446	491.935	448.347	559.023	396.864	353.343	336.023	392.94	306.577	310.458	SDR42E1		consistent		short chain dehydrogenase/reductase family 42E, member 1 [Source:VGNC Symbol;Acc:VGNC:34397]
515	ENSBTAG00000002528	30313.3	0.246801	0.0595422	4.14497	3.4e-05	0.000962822	29429.7	27452.9	28583.7	27508.3	27404.5	27281.5	30764.6	31813.5	33055.5	33144.8	37007.6	EIF3A		consistent		eukaryotic translation initiation factor 3 subunit A [Source:VGNC Symbol;Acc:VGNC:28392]
516	ENSBTAG00000014150	3113.4	-0.653561	0.157703	-4.14425	3.41e-05	0.000963964	3724.17	3823.82	4630.9	3342.42	3631.58	3234.25	2459.74	3191.21	2420.99	1802.36	1985.92	C11H9orf16		consistent		chromosome 11 C9orf16 homolog [Source:VGNC Symbol;Acc:VGNC:59208]
518	ENSBTAG00000004471	2517.62	0.510834	0.123372	4.14059	3.46e-05	0.000975714	2275.22	1954.33	2236.07	1926.77	2612.55	1656.52	3121.81	2707.3	2993.07	3345.85	2864.36	ST3GAL6		consistent		ST3 beta-galactoside alpha-2,3-sialyltransferase 6 [Source:VGNC Symbol;Acc:VGNC:35335]
519	ENSBTAG00000015467	27.4755	3.74101	0.903814	4.13914	3.49e-05	0.000980001	5.93021	3.68916	6.7082	6.7252	0	1.94541	5.46407	44.2665	5.93864	136.06	85.5033	FAM184A				family with sequence similarity 184 member A [Source:VGNC Symbol;Acc:VGNC:28765]
520	ENSBTAG00000008219	1536.5	0.442275	0.106891	4.13762	3.51e-05	0.000984604	1289.82	1264.46	1453.44	1342.8	1260.38	1316.07	1720.27	1398.42	1947.87	1845.65	2062.26	RBM7				RNA binding motif protein 7 [Source:NCBI gene;Acc:515307]
521	ENSBTAG00000017527	8305.3	-0.765781	0.185155	-4.13589	3.54e-05	0.000990148	8468.34	9953.37	8519.42	9117.13	14397.4	10853.5	5479.56	5351.21	8428.91	4692.31	6097.2	CRYBG1		consistent		crystallin beta-gamma domain containing 1 [Source:VGNC Symbol;Acc:VGNC:27739]
522	ENSBTAG00000011189	1327.22	0.47762	0.115577	4.1325	3.59e-05	0.00100104	1093.14	1130.73	1044.24	1111.9	1146.92	1230.47	1279.5	1340.07	1877.6	1719.31	1625.58	TJAP1		consistent		tight junction associated protein 1 [Source:VGNC Symbol;Acc:VGNC:35880]
523	ENSBTAG00000031242	1052.49	-1.30048	0.314692	-4.13255	3.59e-05	0.00100104	1117.84	1813.22	546.719	1763.12	2188.65	1220.75	542.765	683.112	769.054	356.054	576.129	CDCA4		consistent		cell division cycle associated 4 [Source:VGNC Symbol;Acc:VGNC:27085]
524	ENSBTAG00000009049	326.653	1.31957	0.31938	4.13167	3.6e-05	0.00100276	118.604	197.37	102.859	225.294	310.454	212.05	372.468	304.835	406.797	710.341	632.113	LOC507581		consistent		uncharacterized LOC507581 [Source:NCBI gene;Acc:507581]
525	ENSBTAG00000000799	703.24	1.18298	0.286362	4.13108	3.61e-05	0.00100341	230.29	319.113	669.702	575.004	391.935	489.271	699.401	1241.47	819.532	866.721	1433.2	ICA1				islet cell autoantigen 1 [Source:VGNC Symbol;Acc:VGNC:30023]
526	ENSBTAG00000021077	618.687	4.4956	1.08838	4.13055	3.62e-05	0.00100384	18.779	20.2904	124.102	112.087	44.3505	24.3177	72.8543	4614.78	1231.28	527.454	15.2684	BOLA-DQB				major histocompatibility complex, class II, DQ beta [Source:NCBI gene;Acc:282495]
527	ENSBTAG00000015728	858.365	0.522721	0.126638	4.12767	3.66e-05	0.00101456	780.811	655.749	552.309	852.979	724.048	731.475	908.858	933.62	1112.51	1143.26	1046.4	NSUN3		consistent		NOP2/Sun RNA methyltransferase 3 [Source:VGNC Symbol;Acc:VGNC:32286]
528	ENSBTAG00000003770	581.91	0.374253	0.0908032	4.12159	3.76e-05	0.00103803	520.87	536.773	489.699	518.961	496.107	514.562	599.227	649.912	756.187	719.176	599.541	AMER2	PTS	consistent		APC membrane recruitment protein 2 [Source:HGNC Symbol;Acc:HGNC:26360]
529	ENSBTAG00000048206	42.9166	-2.45658	0.596036	-4.12153	3.76e-05	0.00103803	42.4998	93.1514	51.4296	94.1528	94.8895	34.0447	5.46407	10.0606	9.89773	34.4568	2.03579	LOC101906009				uncharacterized protein CXorf21 homolog [Source:NCBI gene;Acc:101906009]
531	ENSBTAG00000001936	8.18394	-3.37087	0.818206	-4.11983	3.79e-05	0.00104341	16.8023	7.37833	11.1803	14.5713	5.15704	28.2085	0.910679	2.01211	0	1.76702	2.03579	PCK1		consistent		phosphoenolpyruvate carboxykinase 1 [Source:VGNC Symbol;Acc:VGNC:32631]
530	ENSBTAG00000000054	1279.95	0.42775	0.103847	4.11903	3.8e-05	0.00104341	1240.4	1132.57	1086.73	1266.58	1033.47	879.327	1537.23	1380.31	1483.67	1520.52	1518.7	SNAPC4		consistent		small nuclear RNA activating complex polypeptide 4 [Source:VGNC Symbol;Acc:VGNC:58415]
533	ENSBTAG00000016429	272.314	-0.799869	0.194541	-4.11157	3.93e-05	0.00107569	354.824	294.211	386.84	327.293	382.652	280.139	162.101	129.781	270.208	205.857	201.543	TMEM205		consistent		transmembrane protein 205 [Source:VGNC Symbol;Acc:VGNC:36027]
534	ENSBTAG00000021901	146.664	-3.26155	0.79377	-4.10893	3.97e-05	0.00108605	16.8023	143.877	26.8328	119.933	611.624	565.142	5.46407	44.2665	35.6318	20.3207	23.4116	TRPM2				transient receptor potential cation channel subfamily M member 2 [Source:VGNC Symbol;Acc:VGNC:36389]
535	ENSBTAG00000012049	2376.22	0.39216	0.0954531	4.10841	3.98e-05	0.00108645	2137.84	1944.19	2053.83	2153.18	2081.38	2115.64	2588.15	2458.8	2755.53	3372.35	2477.56	WIPI2		consistent		WD repeat domain, phosphoinositide interacting 2 [Source:VGNC Symbol;Acc:VGNC:36943]
536	ENSBTAG00000007725	14271.1	0.430994	0.104936	4.10721	4e-05	0.00109008	12071.9	13380.6	14112.9	10279.5	10461.6	13619.8	15900.5	17338.4	15536.5	16598.5	17681.9	ARF1		consistent		ADP ribosylation factor 1 [Source:VGNC Symbol;Acc:VGNC:50209]
537	ENSBTAG00000012476	982.432	0.457025	0.111308	4.10595	4.03e-05	0.00109398	883.601	730.455	925.732	882.122	796.246	823.882	1094.64	1050.32	1008.58	1396.83	1214.35	NRBF2		consistent		nuclear receptor binding factor 2 [Source:VGNC Symbol;Acc:VGNC:32254]
538	ENSBTAG00000020475	1204.57	0.574274	0.139882	4.10541	4.04e-05	0.00109451	721.509	830.984	1111.33	1097.33	1105.67	1047.6	1726.65	1340.07	1411.42	1381.81	1475.95	VIPAS39		consistent		VPS33B interacting protein, apical-basolateral polarity regulator, spe-39 homolog [Source:VGNC Symbol;Acc:VGNC:36798]
539	ENSBTAG00000032844	548.591	-0.624454	0.152332	-4.09931	4.14e-05	0.00112169	571.277	761.812	538.892	682.608	716.828	645.877	551.871	368.217	455.296	389.627	352.192	GPR85		consistent		G protein-coupled receptor 85 [Source:VGNC Symbol;Acc:VGNC:29602]
540	ENSBTAG00000012916	729.616	-0.80678	0.196862	-4.09819	4.16e-05	0.00112502	813.427	1234.03	766.971	641.136	802.435	1177.95	600.137	524.155	416.695	592.834	456.017	SNORD33		consistent		Small nucleolar RNA Z195/SNORD33/SNORD32 family [Source:RFAM;Acc:RF00133]
541	ENSBTAG00000021538	619.889	2.18373	0.53315	4.0959	4.21e-05	0.00113411	78.0811	120.82	500.879	131.141	79.4184	514.562	1916.98	1038.25	503.795	1058.44	876.408	MYO1E		consistent		myosin IE [Source:VGNC Symbol;Acc:VGNC:31820]
542	ENSBTAG00000005251	119.407	-1.45084	0.354317	-4.09476	4.23e-05	0.00113759	199.65	110.675	127.456	167.009	190.81	211.077	106.549	31.1877	82.1512	30.9228	55.9843	LOC516599	FBN2	consistent		tripartite motif-containing protein 5 [Source:NCBI gene;Acc:516599]
543	ENSBTAG00000003017	400.297	-0.809546	0.197777	-4.09324	4.25e-05	0.001143	481.335	448.233	678.647	477.489	458.976	439.663	279.578	236.423	219.73	259.751	423.445	TTC38		consistent		tetratricopeptide repeat domain 38 [Source:VGNC Symbol;Acc:VGNC:36474]
544	ENSBTAG00000019325	1764.92	0.403332	0.0986564	4.08824	4.35e-05	0.00116572	1875.92	1427.71	1399.78	1618.53	1468.72	1444.47	2161.95	2121.77	1934.02	1843	2118.24	TRMT1				tRNA methyltransferase 1 [Source:VGNC Symbol;Acc:VGNC:36365]
545	ENSBTAG00000018379	313.552	0.849068	0.207762	4.08674	4.37e-05	0.00117117	147.267	270.231	218.017	249.953	263.009	230.531	360.629	277.672	447.378	461.191	523.199	TMEM175		consistent		transmembrane protein 175 [Source:VGNC Symbol;Acc:VGNC:35999]
546	ENSBTAG00000002503	2058.44	0.484622	0.118626	4.0853	4.4e-05	0.00117629	1704.94	1943.27	1440.03	1967.12	1666.75	1730.44	2141.92	2876.32	2636.76	2104.52	2430.74	BSCL2		consistent		BSCL2 lipid droplet biogenesis associated, seipin [Source:VGNC Symbol;Acc:VGNC:26577]
547	ENSBTAG00000000801	796.011	0.388071	0.0950108	4.08449	4.42e-05	0.00117822	713.602	617.935	804.985	664.674	721.985	666.304	833.271	957.766	977.896	963.024	834.675	ZNF583		consistent		zinc finger protein 583 [Source:VGNC Symbol;Acc:VGNC:37307]
548	ENSBTAG00000018633	3190.05	0.687525	0.168437	4.0818	4.47e-05	0.00118979	2853.42	3236.32	2553.59	1847.19	2197.93	2293.64	4494.2	3671.1	4341.15	4634.88	2967.17	RABAC1				Rab acceptor 1 [Source:VGNC Symbol;Acc:VGNC:33666]
549	ENSBTAG00000005501	119.006	3.58143	0.877824	4.07989	4.51e-05	0.0011974	5.93021	51.6483	25.7148	21.2965	0	14.5906	127.495	337.029	555.263	159.915	10.179	COBLL1	BAIAP2			cordon-bleu WH2 repeat protein like 1 [Source:HGNC Symbol;Acc:HGNC:23571]
550	ENSBTAG00000004249	230.154	2.0924	0.513135	4.07768	4.55e-05	0.00120667	15.8139	79.317	52.5476	217.448	94.8895	96.2979	642.029	184.108	321.676	548.659	278.903	TANC2				tetratricopeptide repeat, ankyrin repeat and coiled-coil containing 2 [Source:VGNC Symbol;Acc:VGNC:35592]
551	ENSBTAG00000023259	1385.85	0.58704	0.144035	4.07567	4.59e-05	0.0012149	1390.63	1154.71	1115.8	978.516	1129.39	1000.91	2100.94	1314.92	1475.75	1835.05	1747.73	OSBPL1A				oxysterol binding protein like 1A [Source:VGNC Symbol;Acc:VGNC:32460]
552	ENSBTAG00000017056	352.26	-1.07949	0.265187	-4.07068	4.69e-05	0.00123898	527.789	462.99	349.945	518.961	518.798	400.755	336.041	109.66	167.272	199.673	282.975	PKLR		consistent		pyruvate kinase L/R [Source:VGNC Symbol;Acc:VGNC:32943]
553	ENSBTAG00000015896	2753.43	0.467993	0.114999	4.06953	4.71e-05	0.00124288	2577.66	2148.94	2354.58	2639.64	2405.24	1945.41	3792.98	2901.47	2865.39	3550.82	3105.6	CC2D1B		consistent		coiled-coil and C2 domain containing 1B [Source:VGNC Symbol;Acc:VGNC:26825]
554	ENSBTAG00000017670	376.433	-1.16234	0.285699	-4.06843	4.73e-05	0.00124426	503.079	552.452	441.623	404.633	747.77	367.683	301.435	151.915	346.421	133.41	190.347	LOC512486		consistent		guanylate-binding protein 1 [Source:NCBI gene;Acc:511531]
555	ENSBTAG00000044099	522.858	0.73643	0.181006	4.06853	4.73e-05	0.00124426	445.754	382.751	324.23	459.555	395.029	400.755	652.957	410.471	742.33	698.855	838.746	ZSWIM7				zinc finger SWIM-type containing 7 [Source:VGNC Symbol;Acc:VGNC:37387]
556	ENSBTAG00000031737	6.77014	-4.94002	1.21446	-4.06766	4.75e-05	0.00124611	15.8139	12.9121	22.3607	11.2087	8.25126	1.94541	0	0	1.97955	0	0	TMEM102				transmembrane protein 102 [Source:VGNC Symbol;Acc:VGNC:35943]
557	ENSBTAG00000011515	52.2911	2.55239	0.627598	4.06691	4.76e-05	0.00124789	10.8721	19.3681	4.47214	17.9339	39.1935	5.83624	37.3378	29.1756	127.681	191.721	91.6106	SELL				selectin L [Source:NCBI gene;Acc:281485]
558	ENSBTAG00000000395	13.0348	3.43051	0.843866	4.06523	4.8e-05	0.00125468	1.97674	3.68916	4.47214	2.24173	2.06281	0	8.19611	16.0969	15.8364	78.6322	10.179	ADAMTS20		consistent		ADAM metallopeptidase with thrombospondin type 1 motif 20 [Source:VGNC Symbol;Acc:VGNC:25625]
559	ENSBTAG00000013167	22.3098	-1.86965	0.460021	-4.06429	4.82e-05	0.0012575	37.558	46.1146	11.1803	20.1756	37.1307	47.6626	9.10679	8.04845	7.91819	12.3691	8.14317	SIGLEC1				sialic acid binding Ig like lectin 1 [Source:VGNC Symbol;Acc:VGNC:34617]
560	ENSBTAG00000011820	237.843	-1.44058	0.354724	-4.06111	4.88e-05	0.00127145	353.836	357.849	294.043	300.392	247.538	448.418	106.549	158.957	66.3148	231.479	50.8948	DAPK2		consistent		death associated protein kinase 2 [Source:VGNC Symbol;Acc:VGNC:55109]
561	ENSBTAG00000027711	1758.54	0.383795	0.0945103	4.06088	4.89e-05	0.00127145	1511.22	1303.2	1484.75	1709.32	1635.81	1623.45	2028.08	2223.38	1915.21	1788.22	2121.3	YIF1B		consistent		Yip1 interacting factor homolog B, membrane trafficking protein [Source:VGNC Symbol;Acc:VGNC:37024]
562	ENSBTAG00000012382	1688.74	0.433977	0.1069	4.05964	4.91e-05	0.00127594	1481.56	1517.17	1324.87	1331.59	1567.74	1514.5	1804.06	1604.66	2222.04	1987.89	2220.03	KCTD9		consistent		potassium channel tetramerization domain containing 9 [Source:VGNC Symbol;Acc:VGNC:30516]
563	ENSBTAG00000025398	20.4564	6.92691	1.70682	4.05838	4.94e-05	0.00128058	1.97674	0	0	0	0	0	3.64272	0	104.916	3.53403	110.951	LOC504548				ubiquitin D
564	ENSBTAG00000019915	18932.6	-1.02354	0.252294	-4.05692	4.97e-05	0.00128633	21891.4	34022.4	19982.6	17914.8	30810.2	23087.2	9917.29	16227.7	17200.3	6881.64	10323.5	GSN		consistent		gelsolin [Source:VGNC Symbol;Acc:VGNC:29680]
565	ENSBTAG00000002614	433.825	-0.512077	0.126352	-4.05279	5.06e-05	0.0013067	528.777	546.919	403.61	590.697	485.793	456.199	356.986	382.301	294.952	367.539	358.299	RUFY2		consistent		RUN and FYVE domain containing 2 [Source:VGNC Symbol;Acc:VGNC:34214]
566	ENSBTAG00000016197	149.899	1.81311	0.447414	4.05241	5.07e-05	0.0013067	23.7208	56.2598	163.233	44.8347	83.544	48.6353	424.376	153.927	180.139	241.198	229.027	PHLDB1				pleckstrin homology like domain family B member 1 [Source:VGNC Symbol;Acc:VGNC:32837]
567	ENSBTAG00000018031	46.4882	1.35495	0.334393	4.05197	5.08e-05	0.00130685	15.8139	33.2025	24.5968	24.6591	26.8166	37.9355	87.4252	91.5511	45.5296	42.4084	81.4317	PODXL2		consistent		podocalyxin like 2 [Source:VGNC Symbol;Acc:VGNC:33103]
568	ENSBTAG00000013533	8193.2	-0.440845	0.108844	-4.05023	5.12e-05	0.00131429	9826.36	9125.15	9963.92	7989.54	10495.6	8442.12	7309.11	7573.59	7128.35	6754.42	5517	CLIC1		consistent		chloride intracellular channel 1 [Source:VGNC Symbol;Acc:VGNC:27439]
569	ENSBTAG00000011763	2357.86	0.29279	0.0723017	4.04956	5.13e-05	0.00131577	2126.97	2176.61	2174.58	2089.29	2106.13	2160.38	2440.62	2333.04	2952.49	2631.09	2745.27	RIOK2		consistent		RIO kinase 2 [Source:VGNC Symbol;Acc:VGNC:50056]
570	ENSBTAG00000004086	215.282	-2.89056	0.7146	-4.045	5.23e-05	0.00133929	88.9531	296.978	357.771	785.727	222.784	376.437	19.1243	134.812	25.7341	1.76702	58.0201	SPINT1				serine peptidase inhibitor, Kunitz type 1 [Source:VGNC Symbol;Acc:VGNC:35221]
571	ENSBTAG00000000683	1231.21	-0.392211	0.0970378	-4.04183	5.3e-05	0.00135329	1645.63	1412.95	1276.79	1273.3	1324.33	1350.12	1100.1	1141.87	1055.1	1053.14	909.999	WDR37		consistent		WD repeat domain 37 [Source:VGNC Symbol;Acc:VGNC:36895]
572	ENSBTAG00000003345	12.1368	7.14879	1.76874	4.04174	5.31e-05	0.00135329	0	0	0	0	0	0	1.82136	12.0727	77.2023	42.4084	0	FAT4		consistent		FAT atypical cadherin 4 [Source:VGNC Symbol;Acc:VGNC:28877]
573	ENSBTAG00000012626	458.684	-1.0629	0.263008	-4.04133	5.31e-05	0.00135329	705.695	616.09	537.774	616.477	309.422	820.964	233.134	452.725	221.709	259.751	271.778	B4GALT5				beta-1,4-galactosyltransferase 5 [Source:VGNC Symbol;Acc:VGNC:26392]
574	ENSBTAG00000018616	2750.5	0.225895	0.0559111	4.04024	5.34e-05	0.00135721	2690.34	2603.63	2582.66	2564.54	2342.33	2538.76	3054.42	3004.08	2779.28	2995.98	3099.49	IPO11		consistent		importin 11 [Source:VGNC Symbol;Acc:VGNC:50068]
575	ENSBTAG00000010341	1356.13	-0.305326	0.0756333	-4.03693	5.42e-05	0.00137415	1574.47	1359.46	1431.08	1593.87	1479.04	1470.73	1101.92	1195.19	1244.15	1143.26	1324.28	PWWP2A		consistent		PWWP domain containing 2A [Source:VGNC Symbol;Acc:VGNC:55301]
576	ENSBTAG00000046101	298.281	0.65238	0.161637	4.03608	5.44e-05	0.00137673	207.557	242.563	223.607	219.69	302.202	224.695	443.501	324.956	334.543	304.81	452.964	ZNF470		consistent		zinc finger protein 470 [Source:NCBI gene;Acc:444866]
577	ENSBTAG00000014182	5710.38	-0.422907	0.104808	-4.03507	5.46e-05	0.00138023	6611.2	7207.71	7005.6	5674.95	5496.37	6739.88	5362.08	5065.49	4075.89	4753.27	4821.77	CTNNA1		consistent		catenin alpha 1 [Source:VGNC Symbol;Acc:VGNC:27799]
578	ENSBTAG00000027020	209.278	5.90904	1.46544	4.03228	5.52e-05	0.00139436	1.97674	1.84458	16.7705	16.813	0	7.78165	225.848	11.0666	13.8568	2002.03	4.07158	COL5A2				collagen type V alpha 2 chain [Source:VGNC Symbol;Acc:VGNC:27568]
579	ENSBTAG00000007680	22.8807	3.33466	0.827124	4.03164	5.54e-05	0.00139574	3.95347	5.53375	2.23607	11.2087	0	3.89083	20.0349	95.5754	41.5705	63.6126	4.07158	THSD7A				thrombospondin type 1 domain containing 7A [Source:VGNC Symbol;Acc:VGNC:35850]
580	ENSBTAG00000010318	629.212	0.43148	0.107086	4.02929	5.59e-05	0.0014052	674.067	518.328	562.371	509.994	509.515	484.408	762.238	720.336	683.933	697.088	799.048	FDX2		consistent		ferredoxin 2 [Source:VGNC Symbol;Acc:VGNC:55209]
581	ENSBTAG00000012217	22.8086	-4.86032	1.20626	-4.02924	5.6e-05	0.0014052	56.337	23.9796	46.9574	11.2087	4.12563	101.161	0	0	0	0	7.12527	PLA2G2F
582	ENSBTAG00000017676	820.933	0.636731	0.15817	4.0256	5.68e-05	0.00142468	771.916	736.911	465.102	534.653	709.608	713.966	873.341	1041.27	1217.42	926.8	1039.27	TPK1		consistent		thiamin pyrophosphokinase 1 [Source:VGNC Symbol;Acc:VGNC:36251]
583	ENSBTAG00000023928	603.941	0.50656	0.125864	4.02467	5.71e-05	0.00142788	515.928	525.706	443.86	538.016	559.023	459.117	614.708	596.591	828.44	739.496	822.46	RDH14		consistent		retinol dehydrogenase 14 (all-trans/9-cis/11-cis) [Source:NCBI gene;Acc:505949]
584	ENSBTAG00000009057	7.00613	-4.43498	1.10216	-4.02391	5.72e-05	0.00143004	7.90695	16.6012	3.3541	8.96693	24.7538	12.6452	1.82136	0	0	0	1.0179	CFAP221		consistent		cilia and flagella associated protein 221 [Source:VGNC Symbol;Acc:VGNC:27241]
585	ENSBTAG00000033222	31.1697	2.00595	0.498623	4.02299	5.75e-05	0.00143318	8.89531	13.8344	13.4164	8.96693	8.25126	25.2904	51.9087	107.648	31.6728	22.0877	50.8948	CALR3				calreticulin 3 [Source:VGNC Symbol;Acc:VGNC:26716]
586	ENSBTAG00000010388	1273.67	-0.745593	0.185525	-4.01883	5.85e-05	0.00145618	1498.37	1700.7	1320.4	1879.69	1248	1710.99	744.025	1304.86	1078.85	738.613	785.816	MGAT4A				alpha-1,3-mannosyl-glycoprotein 4-beta-N-acetylglucosaminyltransferase A [Source:NCBI gene;Acc:282276]
587	ENSBTAG00000009103	2774.01	0.253904	0.0632044	4.01719	5.89e-05	0.00146386	2528.25	2522.47	2728	2455.82	2597.08	2474.57	3120.9	3161.03	3218.74	2991.56	2715.75	UBLCP1		consistent		ubiquitin like domain containing CTD phosphatase 1 [Source:VGNC Symbol;Acc:VGNC:36609]
588	ENSBTAG00000007520	1597.28	-0.580987	0.144758	-4.01349	5.98e-05	0.00148447	1669.35	1714.54	2077.31	1694.75	2217.53	1910.4	1473.48	1556.37	1161	993.947	1101.36	MAPRE2		consistent		microtubule associated protein RP/EB family member 2 [Source:VGNC Symbol;Acc:VGNC:31233]
589	ENSBTAG00000003946	110.87	-1.21633	0.303192	-4.01175	6.03e-05	0.00149291	190.755	102.374	98.387	131.141	206.281	168.278	63.7475	76.4603	49.4887	37.9908	94.6643	NECAB3		consistent		N-terminal EF-hand calcium binding protein 3 [Source:VGNC Symbol;Acc:VGNC:31979]
590	ENSBTAG00000008253	211.039	-1.7811	0.444263	-4.0091	6.09e-05	0.00150721	118.604	488.814	118.512	521.203	331.082	289.866	61.0155	115.696	112.834	40.6414	123.165	EXPH5				exophilin 5 [Source:VGNC Symbol;Acc:VGNC:28664]
591	ENSBTAG00000017939	1901.99	0.32157	0.0804377	3.99775	6.39e-05	0.00157672	1855.17	1593.72	1753.08	1809.08	1626.53	1611.77	2144.65	1938.67	2080.5	2085.08	2423.61	POM121C		consistent		nuclear envelope pore membrane protein POM 121C [Source:NCBI gene;Acc:518768]
592	ENSBTAG00000024394	139.338	2.1664	0.541919	3.99764	6.4e-05	0.00157672	19.7674	47.0368	101.741	109.845	29.9108	15.5633	346.969	229.381	193.996	356.054	82.4496	SEMA3D				semaphorin 3D [Source:VGNC Symbol;Acc:VGNC:34429]
593	ENSBTAG00000012189	113.614	1.05668	0.264419	3.99623	6.44e-05	0.00158347	108.721	113.442	49.1935	61.6477	70.1357	53.4989	148.441	158.957	142.527	199.673	143.523	TMEM86B		consistent
594	ENSBTAG00000006969	70178.5	-0.496807	0.124409	-3.99333	6.52e-05	0.00160031	80497.7	77822	71255.7	81734.7	88720.6	85309.3	59420.9	75663.5	49602.5	50217.7	51719.3	TUBB	TUBB5	consistent		tubulin beta class I [Source:NCBI gene;Acc:615087]
595	ENSBTAG00000004893	791.786	-0.421858	0.105682	-3.99178	6.56e-05	0.00160807	962.671	835.596	784.86	934.803	834.408	1017.45	773.166	592.567	685.913	652.029	636.185	ACOX3		consistent		acyl-CoA oxidase 3, pristanoyl [Source:VGNC Symbol;Acc:VGNC:25554]
596	ENSBTAG00000008578	5772.63	0.304732	0.0763536	3.99106	6.58e-05	0.00161026	5677.19	4933.34	4776.24	5326.36	5260.18	5317.79	6046.91	6253.65	6098.98	7371.11	6437.17	LSM4		consistent		LSM4 homolog, U6 small nuclear RNA and mRNA degradation associated [Source:VGNC Symbol;Acc:VGNC:31056]
598	ENSBTAG00000011454	72.6216	2.3837	0.597448	3.9898	6.61e-05	0.00161338	13.8372	13.8344	35.7771	22.4173	6.18844	57.3897	126.584	61.3694	52.458	309.228	99.7538	FKBP10				FKBP prolyl isomerase 10 [Source:VGNC Symbol;Acc:VGNC:29017]
597	ENSBTAG00000007473	208.516	1.80108	0.451413	3.98988	6.61e-05	0.00161338	50.4068	106.986	46.9574	124.416	29.9108	228.586	224.027	399.404	326.625	401.113	355.246	XKR5				XK related 5 [Source:VGNC Symbol;Acc:VGNC:36988]
600	ENSBTAG00000006851	88.9974	-1.51864	0.380752	-3.98852	6.65e-05	0.00161887	104.767	94.0737	79.3804	208.481	173.276	98.2433	47.3553	33.1999	58.3966	17.6702	64.1274	LOC509972		consistent		C-type lectin domain family 2 member D11 [Source:NCBI gene;Acc:617565]
599	ENSBTAG00000006067	552.034	-0.722718	0.181214	-3.98821	6.66e-05	0.00161887	567.323	630.847	857.532	526.807	725.079	727.584	545.497	448.701	383.042	332.199	327.762	VMAC				vimentin type intermediate filament associated coiled-coil protein [Source:NCBI gene;Acc:515212]
601	ENSBTAG00000004349	9488.58	-0.499323	0.125243	-3.98683	6.7e-05	0.00162561	9269.91	10453.2	11191.5	11068.6	12661.6	11018.8	8735.23	9417.69	7460.91	6406.32	6690.63	DAZAP2				DAZ associated protein 2 [Source:VGNC Symbol;Acc:VGNC:27886]
602	ENSBTAG00000020527	1224.12	-0.990281	0.248443	-3.98595	6.72e-05	0.00162891	1413.37	1558.67	2348.99	904.539	1451.19	1809.23	940.731	1136.84	577.038	659.981	664.686	IDH1				isocitrate dehydrogenase (NADP(+)) 1, cytosolic [Source:NCBI gene;Acc:281235]
603	ENSBTAG00000011417	7766.3	-0.446622	0.112123	-3.98332	6.8e-05	0.0016443	7724.1	7351.58	7910.09	10652.7	10172.8	9202.77	6474.02	6613.81	6669.09	6332.1	6326.22	CNTRL		consistent		centriolin [Source:VGNC Symbol;Acc:VGNC:52755]
605	ENSBTAG00000008300	20238.3	-1.42811	0.358748	-3.98082	6.87e-05	0.00165699	28146.8	24012.8	19262.6	43786.6	23588.3	31185	11021	10140	8920.83	19587.4	2970.22	FN1				fibronectin 1 [Source:VGNC Symbol;Acc:VGNC:29056]
604	ENSBTAG00000002329	1379.49	-1.1029	0.277062	-3.98071	6.87e-05	0.00165699	2152.67	1820.6	2193.58	1355.13	1453.25	1958.06	1496.25	514.095	552.294	1017.8	660.614	ASAP2				ArfGAP with SH3 domain, ankyrin repeat and PH domain 2 [Source:VGNC Symbol;Acc:VGNC:26185]
606	ENSBTAG00000014904	1969.98	-0.544546	0.136832	-3.97968	6.9e-05	0.00166145	2147.72	2457.91	2279.67	2610.5	2355.73	1939.58	1220.31	1669.05	1733.09	1920.75	1335.48	SIRT5		consistent		sirtuin 5 [Source:VGNC Symbol;Acc:VGNC:34634]
607	ENSBTAG00000031383	6.91057	-3.3392	0.839399	-3.97808	6.95e-05	0.00166988	3.95347	16.6012	10.0623	13.4504	14.4397	11.6725	1.82136	0	1.97955	0	2.03579	SMIM24		consistent		small integral membrane protein 24 [Source:VGNC Symbol;Acc:VGNC:35020]
608	ENSBTAG00000002136	3395.46	-0.424462	0.106737	-3.97672	6.99e-05	0.00167674	4389.34	3567.42	3287.02	3624.88	4509.31	3664.18	2773.02	3060.42	3019.8	2952.68	2501.99	FCHO1		consistent		FCH domain only 1 [Source:VGNC Symbol;Acc:VGNC:28935]
609	ENSBTAG00000030650	610.189	-1.10806	0.278782	-3.97464	7.05e-05	0.00168863	703.718	589.344	1113.56	590.697	1077.82	765.52	538.211	422.544	391.95	176.702	342.013	TST		consistent		thiosulfate sulfurtransferase [Source:VGNC Symbol;Acc:VGNC:36449]
610	ENSBTAG00000011922	8687.37	-0.446389	0.112322	-3.97419	7.06e-05	0.00168907	9677.11	9874.05	11287.7	10485.7	8924.77	9048.11	8067.7	8720.5	6518.65	6370.98	6585.79	PLEC		consistent	Liu et al	plectin [Source:VGNC Symbol;Acc:VGNC:53873]
612	ENSBTAG00000008826	550.21	0.591003	0.148758	3.9729	7.1e-05	0.00169081	621.684	386.44	380.132	489.819	431.128	374.492	715.794	644.882	683.933	630.825	693.187	RBBP9		consistent		RB binding protein 9, serine hydrolase [Source:VGNC Symbol;Acc:VGNC:33775]
613	ENSBTAG00000018469	1772.23	-0.378451	0.0952572	-3.97294	7.1e-05	0.00169081	1863.07	1765.27	2281.91	2137.49	1820.43	2012.53	1638.31	1326.99	1575.72	1507.26	1565.52	ALDH6A1		consistent		aldehyde dehydrogenase 6 family member A1 [Source:VGNC Symbol;Acc:VGNC:25817]
611	ENSBTAG00000001066	82.5087	-2.84257	0.715513	-3.97278	7.1e-05	0.00169081	41.5115	98.6851	95.0329	115.449	242.381	219.832	5.46407	63.3815	11.8773	1.76702	12.2148	PILRA				paired immunoglobin like type 2 receptor alpha [Source:NCBI gene;Acc:100137734]
614	ENSBTAG00000010509	230.965	0.819309	0.206335	3.97077	7.16e-05	0.00170234	200.639	225.961	137.518	115.449	199.062	148.824	315.095	257.55	287.034	267.703	385.783	CDK3		consistent		cyclin dependent kinase 3 [Source:VGNC Symbol;Acc:VGNC:55794]
615	ENSBTAG00000004553	11975.3	-0.797389	0.200864	-3.9698	7.19e-05	0.00170405	12663	20347.6	12678.5	11011.4	12821.4	19514.4	9645.91	8553.49	7721.22	10595.9	6175.57	TPM4		consistent		tropomyosin 4 [Source:VGNC Symbol;Acc:VGNC:36254]
616	ENSBTAG00000048228	1072.02	1.10618	0.278651	3.96976	7.19e-05	0.00170405	992.322	674.195	560.135	799.178	739.519	455.227	974.426	812.894	1920.16	1785.57	2078.54	non-protein coding
617	ENSBTAG00000003090	22.553	2.21309	0.557902	3.96681	7.28e-05	0.00172243	5.93021	4.61146	11.1803	13.4504	11.3455	4.86353	69.2116	16.0969	23.7546	66.2631	21.3758	LRRC9		consistent		leucine rich repeat containing 9 [Source:VGNC Symbol;Acc:VGNC:55122]
618	ENSBTAG00000011971	2785.9	-1.31603	0.331905	-3.96508	7.34e-05	0.00173218	3930.74	2219.95	5278.24	5277.04	2437.22	3816.9	1437.05	1507.07	683.933	1255.46	2801.25	NRP2				neuropilin 2 [Source:VGNC Symbol;Acc:VGNC:32267]
619	ENSBTAG00000006043	273.373	-1.26264	0.318502	-3.96431	7.36e-05	0.00173497	494.184	233.34	276.154	567.158	288.794	372.547	272.293	109.66	148.466	98.9529	145.559	neurotransmitter transporter, glycine, member 9	COQ7			solute carrier family 6 (neurotransmitter transporter, glycine), member 9-like [Source:NCBI gene;Acc:515755]
620	ENSBTAG00000006901	1458.66	-0.467716	0.118014	-3.96322	7.39e-05	0.00174007	1678.25	1835.36	1737.43	1545.67	1785.37	1429.88	1316.84	1464.82	1131.31	1103.5	1016.88	NIPSNAP3A				nipsnap homolog 3A [Source:NCBI gene;Acc:534363]
621	ENSBTAG00000019814	214.273	-0.47824	0.120693	-3.96244	7.42e-05	0.00174302	210.522	254.552	220.253	257.799	272.292	259.713	174.85	161.975	168.261	199.673	177.114	PGBD2		consistent		piggyBac transposable element derived 2 [Source:HGNC Symbol;Acc:HGNC:19399]
622	ENSBTAG00000018523	452.055	-1.37716	0.347903	-3.95846	7.54e-05	0.0017694	601.916	488.814	461.748	782.365	692.074	738.284	505.427	105.636	258.331	180.236	157.774	TRIM38				tripartite motif containing 38 [Source:VGNC Symbol;Acc:VGNC:36333]
624	ENSBTAG00000020465	134.546	2.03478	0.514122	3.95778	7.56e-05	0.00176978	11.8604	132.81	35.7771	29.1425	27.848	97.2706	174.85	221.332	244.474	202.323	302.315	FERMT1		consistent		fermitin family member 1 [Source:VGNC Symbol;Acc:VGNC:28952]
623	ENSBTAG00000015885	330.428	-1.1713	0.295959	-3.95765	7.57e-05	0.00176978	480.347	453.767	463.984	560.433	415.657	279.167	358.808	123.745	144.507	133.41	220.883	PPFIA4				PTPRF interacting protein alpha 4 [Source:VGNC Symbol;Acc:VGNC:33192]
626	ENSBTAG00000031335	1592.08	0.287896	0.0728023	3.95449	7.67e-05	0.00178759	1513.19	1429.55	1303.63	1555.76	1358.36	1520.34	1763.99	1650.94	1698.45	1838.58	1880.05	BABAM2		consistent		BRISC and BRCA1 A complex member 2 [Source:VGNC Symbol;Acc:VGNC:26399]
625	ENSBTAG00000013918	7.76901	6.00976	1.51969	3.95459	7.67e-05	0.00178759	0	0.922291	0	0	0	0	9.10679	9.05451	25.7341	40.6414	0	ADGRL3				adhesion G protein-coupled receptor L3 [Source:VGNC Symbol;Acc:VGNC:53686]
627	ENSBTAG00000005634	1407.4	-0.371894	0.0940851	-3.95274	7.73e-05	0.00179784	1542.84	1500.57	1424.38	1577.06	1754.42	1616.64	1112.85	1430.61	1186.74	1095.55	1239.8	LSM2				LSM2 homolog, U6 small nuclear RNA and mRNA degradation associated [Source:VGNC Symbol;Acc:VGNC:31054]
628	ENSBTAG00000038047	3631.61	0.644093	0.162974	3.95213	7.75e-05	0.00179954	3357.49	2380.43	2619.55	3692.13	2645.56	2656.46	4794.72	3451.78	5350.72	3749.61	5249.29	WNT7B	H2AFX			Wnt family member 7B [Source:HGNC Symbol;Acc:HGNC:12787]
629	ENSBTAG00000000602	1840.33	0.498488	0.126181	3.95058	7.8e-05	0.00180835	1619.94	1674.88	1396.42	1399.96	1775.05	1430.85	2193.83	1643.9	2473.44	2182.26	2453.13	RXRB				retinoid X receptor beta [Source:VGNC Symbol;Acc:VGNC:34231]
631	ENSBTAG00000022278	10125.8	0.589287	0.149226	3.94895	7.85e-05	0.00181631	9244.21	7557.25	7844.13	6941.53	10922.6	6912.05	12688.5	11259.8	10614.3	15354.5	12044.8	60S ribosomal protein L23a;RPL23A;ortholog	RPL23A			SUBFAMILY NOT NAMED (PTHR11620:SF54)
630	ENSBTAG00000000808	1359.67	0.632852	0.160266	3.94877	7.86e-05	0.00181631	1042.73	948.115	1561.89	1144.4	911.764	917.262	1596.42	1906.48	1550.97	1894.24	1482.06	COX14				cytochrome c oxidase assembly factor COX14 [Source:VGNC Symbol;Acc:VGNC:27628]
632	ENSBTAG00000021490	2176.53	0.370098	0.0937732	3.94674	7.92e-05	0.00182891	1995.52	1748.66	1953.21	2047.82	1991.65	1790.75	2060.87	2344.11	2594.2	2724.74	2690.3	WDR4		consistent		WD repeat domain 4 [Source:VGNC Symbol;Acc:VGNC:36897]
633	ENSBTAG00000046394	10399	0.620181	0.157237	3.94425	8e-05	0.00184507	9634.61	7577.54	7917.92	6946.01	11249.6	6825.48	12880.6	11755.8	11063.7	16023.3	12514	RPL23A				ribosomal protein L23a [Source:NCBI gene;Acc:507168]
635	ENSBTAG00000011580	1058.65	-0.985912	0.25017	-3.94097	8.12e-05	0.00186722	1530.98	1388.97	1852.58	1240.8	1001.5	1181.84	1035.44	920.542	450.347	502.716	539.485	DAG1				dystroglycan 1 [Source:VGNC Symbol;Acc:VGNC:27871]
634	ENSBTAG00000006579	49.5818	-2.01868	0.512273	-3.94063	8.13e-05	0.00186722	83.0229	56.2598	105.095	63.8894	73.2299	71.0076	5.46407	16.0969	3.95909	38.8744	28.5011	P4HA3		consistent		prolyl 4-hydroxylase subunit alpha 3 [Source:VGNC Symbol;Acc:VGNC:32537]
636	ENSBTAG00000006843	3802.43	0.473139	0.12017	3.93723	8.24e-05	0.00189089	3618.42	3257.53	3325.03	3490.38	3085.97	2616.58	3974.2	3769.69	4532.17	5339.04	4817.7	UTP15		consistent		UTP15 small subunit processome component [Source:VGNC Symbol;Acc:VGNC:36742]
637	ENSBTAG00000008313	29.4401	-2.07549	0.527294	-3.93612	8.28e-05	0.00189669	23.7208	71.9387	53.6656	34.7469	25.7852	60.3078	5.46407	20.1211	2.96932	8.83508	16.2863	KLF15		consistent		Kruppel like factor 15 [Source:VGNC Symbol;Acc:VGNC:30629]
638	ENSBTAG00000002295	2217.47	0.539793	0.137284	3.93194	8.43e-05	0.00192696	2019.24	1707.16	2010.23	1876.33	1858.6	1559.25	2966.99	1860.2	2649.62	2983.61	2901	ATF2				activating transcription factor 2 [Source:VGNC Symbol;Acc:VGNC:26240]
639	ENSBTAG00000005915	282.256	2.33115	0.593818	3.92569	8.65e-05	0.00197456	114.651	128.198	76.0263	66.1311	26.8166	185.787	99.264	251.514	187.067	992.18	977.18	SFMBT2				Scm like with four mbt domains 2 [Source:VGNC Symbol;Acc:VGNC:34516]
640	ENSBTAG00000019410	272.224	-0.661176	0.168491	-3.92411	8.7e-05	0.00198446	293.545	310.812	282.863	273.491	411.531	388.11	203.081	217.308	252.392	160.798	200.526	CEP57L1		consistent		centrosomal protein 57 like 1 [Source:VGNC Symbol;Acc:VGNC:27208]
641	ENSBTAG00000006013	790.017	0.585246	0.149224	3.92192	8.78e-05	0.0019995	526.8	796.86	616.037	577.246	809.655	534.989	903.394	1051.33	981.855	1052.26	839.764	NT5DC3		consistent		5'-nucleotidase domain containing 3 [Source:VGNC Symbol;Acc:VGNC:32296]
642	ENSBTAG00000006140	292.117	-0.565319	0.144162	-3.92142	8.8e-05	0.0020005	286.627	313.579	414.791	310.48	369.244	360.874	217.652	244.472	283.075	205.857	206.633	PEX11A		consistent		peroxisomal biogenesis factor 11 alpha [Source:NCBI gene;Acc:515608]
643	ENSBTAG00000005160	3369.56	0.236352	0.0602996	3.91963	8.87e-05	0.00201232	3218.13	3127.49	3112.61	3226.97	3010.68	3009.55	3784.78	3315.96	3540.42	3928.96	3789.63	GTF2H1		consistent		general transcription factor IIH subunit 1 [Source:VGNC Symbol;Acc:VGNC:29695]
644	ENSBTAG00000019428	138.974	-5.76546	1.47273	-3.9148	9.05e-05	0.00204984	224.36	94.996	465.102	350.831	96.9523	273.33	0	23.1393	0	0	0	CCR1		consistent		chemokine (C-C motif) receptor 1 [Source:NCBI gene;Acc:407771]
645	ENSBTAG00000016827	1871.85	0.380233	0.0972012	3.91181	9.16e-05	0.00207214	1888.77	1588.19	1652.45	1633.1	1679.13	1435.71	2384.16	2015.13	2360.61	1896.89	2056.15	RGL2		consistent		ral guanine nucleotide dissociation stimulator like 2 [Source:VGNC Symbol;Acc:VGNC:33904]
646	ENSBTAG00000020600	307.607	-1.24346	0.318306	-3.90647	9.37e-05	0.00211518	308.371	511.872	215.781	440.5	421.846	604.051	109.281	289.744	203.893	164.333	114.004	RHOD		consistent		ras homolog family member D [Source:VGNC Symbol;Acc:VGNC:33947]
647	ENSBTAG00000012143	609.915	0.362203	0.0927301	3.90599	9.38e-05	0.00211613	481.335	510.027	542.247	555.95	597.185	553.47	673.902	727.379	610.69	767.769	689.116	TECPR2		consistent		tectonin beta-propeller repeat containing 2 [Source:VGNC Symbol;Acc:VGNC:35729]
648	ENSBTAG00000012582	6134.03	0.420339	0.107647	3.90479	9.43e-05	0.00212334	5754.28	5914.65	5293.89	4959.83	5020.89	4955.94	8150.58	7254.67	7740.03	6798.59	5631	IARS2				isoleucyl-tRNA synthetase 2, mitochondrial [Source:VGNC Symbol;Acc:VGNC:30019]
649	ENSBTAG00000008202	5990.89	0.454987	0.116532	3.9044	9.45e-05	0.00212353	5510.15	4700	4685.68	6293.66	4777.48	4794.47	7272.68	6304.95	6848.24	6285.28	8427.16	PRKCSH		consistent		protein kinase C substrate 80K-H [Source:VGNC Symbol;Acc:VGNC:33335]
650	ENSBTAG00000006771	107.667	0.825855	0.21179	3.8994	9.64e-05	0.00216455	75.116	51.6483	74.9083	104.241	94.8895	77.8165	121.12	154.933	115.803	144.895	168.971	FRY		consistent		FRY microtubule binding protein [Source:VGNC Symbol;Acc:VGNC:29122]
651	ENSBTAG00000009460	91.4794	1.00994	0.259253	3.89556	9.8e-05	0.00219572	41.5115	90.3845	48.0755	90.7902	49.5075	55.4443	138.423	108.654	149.456	121.041	112.986	ZNF550		consistent		zinc finger protein 550
652	ENSBTAG00000002643	1643.68	0.469943	0.120686	3.89392	9.86e-05	0.00220726	1332.32	1370.52	1348.35	1647.67	1371.77	1322.88	1792.22	2488.98	1794.46	1955.2	1656.12	VPS52		consistent		VPS52 subunit of GARP complex [Source:VGNC Symbol;Acc:VGNC:36828]
656	ENSBTAG00000031746	80.057	0.795081	0.204243	3.89282	9.91e-05	0.00221312	59.3021	59.0266	73.7903	40.3512	68.0729	59.3351	100.175	82.4966	119.763	97.1859	121.13	SNPH		consistent		syntaphilin [Source:HGNC Symbol;Acc:HGNC:15931]
655	ENSBTAG00000012239	661.402	-0.606145	0.155721	-3.8925	9.92e-05	0.00221312	711.625	617.935	670.82	991.967	935.486	774.274	516.355	456.75	442.429	559.261	598.523	SLC37A3		consistent		solute carrier family 37 member 3 [Source:VGNC Symbol;Acc:VGNC:34844]
654	ENSBTAG00000006633	4323.52	-0.388989	0.0999507	-3.89181	9.95e-05	0.00221312	4729.34	4721.21	4422.94	5164.95	5124.03	4900.49	3518.86	4471.92	3859.13	3553.47	3092.37	IRF3			IFN	interferon regulatory factor 3 [Source:VGNC Symbol;Acc:VGNC:30274]
653	ENSBTAG00000003361	449.873	0.358075	0.0920077	3.89179	9.95e-05	0.00221312	431.917	442.7	358.889	355.315	409.469	392.973	521.819	515.101	543.386	489.463	487.572	METTL15		consistent		methyltransferase like 15 [Source:VGNC Symbol;Acc:VGNC:54885]
657	ENSBTAG00000012377	150.386	-0.736732	0.189532	-3.88711	0.000101443	0.00225275	133.43	168.779	190.066	199.514	219.69	191.623	115.656	86.5208	145.497	107.788	95.6822	ECHDC3		consistent		enoyl-CoA hydratase domain containing 3 [Source:VGNC Symbol;Acc:VGNC:28307]
658	ENSBTAG00000008103	98.0743	4.15661	1.0697	3.88578	0.000102001	0.00225827	3.95347	0	22.3607	22.4173	0	19.4541	83.7825	81.4906	25.7341	774.837	44.7874	ALDH1A1		consistent		aldehyde dehydrogenase 1 family member A1 [Source:VGNC Symbol;Acc:VGNC:25808]
660	ENSBTAG00000040384	1817.24	0.545672	0.140453	3.88508	0.000102295	0.00226135	1627.84	1510.71	1185.12	1579.3	1566.71	1548.55	2185.63	1698.22	2270.54	1985.24	2831.79	POLR2M				RNA polymerase II subunit M [Source:VGNC Symbol;Acc:VGNC:55134]
661	ENSBTAG00000007755	1586.96	-0.462933	0.119176	-3.88444	0.000102567	0.00226244	1694.06	2127.73	1441.15	1710.44	1800.84	2103.96	1164.76	1249.52	1371.83	1437.47	1354.82	APOBEC3H	APOBEC3Z3	consistent		apolipoprotein B mRNA editing enzyme catalytic subunit 3H [Source:NCBI gene;Acc:108771180]
662	ENSBTAG00000017407	336.727	-0.713379	0.18366	-3.88423	0.000102655	0.00226244	475.405	292.366	462.866	410.237	422.877	392.001	282.31	306.847	256.351	169.634	233.098	HSF2BP		consistent		heat shock transcription factor 2 binding protein [Source:VGNC Symbol;Acc:VGNC:29983]
663	ENSBTAG00000018852	3812.73	-0.316257	0.081448	-3.88292	0.000103207	0.00227119	4475.33	4354.14	4535.86	3679.8	4313.35	3765.35	3313.05	3634.88	3121.75	3299.9	3446.6	APC		consistent		APC regulator of WNT signaling pathway [Source:VGNC Symbol;Acc:VGNC:55103]
664	ENSBTAG00000010227	5254.71	0.346744	0.089356	3.88048	0.00010425	0.00229068	4582.08	5250.6	4333.5	4715.48	4555.73	4624.25	5291.96	5397.49	6918.52	6164.24	5967.92	CPSF2		consistent		cleavage and polyadenylation specific factor 2 [Source:VGNC Symbol;Acc:VGNC:27671]
665	ENSBTAG00000001112	277.039	2.10409	0.542527	3.87832	0.000105181	0.00230765	36.5696	104.219	302.987	82.9441	25.7852	112.834	422.555	426.568	657.21	693.554	182.203	SMOX				spermine oxidase [Source:VGNC Symbol;Acc:VGNC:35028]
666	ENSBTAG00000010420	77.814	6.00414	1.54973	3.87432	0.000106922	0.00234233	0	7.37833	0	0	8.25126	0	197.617	82.4966	467.173	91.0013	2.03579	PCDH17				protocadherin 17 [Source:VGNC Symbol;Acc:VGNC:32618]
668	ENSBTAG00000021191	82.0331	2.3799	0.614673	3.87182	0.000108028	0.00236036	22.7325	21.2127	36.8951	20.1756	17.5339	50.5807	241.33	39.2362	28.7034	344.568	79.3959	EHD2				EH domain containing 2 [Source:VGNC Symbol;Acc:VGNC:28372]
667	ENSBTAG00000004599	14.0372	-4.50176	1.16273	-3.87172	0.000108069	0.00236036	33.6045	18.4458	60.3738	24.6591	6.18844	5.83624	0	0	0	5.30105	0	TAGLN3		consistent		transgelin 3 [Source:VGNC Symbol;Acc:VGNC:35587]
669	ENSBTAG00000008129	18.9611	-6.45527	1.66777	-3.8706	0.00010857	0.00236462	1.97674	68.2495	2.23607	30.2634	0	104.08	0	0	0	1.76702	0	CLSTN3				calsyntenin 3 [Source:VGNC Symbol;Acc:VGNC:27468]
670	ENSBTAG00000014202	2169.17	-0.480944	0.124257	-3.87056	0.000108588	0.00236462	2541.09	2759.5	2233.83	2813.37	2384.61	2207.07	1614.63	2250.55	1892.45	1571.76	1591.99	CDK5RAP3				CDK5 regulatory subunit associated protein 3 [Source:VGNC Symbol;Acc:VGNC:27132]
671	ENSBTAG00000020523	74.7102	0.827472	0.213923	3.86809	0.000109692	0.0023851	65.2323	48.8814	63.7279	60.5268	35.0678	58.3624	108.371	116.703	88.0898	95.4189	81.4317	SLC10A5		consistent		solute carrier family 10 member 5 [Source:VGNC Symbol;Acc:VGNC:34662]
672	ENSBTAG00000018426	1082.67	0.509613	0.131791	3.86681	0.000110268	0.00239406	999.24	825.451	639.516	980.758	1054.1	947.416	1206.65	1269.64	1331.25	1246.63	1408.77	MRRF		consistent		mitochondrial ribosome recycling factor [Source:NCBI gene;Acc:614013]
673	ENSBTAG00000018229	8.37936	4.34089	1.12293	3.86568	0.00011078	0.00240161	0	1.84458	3.3541	0	0	0	7.28543	44.2665	9.89773	6.18456	19.34	NFIX		consistent		nuclear factor I X [Source:VGNC Symbol;Acc:VGNC:32042]
674	ENSBTAG00000018343	92.383	-1.04818	0.271321	-3.86325	0.000111888	0.00242013	102.79	131.888	53.6656	140.108	152.648	142.988	60.1048	55.3331	58.3966	52.127	66.1632	NCR3		consistent		natural cytotoxicity triggering receptor 3 [Source:VGNC Symbol;Acc:VGNC:31927]
678	ENSBTAG00000044135	2005.71	0.352121	0.0913513	3.85458	0.000115928	0.00249738	1937.2	1754.2	1442.26	1924.53	1872	1759.63	2174.7	2363.23	2341.8	2106.28	2386.97	PIGO		consistent		phosphatidylinositol glycan anchor biosynthesis class O [Source:VGNC Symbol;Acc:VGNC:32874]
677	ENSBTAG00000012353	1407.77	0.41087	0.1066	3.85432	0.000116054	0.00249738	1189.01	1222.04	1071.08	1275.55	1230.47	1357.9	1692.95	1291.78	1684.59	1618.59	1851.55	ZNF34		consistent		zinc finger protein 34 [Source:VGNC Symbol;Acc:VGNC:37252]
679	ENSBTAG00000031061	2251.83	-0.36382	0.0944761	-3.85092	0.000117677	0.00252859	2766.44	2486.5	2830.86	2173.36	2506.32	2271.27	1934.28	2037.26	1941.94	2096.56	1725.33	POLR2L		consistent		RNA polymerase II subunit L [Source:VGNC Symbol;Acc:VGNC:33144]
680	ENSBTAG00000019390	31.5365	2.75547	0.715615	3.85049	0.000117879	0.00252921	3.95347	13.8344	7.82624	6.7252	7.21985	12.6452	9.10679	96.5814	146.486	28.2723	14.2505	CA12				carbonic anhydrase 12 [Source:VGNC Symbol;Acc:VGNC:26650]
681	ENSBTAG00000018538	1274.85	-0.529521	0.137603	-3.84818	0.000118999	0.00254947	1449.94	1381.59	1189.59	1505.32	1752.36	1611.77	1242.17	852.13	957.111	917.965	1163.46	CEP70				centrosomal protein 70 [Source:VGNC Symbol;Acc:VGNC:27211]
682	ENSBTAG00000008997	827.539	0.443861	0.115399	3.8463	0.000119914	0.00256531	670.114	817.15	593.676	847.375	652.881	684.785	925.25	1026.18	901.684	917.081	1066.75	ENG		consistent		endoglin [Source:NCBI gene;Acc:615844]
683	ENSBTAG00000005359	6.77143	3.50264	0.91102	3.84475	0.000120677	0.00257441	3.95347	0.922291	2.23607	0	0	0	10.9281	12.0727	24.7443	11.4856	8.14317	TGFB2		consistent		transforming growth factor beta 2 [Source:VGNC Symbol;Acc:VGNC:35802]
684	ENSBTAG00000040518	2238.13	-0.94483	0.245748	-3.84472	0.000120692	0.00257441	3547.25	3293.5	1408.72	2639.64	3101.44	3190.48	1000.84	1962.82	1192.68	1811.19	1470.86	LOC112443216				tubulin alpha-1C chain-like
685	ENSBTAG00000013259	2791.26	0.336901	0.0876557	3.84346	0.00012131	0.00258382	2564.82	2262.38	2838.69	2595.93	2263.94	2434.68	3442.37	3213.34	2789.18	3046.34	3252.18	POLR3A				RNA polymerase III subunit A [Source:VGNC Symbol;Acc:VGNC:33145]
686	ENSBTAG00000012278	925.299	-0.659751	0.171675	-3.84303	0.000121523	0.00258459	1266.1	1107.67	1188.47	758.827	1000.47	1341.36	693.027	869.233	528.539	685.602	738.992	MTMR12				myotubularin related protein 12 [Source:VGNC Symbol;Acc:VGNC:31739]
687	ENSBTAG00000004430	2408.4	-0.298992	0.0780597	-3.8303	0.000127985	0.00271805	2564.82	2758.57	2599.43	2835.79	2306.23	2728.44	1992.57	2103.66	2154.74	2061.22	2386.97	SGPP1				sphingosine-1-phosphate phosphatase 1 [Source:VGNC Symbol;Acc:VGNC:34548]
688	ENSBTAG00000024162	1422.53	0.846704	0.221097	3.82956	0.000128371	0.00272228	1317.49	1123.35	1253.32	757.706	1032.44	778.165	2505.28	2448.74	1365.89	1629.19	1436.25	SLC19A1		consistent		solute carrier family 19 member 1 [Source:VGNC Symbol;Acc:VGNC:34709]
690	ENSBTAG00000019246	1985.46	-0.531704	0.138939	-3.8269	0.000129766	0.00274592	2066.68	2664.5	2214.83	2022.04	2619.77	2266.41	1642.86	1827	1258	1909.26	1348.71	SC5D		consistent		sterol-C5-desaturase [Source:VGNC Symbol;Acc:VGNC:34312]
689	ENSBTAG00000005810	178.682	-0.675325	0.176476	-3.82672	0.000129862	0.00274592	177.906	205.671	213.545	261.162	206.281	226.641	140.245	128.775	147.476	91.8848	165.917	PDZK1		consistent		PDZ domain containing 1 [Source:VGNC Symbol;Acc:VGNC:55652]
692	ENSBTAG00000014880	37.3995	2.17587	0.56879	3.82544	0.000130539	0.00275227	5.93021	15.6789	26.8328	13.4504	4.12563	20.4268	122.031	79.4784	18.8057	41.5249	63.1095	ICOSLG				inducible T cell costimulator ligand [Source:NCBI gene;Acc:507857]
693	ENSBTAG00000007181	373.265	-2.12744	0.556404	-3.82355	0.000131545	0.00276947	372.615	957.338	702.125	135.625	675.572	605.023	315.095	152.921	103.926	25.6217	60.0559	KIFC3				kinesin family member C3 [Source:VGNC Symbol;Acc:VGNC:30613]
695	ENSBTAG00000010484	815.442	0.453374	0.118668	3.82051	0.000133178	0.00279521	635.521	649.293	759.145	829.441	609.562	707.158	1010.85	1050.32	854.174	819.012	1045.38	LRRN4CL				LRRN4 C-terminal like [Source:VGNC Symbol;Acc:VGNC:31042]
694	ENSBTAG00000007002	103.4	1.57382	0.411946	3.82044	0.000133211	0.00279521	26.6859	30.4356	118.512	32.5051	58.7902	60.3078	236.777	93.5632	181.129	164.333	134.362	IDUA				iduronidase alpha-L- [Source:VGNC Symbol;Acc:VGNC:30037]
696	ENSBTAG00000040356	608.258	-1.76567	0.462193	-3.8202	0.000133342	0.00279521	997.264	675.117	929.086	1058.1	822.032	891.972	182.136	582.507	397.889	60.0786	94.6643	SPIRE2		consistent		spire type actin nucleation factor 2 [Source:VGNC Symbol;Acc:VGNC:35223]
697	ENSBTAG00000012620	3154.19	0.268262	0.0702561	3.81835	0.000134347	0.00281194	2898.88	3072.15	2951.61	2538.76	3103.5	2750.81	3660.93	3557.42	3260.31	3417.41	3484.26	RETREG2		consistent		reticulophagy regulator family member 2 [Source:VGNC Symbol;Acc:VGNC:33879]
698	ENSBTAG00000013363	20707.1	-0.377771	0.0989441	-3.81802	0.000134526	0.00281194	23251.4	24965.5	23507.8	19842.7	24236	22969.5	16433.2	21463.2	17695.2	15596.6	17817.3	CAP1				cyclase associated actin cytoskeleton regulatory protein 1 [Source:VGNC Symbol;Acc:VGNC:26737]
699	ENSBTAG00000020289	6.76567	-5.54075	1.45187	-3.8163	0.000135469	0.0028276	13.8372	22.135	4.47214	6.7252	0	26.2631	0	0	0.989773	0	0	ZNF214		consistent		zinc finger protein 214 [Source:VGNC Symbol;Acc:VGNC:49994]
700	ENSBTAG00000023106	1292.94	-0.373016	0.0977841	-3.81469	0.000136356	0.00284205	1427.2	1405.57	1531.71	1531.1	1349.08	1410.42	1305	1140.87	908.612	1131.77	1081.01	LOC534913		consistent		mariner-like transposase [Source:NCBI gene;Acc:534913]
701	ENSBTAG00000003580	339.653	1.40518	0.368555	3.81269	0.000137463	0.00286104	233.255	279.454	234.787	99.7571	215.564	102.134	819.611	285.72	299.901	739.496	426.498	PSD	KIF26B	consistent		pleckstrin and Sec7 domain containing [Source:NCBI gene;Acc:523124]
702	ENSBTAG00000001288	24.8917	-2.55092	0.669143	-3.81221	0.000137728	0.00286246	4.94184	56.2598	21.2426	23.5382	56.7274	76.8438	4.55339	8.04845	11.8773	2.65052	7.12527	MAOB				monoamine oxidase B [Source:VGNC Symbol;Acc:VGNC:31175]
703	ENSBTAG00000020583	1349.56	0.682471	0.179062	3.81137	0.000138198	0.00286422	1226.57	1098.45	646.224	965.066	1189.21	1224.64	1489.87	1447.72	1687.56	1741.39	2128.42	AASDH		consistent		aminoadipate-semialdehyde dehydrogenase [Source:VGNC Symbol;Acc:VGNC:25450]
704	ENSBTAG00000020930	614.424	0.760204	0.199457	3.81136	0.000138205	0.00286422	449.708	481.436	422.617	446.105	491.981	510.671	757.685	429.586	1045.2	787.206	936.464	GEMIN2				gem nuclear organelle associated protein 2 [Source:VGNC Symbol;Acc:VGNC:29316]
705	ENSBTAG00000019805	336.607	1.25942	0.330559	3.80996	0.000138986	0.00287633	236.22	204.749	167.705	321.689	79.4184	226.641	461.714	385.32	290.004	616.689	712.527	RHBDF1				rhomboid 5 homolog 1 [Source:VGNC Symbol;Acc:VGNC:33933]
706	ENSBTAG00000027446	1370.5	-0.566447	0.14869	-3.80958	0.000139206	0.00287679	1857.14	1605.71	1440.03	1263.22	1452.22	2028.09	1165.67	1291.78	995.712	1076.11	899.82	RSU1				Ras suppressor protein 1 [Source:VGNC Symbol;Acc:VGNC:57022]
707	ENSBTAG00000046248	30223.8	-0.359078	0.0942895	-3.80825	0.000139956	0.0028882	31958.9	37433	29479.2	32914.2	35443.3	34296.7	22455.5	28941.2	28176.9	27215.6	24147.5	ARPC1B		consistent		actin related protein 2/3 complex subunit 1B [Source:VGNC Symbol;Acc:VGNC:26164]
708	ENSBTAG00000035083	6398.72	0.360754	0.0948729	3.8025	0.000143245	0.0029519	5759.22	5361.28	6234.16	5203.06	5330.31	6114.43	7581.4	6966.94	6155.4	8384.49	7295.26	ATXN7L3B				ataxin 7 like 3B [Source:VGNC Symbol;Acc:VGNC:26346]
709	ENSBTAG00000003552	1937.97	0.420254	0.110551	3.80143	0.000143862	0.00296043	1506.27	1892.54	1754.2	1496.36	1736.89	1692.51	2243.91	1836.05	2367.54	2642.57	2148.78	MED17				mediator complex subunit 17 [Source:VGNC Symbol;Acc:VGNC:56273]
710	ENSBTAG00000047254	1519.2	-1.0229	0.269151	-3.80047	0.000144421	0.00296776	1529.01	1870.41	2215.94	2504.02	2092.73	1639.01	1314.11	1466.83	502.805	624.64	951.733	ABCA2				ATP binding cassette subfamily A member 2 [Source:VGNC Symbol;Acc:VGNC:25457]
711	ENSBTAG00000007439	365.14	-4.8242	1.27067	-3.79657	0.00014671	0.00301055	58.3137	1403.73	78.2624	307.117	579.651	1474.62	0	18.109	92.0489	2.65052	2.03579	TENM4				teneurin transmembrane protein 4 [Source:VGNC Symbol;Acc:VGNC:35744]
712	ENSBTAG00000007403	72.4919	2.60334	0.685797	3.79608	0.000147	0.00301227	9.88368	44.27	6.7082	4.48347	10.3141	55.4443	81.0504	152.921	203.893	197.906	30.5369	SLC7A3				solute carrier family 7 member 3 [Source:VGNC Symbol;Acc:VGNC:34929]
713	ENSBTAG00000020814	122.238	2.6554	0.700286	3.79187	0.000149515	0.0030595	16.8023	74.7056	77.1444	16.813	8.25126	21.3995	542.765	102.618	49.4887	80.3992	354.228	C2CD4B	C2CD4A			C2 calcium dependent domain containing 4B [Source:NCBI gene;Acc:529849]
714	ENSBTAG00000001949	172.605	-0.587762	0.155037	-3.7911	0.000149983	0.00306478	236.22	196.448	192.302	181.58	232.067	182.869	173.029	123.745	138.568	116.623	125.201	ZNF2		consistent
716	ENSBTAG00000002922	219.552	1.19635	0.316636	3.77832	0.000157888	0.00321729	103.779	138.344	100.623	121.054	155.742	210.105	134.78	303.829	276.147	379.025	491.644	GAB2				GRB2 associated binding protein 2 [Source:HGNC Symbol;Acc:HGNC:14458]
717	ENSBTAG00000014858	2334.4	0.444543	0.117737	3.77574	0.000159533	0.00324628	1998.48	1842.74	1767.61	2278.72	1802.9	2342.28	2889.58	2522.18	2301.22	2781.28	3151.41	PRPSAP2				phosphoribosyl pyrophosphate synthetase associated protein 2 [Source:VGNC Symbol;Acc:VGNC:33387]
720	ENSBTAG00000039195	78.52	-1.65958	0.439778	-3.77367	0.000160863	0.00326448	69.1858	85.7731	55.9017	71.7354	120.675	280.139	35.5165	28.1696	48.4989	40.6414	27.4832	NHS		consistent		NHS actin remodeling regulator [Source:VGNC Symbol;Acc:VGNC:32071]
718	ENSBTAG00000010967	28.5289	1.13233	0.300077	3.77347	0.000160991	0.00326448	15.8139	24.9019	14.5344	22.4173	19.5967	13.6179	40.0699	52.3149	44.5398	34.4568	31.5548	CABCOCO1	C10orf107	consistent		ciliary associated calcium binding coiled-coil 1 [Source:VGNC Symbol;Acc:VGNC:54529]
719	ENSBTAG00000021857	1361.41	0.988554	0.261986	3.77331	0.000161098	0.00326448	1233.48	955.494	866.476	844.012	1230.47	513.589	2027.17	1334.03	1622.24	1404.78	2943.76	ARHGAP21		consistent		Rho GTPase activating protein 21 [Source:VGNC Symbol;Acc:VGNC:26080]
721	ENSBTAG00000015911	287.134	0.688988	0.182782	3.76945	0.000163609	0.00331076	221.394	303.434	160.997	201.756	205.25	253.876	285.043	326.968	380.073	406.414	413.266	RWDD2A				RWD domain containing 2A [Source:VGNC Symbol;Acc:VGNC:34226]
722	ENSBTAG00000019742	1591.22	-0.710772	0.188626	-3.76816	0.000164455	0.00331866	1641.68	2317.72	1452.33	1578.18	2211.34	2395.78	1036.35	1128.8	1333.22	885.275	1522.77	FOXJ2				forkhead box J2 [Source:VGNC Symbol;Acc:VGNC:29090]
724	ENSBTAG00000018673	34.4205	0.978682	0.260212	3.7611	0.000169169	0.00340908	28.6627	20.2904	33.541	17.9339	22.691	20.4268	48.266	40.2423	43.55	52.127	50.8948	TRIM17		consistent		tripartite motif containing 17 [Source:VGNC Symbol;Acc:VGNC:36317]
725	ENSBTAG00000000422	840.892	0.478104	0.12715	3.76014	0.000169817	0.00341742	727.439	718.465	707.716	731.926	674.54	720.775	805.04	784.724	1120.42	1157.4	1101.36	TSHZ1		consistent		teashirt zinc finger homeobox 1 [Source:VGNC Symbol;Acc:VGNC:56375]
726	ENSBTAG00000036061	45.915	-2.02322	0.538196	-3.75925	0.000170421	0.00342486	34.5929	35.9694	112.921	127.779	56.7274	51.5534	18.2136	16.0969	9.89773	36.2238	5.08948	ULBP27				UL16-binding protein 3-like [Source:NCBI gene;Acc:100336795]
727	ENSBTAG00000007974	2912.6	0.238621	0.0635092	3.75727	0.00017178	0.00344742	2668.59	2617.46	2570.36	2769.66	2779.64	2748.87	3035.29	2900.46	3205.88	3233.64	3508.69	WTAP		consistent		WT1 associated protein [Source:NCBI gene;Acc:532996]
728	ENSBTAG00000002425	32.3479	3.86979	1.03018	3.75643	0.000172355	0.00345421	0	7.37833	4.47214	11.2087	2.06281	1.94541	6.37475	141.854	162.323	14.1361	4.07158	SCN9A				sodium voltage-gated channel alpha subunit 9 [Source:VGNC Symbol;Acc:VGNC:34355]
731	ENSBTAG00000046047	102.873	-0.701577	0.186803	-3.7557	0.000172855	0.00345465	150.232	133.732	97.269	101.999	123.769	141.042	89.2465	65.3937	65.325	82.1663	81.4317	LOC100851913		consistent		zinc finger protein 75D-like
730	ENSBTAG00000032829	13105.4	0.552018	0.146984	3.75564	0.000172899	0.00345465	10553.8	10943.9	8717.31	12739.8	11149.5	10780.5	11615.7	16073.8	18819.6	18879.7	13886.1	GHITM				growth hormone inducible transmembrane protein [Source:VGNC Symbol;Acc:VGNC:29348]
729	ENSBTAG00000005711	6.88364	-5.56478	1.48182	-3.75537	0.000173088	0.00345465	17.7906	1.84458	1.11803	10.0878	2.06281	41.8264	0	0	0.989773	0	0	NSG1		consistent		neuronal vesicle trafficking associated 1 [Source:VGNC Symbol;Acc:VGNC:32276]
732	ENSBTAG00000018986	11465.3	-0.443778	0.118282	-3.75187	0.000175521	0.00349843	14622.9	13149.1	12381.1	11363.3	15156.5	11531.4	8429.24	9656.13	8819.87	11759.5	9248.6	ACSL4				acyl-CoA synthetase long chain family member 4 [Source:VGNC Symbol;Acc:VGNC:25566]
733	ENSBTAG00000011819	1524.98	0.409017	0.109027	3.75151	0.000175769	0.0034986	1232.5	1419.41	1340.52	1164.58	1469.76	1336.5	1797.68	1376.29	1903.33	1896.89	1837.3	PHF14				PHD finger protein 14 [Source:VGNC Symbol;Acc:VGNC:32816]
734	ENSBTAG00000038480	627.727	-0.492437	0.131283	-3.75094	0.000176169	0.00350179	581.161	613.324	821.755	750.98	835.44	734.393	562.8	561.379	527.549	474.444	441.767	FPGT		consistent		fucose-1-phosphate guanylyltransferase [Source:VGNC Symbol;Acc:VGNC:29109]
735	ENSBTAG00000017278	755.277	0.488924	0.130447	3.74806	0.000178205	0.00353744	697.788	504.493	628.335	613.114	607.499	778.165	860.592	775.669	1060.05	863.187	919.16	ACBD5				acyl-CoA binding domain containing 5 [Source:VGNC Symbol;Acc:VGNC:25532]
736	ENSBTAG00000025564	7987.44	-0.590768	0.157656	-3.74719	0.000178827	0.00354494	11151.8	8830.02	11316.7	7899.87	9471.41	7894.48	6267.29	7417.65	4625.21	7407.33	5580.11	RPL36AL	RPL36A	consistent		ribosomal protein L36a like [Source:NCBI gene;Acc:613592]
739	ENSBTAG00000013922	622.863	0.511245	0.136478	3.74598	0.000179692	0.00355501	382.499	510.027	560.135	668.036	467.227	544.716	724.9	718.324	738.371	741.263	795.995	MOSPD1		consistent		motile sperm domain containing 1 [Source:VGNC Symbol;Acc:VGNC:31564]
738	ENSBTAG00000010166	224.387	-1.45816	0.389312	-3.74549	0.000180043	0.00355501	258.952	163.246	195.656	587.334	365.118	323.911	128.406	134.812	41.5705	170.517	98.7359	MIC2	MIC1			Bos taurus CD99 molecule (MIC2), mRNA. [Source:RefSeq mRNA;Acc:NM_001281907]
737	ENSBTAG00000009581	295.781	-0.692891	0.184995	-3.74546	0.000180066	0.00355501	430.929	271.154	379.014	403.512	347.584	315.157	280.489	161.975	197.955	203.207	262.617	UBXN11				UBX domain protein 11 [Source:VGNC Symbol;Acc:VGNC:36624]
740	ENSBTAG00000002808	5277.58	-0.297586	0.0794837	-3.74398	0.000181125	0.00357109	5707.83	5966.3	6067.57	5670.46	5920.28	5264.29	4516.97	5380.39	4713.3	4734.72	4111.28	PSMA3				proteasome subunit alpha 3 [Source:VGNC Symbol;Acc:VGNC:33438]
741	ENSBTAG00000006001	27.78	-2.13906	0.571668	-3.74179	0.000182716	0.0035976	28.6627	45.1923	70.4361	16.813	61.8844	34.0447	18.2136	10.0606	0.989773	7.06806	12.2148	STAP2				signal transducing adaptor family member 2 [Source:VGNC Symbol;Acc:VGNC:35359]
742	ENSBTAG00000013152	4880.18	-0.205324	0.0549385	-3.73734	0.000185975	0.00365685	5159.28	5042.17	5478.37	5191.85	5165.29	5124.22	4904.92	4636.91	4269.88	4276.18	4432.94	NIPSNAP1		consistent		nipsnap homolog 1 [Source:VGNC Symbol;Acc:VGNC:32086]
744	ENSBTAG00000005145	1697.5	-0.546547	0.146274	-3.73647	0.000186621	0.00366426	1871.97	2282.67	2223.77	1677.94	1928.73	1903.59	1393.34	1369.24	1796.44	1113.22	1111.54	PEAK1				pseudopodium enriched atypical kinase 1 [Source:VGNC Symbol;Acc:VGNC:32733]
743	ENSBTAG00000003172	13.9854	4.04671	1.08312	3.73616	0.000186855	0.00366426	2.9651	0	0	5.60433	0	1.94541	49.1767	28.1696	20.7852	44.1754	1.0179	MEIS2				Meis homeobox 2 [Source:VGNC Symbol;Acc:VGNC:31382]
745	ENSBTAG00000016398	322.945	-2.18787	0.586086	-3.73301	0.000189206	0.00370539	143.313	574.587	165.469	601.905	826.157	691.594	28.231	240.447	136.589	116.623	27.4832	DNAJC22				DnaJ heat shock protein family (Hsp40) member C22 [Source:NCBI gene;Acc:515215]
746	ENSBTAG00000040072	335.093	0.771464	0.206792	3.73062	0.000191006	0.00373562	206.569	271.154	173.295	292.546	253.726	323.911	458.072	300.811	459.255	387.86	558.825	ZNF140		consistent		zinc finger protein 140 [Source:VGNC Symbol;Acc:VGNC:37210]
747	ENSBTAG00000047226	666.728	0.528816	0.141788	3.72963	0.000191761	0.00374537	578.195	538.618	373.423	626.564	562.117	650.741	757.685	728.385	827.451	835.799	855.033	Ribosome-recycling factor, mitochondrial precursor;unassigned;ortholog		consistent		RIBOSOME-RECYCLING FACTOR, MITOCHONDRIAL (PTHR20982:SF10)
748	ENSBTAG00000024715	1427.38	-0.786063	0.21098	-3.72577	0.000194719	0.00379806	2408.65	1322.57	2437.31	1625.26	1475.94	1316.07	1168.4	1286.75	888.817	887.926	883.534	PTPRJ		consistent		protein tyrosine phosphatase receptor type J [Source:HGNC Symbol;Acc:HGNC:9673]
750	ENSBTAG00000009177	292.696	-1.49174	0.400795	-3.72196	0.000197681	0.00384471	257.964	408.575	229.197	406.874	515.704	665.331	231.312	139.842	233.587	67.1466	64.1274	PLEKHA4				pleckstrin homology domain containing A4 [Source:VGNC Symbol;Acc:VGNC:33006]
749	ENSBTAG00000006136	420.312	-1.21502	0.326447	-3.72194	0.0001977	0.00384471	544.591	498.037	582.496	631.048	483.73	662.413	174.85	430.592	181.129	341.918	92.6285	CDA		consistent
751	ENSBTAG00000011207	17.7185	-3.76266	1.0111	-3.72135	0.000198164	0.00384471	17.7906	12.9121	30.1869	112.087	1.03141	9.72706	3.64272	2.01211	1.97955	3.53403	0	CNN1				calponin 1 [Source:VGNC Symbol;Acc:VGNC:27508]
752	ENSBTAG00000012065	5033.83	0.545403	0.146561	3.72134	0.000198165	0.00384471	3893.18	4374.43	4314.49	3442.18	4448.46	4511.41	4672.69	6893.5	5786.22	5143.78	7891.75	DNAJC3		consistent		DnaJ heat shock protein family (Hsp40) member C3 [Source:VGNC Symbol;Acc:VGNC:53813]
753	ENSBTAG00000021282	157.564	2.99473	0.805254	3.71898	0.000200026	0.00387567	38.5464	15.6789	59.2558	45.9555	6.18844	61.2805	1040.91	22.1332	75.2228	69.7971	298.244	SGCE				sarcoglycan epsilon [Source:VGNC Symbol;Acc:VGNC:34538]
755	ENSBTAG00000034005	282.161	0.867989	0.233698	3.71415	0.000203889	0.00394507	192.732	150.333	224.725	285.821	200.093	178.005	305.988	252.52	499.836	325.131	488.59	ZNF35				zinc finger protein 35 [Source:VGNC Symbol;Acc:VGNC:37255]
754	ENSBTAG00000009663	9516	0.629026	0.169374	3.71383	0.000204148	0.00394507	10285	6470.79	5737.75	8289.93	8346.15	6604.68	9022.1	13228.6	11821.9	11169.3	13699.9	YBX3				Y-box binding protein 3 [Source:VGNC Symbol;Acc:VGNC:37018]
756	ENSBTAG00000031697	271.54	0.753914	0.203268	3.70897	0.000208105	0.0040162	215.464	280.376	152.053	135.625	223.815	233.45	295.06	304.835	378.093	403.763	364.407	KLHDC1		consistent		kelch domain containing 1 [Source:VGNC Symbol;Acc:VGNC:30633]
757	ENSBTAG00000010291	677.696	0.542903	0.146485	3.7062	0.000210389	0.00405493	577.207	471.291	623.863	590.697	590.996	513.589	745.846	583.513	919.5	884.392	953.769	RBAK				RB associated KRAB zinc finger [Source:VGNC Symbol;Acc:VGNC:50045]
758	ENSBTAG00000027049	241.743	0.911554	0.246017	3.70524	0.000211188	0.00406056	169.999	235.184	118.512	225.294	144.397	142.015	207.635	380.289	263.28	394.928	377.639	SDHAF4	MGC137021			succinate dehydrogenase complex assembly factor 4 [Source:HGNC Symbol;Acc:HGNC:20957]
759	ENSBTAG00000040512	804.354	-1.16756	0.315114	-3.70518	0.000211238	0.00406056	988.368	1137.18	1435.56	1146.65	844.723	900.726	340.594	732.409	608.711	164.333	548.646	PCP4L1		consistent		Purkinje cell protein 4 like 1 [Source:VGNC Symbol;Acc:VGNC:32645]
760	ENSBTAG00000018936	5522.6	-0.789764	0.213183	-3.70462	0.000211706	0.00406419	7122.18	6563.02	8172.83	5102.18	8220.32	5809.98	4496.93	5203.32	2789.18	4718.82	2549.83	LSS				lanosterol synthase [Source:VGNC Symbol;Acc:VGNC:31065]
763	ENSBTAG00000009208	195.208	-1.33273	0.359967	-3.70237	0.000213594	0.00408432	245.115	391.974	158.761	177.097	307.359	332.666	82.8718	197.187	54.4375	71.5642	128.255	TCTN1				tectonic family member 1 [Source:VGNC Symbol;Acc:VGNC:35708]
764	ENSBTAG00000004075	9004.22	-0.71868	0.194313	-3.69857	0.000216818	0.00414053	13802.6	10082.5	10423.4	9229.21	11892.1	10321.4	7720.74	9383.49	6565.17	5316.07	4309.77	IDI1				isopentenyl-diphosphate delta isomerase 1 [Source:NCBI gene;Acc:514293]
766	ENSBTAG00000046765	13838.8	0.416055	0.112596	3.69511	0.00021979	0.00418683	9084.09	13752.3	11907.1	11961.9	12018	13357.2	17149.9	14808.1	14635.8	16545.5	17007	POLR2A		consistent		RNA polymerase II subunit A [Source:VGNC Symbol;Acc:VGNC:33135]
765	ENSBTAG00000000125	779.645	0.781178	0.21141	3.69508	0.000219816	0.00418683	766.974	395.663	619.391	664.674	571.4	508.725	1243.08	608.664	1129.33	1011.62	1056.58	SPATA5				spermatogenesis associated 5 [Source:VGNC Symbol;Acc:VGNC:35187]
767	ENSBTAG00000013971	5331.17	-0.455086	0.123363	-3.68899	0.000225148	0.0042828	6109.1	6114.79	6500.25	6089.67	5547.94	6110.54	5717.24	4936.72	3815.58	3777	3923.99	PI4KA				phosphatidylinositol 4-kinase alpha [Source:VGNC Symbol;Acc:VGNC:56989]
768	ENSBTAG00000001961	2590.77	3.23907	0.878194	3.68833	0.00022573	0.00428829	169.011	874.332	779.27	512.236	245.475	633.232	15819.4	1001.03	625.537	527.454	7311.55	MAP1B				microtubule associated protein 1B [Source:VGNC Symbol;Acc:VGNC:31178]
769	ENSBTAG00000025792	7.72424	-2.55685	0.693842	-3.68506	0.000228646	0.00433804	5.93021	7.37833	15.6525	15.6921	11.3455	18.4814	2.73204	3.01817	2.96932	1.76702	0	ARID3C		consistent		AT-rich interaction domain 3C [Source:VGNC Symbol;Acc:VGNC:26128]
770	ENSBTAG00000001683	180.61	1.5875	0.431625	3.67796	0.000235111	0.0044549	51.3952	119.898	174.413	100.878	87.6696	33.072	554.603	214.29	238.535	256.217	155.738	FAM171B				olfactory receptor 6C4 [Source:NCBI gene;Acc:615284]
771	ENSBTAG00000001887	980.127	0.25202	0.068566	3.67558	0.000237308	0.00449069	844.067	910.301	882.129	885.484	915.89	972.706	971.694	1079.5	1096.67	1131.77	1091.18	STAM2				signal transducing adaptor molecule 2 [Source:NCBI gene;Acc:538505]
772	ENSBTAG00000002194	14.7324	1.92926	0.525098	3.6741	0.000238693	0.00451106	9.88368	6.45604	10.0623	4.48347	2.06281	5.83624	12.7495	19.1151	22.7648	23.8547	44.7874	MYZAP	DNAJC28	consistent		myocardial zonula adherens protein [Source:VGNC Symbol;Acc:VGNC:55127]
773	ENSBTAG00000007160	5415.74	-0.371856	0.101231	-3.67335	0.000239387	0.00451249	5907.48	5723.74	6233.04	6459.55	6423.6	5489.95	5247.33	5452.83	4370.84	4058.84	4205.95	CDK4		consistent		cyclin dependent kinase 4 [Source:NCBI gene;Acc:510618]
774	ENSBTAG00000021342	33.2615	2.26022	0.6153	3.67335	0.000239388	0.00451249	11.8604	2.76687	17.8885	4.48347	5.15704	31.1266	73.765	23.1393	40.5807	77.7487	77.3601	TLCD5	TMEM136			TLC domain containing 5 [Source:VGNC Symbol;Acc:VGNC:35970]
775	ENSBTAG00000010739	1693.76	0.453024	0.123377	3.67186	0.000240788	0.00453302	1542.84	1363.15	1142.63	1672.33	1436.75	1545.63	1787.66	1694.2	2042.89	2322.74	2080.58	BLOC1S2		consistent		biogenesis of lysosomal organelles complex 1 subunit 2 [Source:VGNC Symbol;Acc:VGNC:26507]
776	ENSBTAG00000047616	7.64049	-6.31123	1.71938	-3.67065	0.000241936	0.00454877	0	35.9694	15.6525	1.12087	3.09422	28.2085	0	0	0	0	0	ZNF114		consistent		zinc finger protein 114 [Source:VGNC Symbol;Acc:VGNC:49990]
777	ENSBTAG00000020218	3665.4	-0.360503	0.0983231	-3.66651	0.000245882	0.00461701	4438.76	3906.83	4100.95	4103.49	4005.99	3892.77	3361.32	3139.9	3386.01	2474.71	3508.69	ANXA7		consistent		annexin A7 [Source:VGNC Symbol;Acc:VGNC:25969]
778	ENSBTAG00000005732	843.696	0.515967	0.140772	3.66527	0.000247078	0.00463351	592.033	784.87	715.542	603.026	706.514	831.664	992.64	1009.07	1264.93	809.293	971.073	TRAPPC3				trafficking protein particle complex 3 [Source:VGNC Symbol;Acc:VGNC:36288]
779	ENSBTAG00000024803	1547.18	0.714412	0.194951	3.66457	0.000247756	0.00464026	908.31	1116.89	1808.98	1263.22	804.498	1287.86	1756.7	2236.46	1914.22	2108.93	1812.87	ENDOD1				endonuclease domain containing 1 [Source:VGNC Symbol;Acc:VGNC:28490]
780	ENSBTAG00000006921	10.7927	-5.03306	1.37534	-3.65949	0.000252715	0.00472481	37.558	23.9796	14.5344	20.1756	0	19.4541	0	3.01817	0	0	0	ABCA6				ATP binding cassette subfamily A member 6 [Source:VGNC Symbol;Acc:VGNC:25460]
781	ENSBTAG00000012361	867.624	0.990967	0.270809	3.65929	0.000252918	0.00472481	456.626	498.959	922.378	748.739	391.935	574.869	1396.98	1249.52	733.422	881.741	1688.69	ARHGEF11				Rho guanine nucleotide exchange factor 11 [Source:VGNC Symbol;Acc:VGNC:54878]
782	ENSBTAG00000004849	602.688	-1.32952	0.363376	-3.65879	0.000253408	0.00472791	902.38	834.673	1091.2	962.824	355.835	831.664	496.32	400.41	218.74	113.089	422.427	IGSF3				immunoglobulin superfamily member 3 [Source:VGNC Symbol;Acc:VGNC:30094]
783	ENSBTAG00000001298	854.567	-0.904459	0.24727	-3.65778	0.000254409	0.00474052	1276.97	1343.78	869.831	814.87	1254.19	944.498	541.854	480.895	992.743	487.696	392.908	STAMBPL1				STAM binding protein like 1 [Source:VGNC Symbol;Acc:VGNC:35357]
784	ENSBTAG00000004871	5777.93	0.435297	0.119028	3.65711	0.000255077	0.0047469	4586.03	5047.7	4564.93	5375.68	5018.83	5290.55	5260.99	7511.22	6652.27	8160.96	6088.04	NDUFV2				NADH:ubiquinone oxidoreductase core subunit V2 [Source:VGNC Symbol;Acc:VGNC:31975]
785	ENSBTAG00000013052	9.07986	-2.69085	0.736315	-3.65448	0.000257699	0.00478959	14.8255	21.2127	26.8328	7.84606	5.15704	12.6452	1.82136	4.02423	1.97955	3.53403	0	SDR42E2		consistent		short chain dehydrogenase/reductase family 42E, member 2 [Source:VGNC Symbol;Acc:VGNC:58409]
786	ENSBTAG00000010171	2636.43	-0.308202	0.0843442	-3.6541	0.000258085	0.00479065	2992.78	2909.83	3073.48	3110.4	2710.54	2537.79	2413.3	2576.51	2064.67	2279.45	2332	JOSD1
787	ENSBTAG00000020747	2166.64	-1.44132	0.394537	-3.6532	0.000258993	0.00480141	4666.09	2630.37	3696.22	3680.93	931.361	2632.14	1822.27	1557.38	783.901	982.461	449.91	ASS1				argininosuccinate synthase 1 [Source:VGNC Symbol;Acc:VGNC:26224]
788	ENSBTAG00000008707	3.79551	-4.69148	1.28479	-3.65156	0.000260657	0.00482612	1.97674	2.76687	6.7082	4.48347	10.3141	14.5906	0.910679	0	0	0	0	SULT6B1		consistent		sulfotransferase family 6B member 1 [Source:VGNC Symbol;Acc:VGNC:35470]
789	ENSBTAG00000002480	1675.22	-0.613705	0.16809	-3.65105	0.00026117	0.00482948	2011.33	1670.27	2071.72	2342.61	1790.52	2043.66	1039.08	1887.36	1320.36	1184.78	1065.74	NUDT1				nudix hydrolase 1 [Source:VGNC Symbol;Acc:VGNC:32325]
791	ENSBTAG00000012834	70.3457	-3.20223	0.878743	-3.6441	0.000268328	0.00494932	3.95347	246.252	42.4853	17.9339	71.1671	327.802	7.28543	15.0908	16.8261	22.9712	2.03579	ARSI				arylsulfatase family member I [Source:VGNC Symbol;Acc:VGNC:26177]
792	ENSBTAG00000016028	350.03	0.381044	0.104575	3.64374	0.000268706	0.00495003	294.534	305.278	348.827	312.722	268.166	318.075	428.019	361.174	377.104	443.521	392.908	ZNF691		consistent		zinc finger protein 691 [Source:VGNC Symbol;Acc:VGNC:37329]
793	ENSBTAG00000022161	23.6152	-2.56955	0.705501	-3.64216	0.000270356	0.00497415	19.7674	63.6381	11.1803	33.626	55.696	43.7718	8.19611	18.109	1.97955	1.76702	2.03579	TLR7				toll like receptor 7 [Source:VGNC Symbol;Acc:VGNC:52836]
794	ENSBTAG00000008766	2816.46	-0.307605	0.0845084	-3.63994	0.000272707	0.00501107	2580.63	3180.06	3331.74	2927.7	3216.96	3278.02	2548.08	2667.06	2339.82	2545.39	2365.59	SLC9A1		consistent		solute carrier family 9 member A1 [Source:NCBI gene;Acc:317654]
795	ENSBTAG00000027513	392.344	-1.50149	0.413043	-3.63517	0.000277792	0.0050981	1046.68	486.97	349.945	335.139	339.333	776.22	303.256	297.793	73.2432	135.177	172.024	CXCL2		consistent		chemokine (C-X-C motif) ligand 2 [Source:NCBI gene;Acc:281214]
796	ENSBTAG00000016430	523.282	1.01214	0.278482	3.63448	0.000278544	0.00510548	613.777	423.332	202.364	345.227	285.7	276.249	465.357	642.87	880.898	790.74	829.585	METTL8				methyltransferase like 8 [Source:VGNC Symbol;Acc:VGNC:31417]
797	ENSBTAG00000000049	725.415	-0.453579	0.124829	-3.6336	0.00027949	0.00511638	798.602	847.586	826.227	787.969	926.204	773.302	563.71	785.73	584.956	493.881	591.398	CCDC77				coiled-coil domain containing 77 [Source:VGNC Symbol;Acc:VGNC:26915]
798	ENSBTAG00000018478	3184.5	0.287273	0.0790909	3.63219	0.000281026	0.00513806	2896.91	2919.97	3235.59	3091.35	2637.31	2588.37	3464.22	3529.25	3472.13	3848.56	3345.82	RPL7L1		consistent		ribosomal protein L7 like 1 [Source:VGNC Symbol;Acc:VGNC:34118]
799	ENSBTAG00000008113	145.938	-3.01094	0.829235	-3.63099	0.000282337	0.00515557	92.9066	520.172	288.453	112.087	217.627	223.722	86.5145	25.1514	35.6318	0	3.05369	OSR1		consistent		odd-skipped related transcription factor 1 [Source:VGNC Symbol;Acc:VGNC:32476]
800	ENSBTAG00000013303	5314.02	-0.986223	0.271674	-3.63017	0.000283237	0.00516342	8140.2	7345.13	8260.04	3133.94	9278.54	4988.04	4771.96	3905.51	2661.5	3496.93	2472.47	ACSS2				acyl-CoA synthetase short chain family member 2 [Source:VGNC Symbol;Acc:VGNC:25571]
801	ENSBTAG00000027654	1757.32	0.628334	0.173097	3.62995	0.000283475	0.00516342	1378.77	1296.74	929.086	1758.64	1437.78	1646.79	1673.83	2413.53	2570.44	2197.28	2027.65	EIF4EBP1				eukaryotic translation initiation factor 4E binding protein 1 [Source:VGNC Symbol;Acc:VGNC:28412]
803	ENSBTAG00000009023	341.031	0.417571	0.115051	3.62945	0.000284024	0.00516439	308.371	280.376	256.03	341.864	297.045	291.812	435.305	370.229	446.388	353.403	370.514	TMTC3		consistent		transmembrane O-mannosyltransferase targeting cadherins 3 [Source:VGNC Symbol;Acc:VGNC:36147]
802	ENSBTAG00000001420	2581.9	0.425169	0.11715	3.62926	0.000284236	0.00516439	2512.43	1974.63	2474.21	2076.97	1756.49	2608.8	3065.35	2800.86	3172.22	3077.26	2881.66	ABHD12		consistent		abhydrolase domain containing 12 [Source:VGNC Symbol;Acc:VGNC:25490]
804	ENSBTAG00000006157	1115.92	-0.779345	0.214811	-3.62805	0.000285573	0.00518222	894.473	1785.56	1030.83	1541.19	1536.8	1473.65	792.291	775.669	893.765	530.988	1019.93	HS6ST1
806	ENSBTAG00000016841	69.8758	-1.70152	0.469236	-3.62614	0.000287685	0.00521297	36.5696	64.5604	122.984	123.295	219.69	44.7445	30.9631	28.1696	36.6216	20.3207	40.7158	ATP10B				ATPase phospholipid transporting 10B (putative) [Source:HGNC Symbol;Acc:HGNC:13543]
805	ENSBTAG00000003696	126.984	-1.24519	0.343418	-3.62588	0.000287982	0.00521297	188.778	121.742	244.849	196.152	172.245	109.916	117.478	73.4421	33.6523	45.9424	92.6285	BICDL1				BICD family like cargo adaptor 1 [Source:VGNC Symbol;Acc:VGNC:56814]
807	ENSBTAG00000018689	3701.76	-0.55232	0.152434	-3.62335	0.000290812	0.00525767	4581.09	4469.42	4102.07	3833.36	4653.71	4325.63	2898.69	3010.12	2610.03	4104.78	2130.46	LIG3				DNA ligase 3 [Source:VGNC Symbol;Acc:VGNC:30883]
808	ENSBTAG00000015294	1755.61	-0.377739	0.104283	-3.62226	0.000292039	0.00526699	2195.17	1958.95	2161.16	2035.49	1771.96	1643.87	1425.21	1529.21	1390.63	1741.39	1458.64	COX10				cytochrome c oxidase assembly factor heme A:farnesyltransferase COX10 [Source:VGNC Symbol;Acc:VGNC:27627]
809	ENSBTAG00000024485	738.038	0.427646	0.118061	3.62225	0.000292049	0.00526699	521.858	620.702	569.079	786.848	705.483	624.477	831.45	788.748	910.592	848.168	911.017	KLHL20		consistent		kelch like family member 20 [Source:VGNC Symbol;Acc:VGNC:30649]
810	ENSBTAG00000010395	1762.15	-0.428875	0.118509	-3.61894	0.000295816	0.00532834	1984.64	1983.85	1715.06	2158.79	1810.12	2319.9	1379.68	1591.58	1202.57	1709.59	1527.86	DOCK9		consistent		dedicator of cytokinesis 9 [Source:VGNC Symbol;Acc:VGNC:28163]
811	ENSBTAG00000001895	585.788	0.437027	0.120832	3.61681	0.000298255	0.00536564	486.277	420.565	582.496	569.4	462.07	507.753	660.242	626.773	724.514	609.621	793.959	PGGT1B		consistent		protein geranylgeranyltransferase type I subunit beta [Source:VGNC Symbol;Acc:VGNC:32788]
812	ENSBTAG00000020530	1102.1	0.276287	0.0764141	3.61566	0.000299588	0.00538299	978.485	1033.89	984.988	1130.95	1003.56	902.672	1313.2	1188.15	1196.64	1147.68	1242.85	MTIF3		consistent		mitochondrial translational initiation factor 3 [Source:VGNC Symbol;Acc:VGNC:31734]
813	ENSBTAG00000018385	4286.36	-0.296292	0.0819718	-3.61456	0.000300854	0.00539909	4973.47	4685.24	4604.06	4645.99	4729	4451.1	3803.91	4327.05	3253.39	4070.32	3606.41	DNAJC8		consistent		DnaJ heat shock protein family (Hsp40) member C8 [Source:VGNC Symbol;Acc:VGNC:49059]
814	ENSBTAG00000012180	120.686	-0.615948	0.170561	-3.6113	0.000304662	0.00544989	119.593	177.08	164.351	119.933	151.617	127.425	90.1572	82.4966	101.947	103.37	89.5748	BMF		consistent		Bcl2 modifying factor [Source:VGNC Symbol;Acc:VGNC:26513]
815	ENSBTAG00000018451	7183.07	-0.413826	0.114592	-3.61129	0.000304677	0.00544989	8781.65	8872.44	8388.61	6689.33	8016.1	7860.44	5889.36	5671.14	5395.26	7642.35	5807.1	PTMS				parathymosin [Source:NCBI gene;Acc:613777]
816	ENSBTAG00000027899	11.4818	2.67213	0.739961	3.61118	0.000304805	0.00544989	5.93021	5.53375	4.47214	0	0	3.89083	10.0175	27.1635	36.6216	19.4372	13.2326	LOC505479		consistent		putative tetratricopeptide repeat protein 41 [Source:NCBI gene;Acc:505479]
817	ENSBTAG00000015177	175.937	-1.76876	0.489914	-3.61034	0.000305799	0.00546096	63.2556	427.943	313.05	216.327	329.019	205.241	92.8893	123.745	86.1103	17.6702	60.0559	PRSS23				serine protease 23 [Source:VGNC Symbol;Acc:VGNC:33416]
818	ENSBTAG00000032223	1258.31	-0.461613	0.127901	-3.60916	0.000307195	0.00547918	1648.6	1669.35	1224.25	1369.7	1359.39	1351.09	869.698	1241.47	958.101	1151.21	998.556	COG7				component of oligomeric golgi complex 7 [Source:VGNC Symbol;Acc:VGNC:27551]
819	ENSBTAG00000008159	35.8765	-1.06542	0.295352	-3.60729	0.000309409	0.00551194	34.5929	46.1146	39.1312	38.1095	60.853	63.2259	17.3029	26.1575	17.8159	23.8547	27.4832	ZC2HC1B		consistent		zinc finger C2HC-type containing 1B [Source:VGNC Symbol;Acc:VGNC:37094]
820	ENSBTAG00000020123	2911.58	0.452802	0.125658	3.60345	0.000314023	0.0055873	2400.75	2350	2175.69	2748.36	2795.11	2492.07	2971.55	2700.26	3886.84	3514.6	3992.19	AUP1		consistent		AUP1 lipid droplet regulating VLDL assembly factor [Source:VGNC Symbol;Acc:VGNC:26348]
821	ENSBTAG00000018925	1351.94	0.333485	0.0925754	3.60231	0.000315401	0.005605	1238.43	1075.39	1222.01	1332.71	1171.68	1214.91	1294.99	1591.58	1481.69	1721.07	1526.84	EXOSC3				exosome component 3 [Source:VGNC Symbol;Acc:VGNC:28658]
823	ENSBTAG00000005990	442.569	-1.78197	0.495181	-3.59862	0.000319916	0.00567142	316.278	481.436	741.257	613.114	982.931	784.001	80.1397	177.066	202.904	451.473	37.6622	S1PR1				sphingosine-1-phosphate receptor 1 [Source:VGNC Symbol;Acc:VGNC:34252]
824	ENSBTAG00000038277	103.494	1.36738	0.380052	3.59787	0.000320832	0.00568076	45.4649	66.405	57.0197	56.0433	108.298	28.2085	145.709	68.4118	180.139	140.478	242.259	TMPRSS11BNL				TMPRSS11B N terminal-like [Source:NCBI gene;Acc:785585]
825	ENSBTAG00000015066	3642.64	0.529182	0.147098	3.59749	0.000321305	0.00568224	2950.28	2899.68	4019.33	2832.43	2408.34	3082.51	5441.31	4439.73	4337.19	4071.21	3587.07	LANCL1				LanC like 1 [Source:VGNC Symbol;Acc:VGNC:30783]
826	ENSBTAG00000006988	43.311	1.51459	0.421074	3.59697	0.000321941	0.00568659	17.7906	12.9121	25.7148	22.4173	14.4397	47.6626	43.7126	48.2907	50.4784	96.3024	96.7001	M1AP				meiosis 1 associated protein [Source:VGNC Symbol;Acc:VGNC:31124]
827	ENSBTAG00000000510	1412.49	0.440061	0.122362	3.5964	0.000322656	0.00569233	1371.86	1069.86	1384.13	1249.77	1055.13	1162.38	1720.27	1360.19	1807.33	1482.53	1873.95	ATG101				autophagy related 101 [Source:VGNC Symbol;Acc:VGNC:26249]
828	ENSBTAG00000000431	305.746	2.41739	0.672513	3.59456	0.000324942	0.00572573	67.209	149.411	84.9706	43.7138	119.643	151.742	479.928	884.324	379.083	9.71859	993.466	DCC	TRDC			DCC netrin 1 receptor [Source:HGNC Symbol;Acc:HGNC:2701]
830	ENSBTAG00000008595	1361.78	0.358188	0.0996703	3.59373	0.000325984	0.00573197	1199.88	1284.75	1097.91	1208.29	1334.64	1116.67	1282.24	1746.51	1610.36	1620.35	1477.98	PPHLN1				periphilin 1 [Source:VGNC Symbol;Acc:VGNC:33194]
829	ENSBTAG00000005957	13894.4	-0.562586	0.15655	-3.59365	0.000326082	0.00573197	21770.8	12986.8	15103.5	14665.4	15620.7	17560.3	10945.5	13625	11760.5	8546.17	10254.3	CSE1L				chromosome segregation 1 like [Source:VGNC Symbol;Acc:VGNC:27752]
831	ENSBTAG00000008118	2513.86	0.281459	0.0783612	3.59182	0.000328373	0.0057653	2409.64	2301.12	2166.75	2456.94	2098.91	2304.34	2495.26	2577.52	2878.26	2951.8	3011.95	RPF1		consistent		ribosome production factor 1 homolog [Source:VGNC Symbol;Acc:VGNC:34102]
832	ENSBTAG00000039513	793.736	1.27363	0.354655	3.59119	0.000329176	0.00577245	536.684	795.937	462.866	441.621	241.349	417.291	437.126	1951.75	1014.52	1437.47	994.484	GCNT2				glucosaminyl (N-acetyl) transferase 2, I-branching enzyme (I blood group) [Source:NCBI gene;Acc:613924]
834	ENSBTAG00000006792	1631.73	-0.79365	0.2216	-3.58145	0.000341695	0.00597762	2078.54	1694.25	2779.43	1693.63	1561.55	2314.07	1105.56	1601.64	1452.99	809.293	858.086	EHD4		consistent		EH domain containing 4 [Source:VGNC Symbol;Acc:VGNC:28374]
835	ENSBTAG00000000321	1253.54	0.341323	0.0953611	3.57927	0.000344549	0.00602032	1175.17	1098.45	1194.06	1125.35	1153.11	962.007	1236.7	1553.35	1375.79	1581.48	1333.44	TBL2		consistent		transducin beta like 2 [Source:VGNC Symbol;Acc:VGNC:35658]
837	ENSBTAG00000045791	387.725	0.396576	0.110956	3.57416	0.000351352	0.00612894	331.103	367.994	321.994	350.831	314.579	347.256	471.732	355.138	440.449	462.075	501.823	ZNF623				zinc finger protein 623 [Source:VGNC Symbol;Acc:VGNC:37316]
836	ENSBTAG00000007167	1239.69	0.451251	0.12626	3.57397	0.000351605	0.00612894	1109.94	996.997	1201.89	997.571	981.9	1086.51	1285.88	1137.85	1537.12	1787.34	1513.61	ZMYM5				zinc finger MYM-type containing 5 [Source:VGNC Symbol;Acc:VGNC:56647]
838	ENSBTAG00000003098	15539.6	0.411343	0.115208	3.57044	0.000356377	0.0062047	14028.9	13571.5	12736.6	14925.5	12439.8	13375.7	14140.1	17983.3	16736.1	18630.5	22367.2	MTDH				metadherin [Source:VGNC Symbol;Acc:VGNC:31719]
839	ENSBTAG00000008606	3790.82	-0.256972	0.0720485	-3.56666	0.00036156	0.00628744	3968.3	4358.75	4012.62	4082.2	4349.44	3796.47	3792.98	3422.6	3372.16	3483.67	3059.8	EXOC3		consistent		exocyst complex component 3 [Source:VGNC Symbol;Acc:VGNC:28645]
841	ENSBTAG00000000195	365.897	0.814868	0.228731	3.56255	0.000367264	0.00637898	191.743	252.708	206.836	314.963	313.548	352.12	413.448	360.168	614.649	374.607	630.078	LOC528802	VWA8	consistent		zinc finger protein 501
840	ENSBTAG00000000061	23.8772	3.64804	1.02409	3.56224	0.000367698	0.00637898	0	1.84458	6.7082	6.7252	0	7.78165	37.3378	36.218	47.5091	117.507	1.0179	PCDH7				protocadherin 7 [Source:VGNC Symbol;Acc:VGNC:32621]
842	ENSBTAG00000000905	12.3588	2.06314	0.579522	3.56006	0.000370763	0.00642451	3.95347	6.45604	1.11803	6.7252	4.12563	7.78165	27.3204	28.1696	23.7546	6.18456	20.3579	RAB6B				RAB6B, member RAS oncogene family [Source:VGNC Symbol;Acc:VGNC:50013]
843	ENSBTAG00000031388	55.2758	-1.09939	0.30884	-3.55973	0.000371243	0.00642519	72.1509	113.442	44.7214	87.4276	55.696	64.1986	41.8912	29.1756	23.7546	31.8063	43.7695	DNAAF4		consistent		dynein axonemal assembly factor 4 [Source:VGNC Symbol;Acc:VGNC:28120]
844	ENSBTAG00000008936	12.1	-2.30177	0.647136	-3.55686	0.000375316	0.00648798	23.7208	23.9796	4.47214	10.0878	15.4711	35.9901	2.73204	3.01817	2.96932	3.53403	7.12527	ABCC2				ATP binding cassette subfamily C member 2 [Source:VGNC Symbol;Acc:VGNC:25472]
845	ENSBTAG00000001651	1213.99	0.370418	0.104167	3.55599	0.000376561	0.00650181	1128.72	1059.71	942.503	1220.62	955.083	1121.53	1311.38	1224.37	1551.96	1317.31	1520.74	SYF2		consistent		SYF2 pre-mRNA splicing factor [Source:VGNC Symbol;Acc:VGNC:35512]
846	ENSBTAG00000009755	1789.62	0.283096	0.0796267	3.55529	0.00037756	0.00651135	1645.63	1603.86	1580.9	1664.49	1457.38	1821.88	1779.47	1919.56	2032	2146.92	2033.76	GOLGA3			Liu et al	golgin A3 [Source:VGNC Symbol;Acc:VGNC:29484]
847	ENSBTAG00000015955	3115.04	0.210382	0.0592396	3.55138	0.000383218	0.00660072	2961.15	2801.92	3037.7	2638.52	2910.63	3095.15	3334	3520.19	3261.3	3452.75	3252.18	ERGIC1		consistent		endoplasmic reticulum-golgi intermediate compartment 1 [Source:VGNC Symbol;Acc:VGNC:28578]
848	ENSBTAG00000016882	5511.99	0.379078	0.10675	3.55108	0.000383647	0.00660072	4981.38	4996.05	5469.42	4362.41	4300.97	4987.07	7617.83	5851.22	5978.23	5502.49	6584.77	VPS26A		consistent		VPS26, retromer complex component A [Source:VGNC Symbol;Acc:VGNC:36814]
849	ENSBTAG00000031609	1331.23	0.561789	0.158271	3.54953	0.000385918	0.00663198	1177.15	849.43	1058.78	1442.56	944.769	1094.29	1651.97	1401.44	1456.95	1495.78	2070.4	THAP12				THAP domain containing 12 [Source:VGNC Symbol;Acc:VGNC:35820]
850	ENSBTAG00000009933	724.047	-1.1708	0.329905	-3.5489	0.000386844	0.00663585	955.752	829.14	711.07	1062.58	894.23	1359.84	621.083	340.047	428.572	135.177	627.024	DTX3L		consistent	Liu et al	deltex E3 ubiquitin ligase 3L [Source:VGNC Symbol;Acc:VGNC:28239]
851	ENSBTAG00000047124	24.1822	3.56232	1.00382	3.54876	0.000387053	0.00663585	1.97674	2.76687	0	8.96693	2.06281	8.75436	53.7301	89.539	54.4375	0	43.7695	ASMT				olfactory receptor 9A4-like [Source:NCBI gene;Acc:107132446]
852	ENSBTAG00000038913	1771.53	-0.457407	0.128906	-3.54838	0.000387605	0.0066375	1606.1	1873.17	2158.92	2331.4	2296.94	1860.79	1592.78	1729.41	1333.22	1288.15	1415.89	olfactory receptor 13C7-like				olfactory receptor 13C7-like [Source:NCBI gene;Acc:504766]
853	ENSBTAG00000014284	568.386	-2.03097	0.572433	-3.54796	0.000388226	0.00664034	248.08	1623.23	540.01	1050.25	1128.36	603.078	112.924	509.065	299.901	40.6414	96.7001	ALPK2				alpha kinase 2 [Source:VGNC Symbol;Acc:VGNC:25848]
854	ENSBTAG00000001852	41.7619	2.66626	0.751787	3.54656	0.000390295	0.00666404	3.95347	18.4458	23.4787	13.4504	2.06281	11.6725	35.5165	45.2725	33.6523	19.4372	252.438	BREH1				retinyl ester hydrolase type 1 [Source:NCBI gene;Acc:497207]
855	ENSBTAG00000018795	995.817	0.437415	0.12334	3.54641	0.000390525	0.00666404	789.706	777.491	872.067	805.903	1098.45	803.455	1189.35	967.826	1294.62	1246.63	1108.49	PMS1				PMS1 homolog 1, mismatch repair system component [Source:VGNC Symbol;Acc:VGNC:33077]
856	ENSBTAG00000030933	592.587	-0.357622	0.100867	-3.54547	0.000391907	0.00667982	729.416	608.712	687.591	644.498	709.608	570.979	539.122	533.21	475.091	560.144	460.089	ZNF576		consistent		zinc finger protein 576 [Source:VGNC Symbol;Acc:VGNC:37305]
857	ENSBTAG00000001942	1770.22	-0.373613	0.105441	-3.54333	0.000395114	0.00672232	2089.41	2128.65	2088.49	1689.15	1924.61	1928.88	1532.67	1348.12	1562.85	1353.53	1826.11	SNX27				sorting nexin 27 [Source:VGNC Symbol;Acc:VGNC:35105]
858	ENSBTAG00000030369	497.554	0.445216	0.125654	3.54319	0.000395322	0.00672232	385.464	445.467	383.486	390.062	437.317	521.371	588.299	475.865	620.588	564.562	660.614	IFFO1				intermediate filament family orphan 1 [Source:VGNC Symbol;Acc:VGNC:30042]
859	ENSBTAG00000026114	1013.81	0.350363	0.0989148	3.54207	0.000396997	0.00674294	886.566	981.318	1033.06	852.979	774.587	879.327	1138.35	1124.77	1164.96	1289.92	1026.04	UBE2F				ubiquitin conjugating enzyme E2 F (putative) [Source:VGNC Symbol;Acc:VGNC:55693]
860	ENSBTAG00000002827	13801.5	-0.674697	0.190572	-3.54039	0.000399542	0.00677827	16551.2	17374.1	18920.5	11836.3	18518.9	16543.8	10374.5	13692.4	8189.39	12787.9	7027.55	ACAT2				acetyl-CoA acetyltransferase 2 [Source:VGNC Symbol;Acc:VGNC:25530]
862	ENSBTAG00000047664	200.849	2.14128	0.604936	3.53968	0.000400613	0.0067853	59.3021	30.4356	195.656	140.108	13.4083	34.0447	315.095	295.781	112.834	409.064	603.612	GNAZ				G protein subunit alpha z [Source:VGNC Symbol;Acc:VGNC:58379]
861	ENSBTAG00000036113	47.4399	2.81449	0.795165	3.5395	0.000400886	0.0067853	26.6859	21.2127	10.0623	10.0878	1.03141	6.80894	41.8912	36.218	17.8159	47.7094	302.315	RSPH14				radial spoke head 14 homolog [Source:VGNC Symbol;Acc:VGNC:34183]
863	ENSBTAG00000021455	34979.1	-0.477191	0.134899	-3.53739	0.00040411	0.00683194	42880.4	41171.1	46489	32238.4	41749.3	36157.4	31474.9	34167.7	22905.3	30665.7	24871.3	CFL1				cofilin 1 [Source:VGNC Symbol;Acc:VGNC:27253]
864	ENSBTAG00000013705	801.414	0.863444	0.244148	3.53657	0.000405365	0.00684523	739.299	521.094	489.699	622.081	551.803	579.733	818.7	617.719	853.185	1605.33	1416.91	NFKBIE				NFKB inhibitor epsilon [Source:VGNC Symbol;Acc:VGNC:32048]
865	ENSBTAG00000006549	41.9446	-2.49818	0.706838	-3.53431	0.000408841	0.00689594	31.6278	51.6483	90.5608	44.8347	125.832	57.3897	10.0175	5.03028	11.8773	0	32.5727	CALHM6			Liu et al	calcium homeostasis modulator family member 6 [Source:VGNC Symbol;Acc:VGNC:26712]
866	ENSBTAG00000009768	1027.75	-1.39915	0.396038	-3.53287	0.000411081	0.00692571	562.382	1558.67	1907.37	1180.27	1738.95	1642.9	424.376	428.58	1077.86	180.236	603.612	IFIT3			Liu et al	interferon induced protein with tetratricopeptide repeats 3 [Source:VGNC Symbol;Acc:VGNC:30050]
867	ENSBTAG00000004374	1219.99	0.505127	0.14304	3.53136	0.000413428	0.00695722	841.101	1053.26	929.086	1209.41	1008.72	1106.94	1153.83	1218.33	1607.39	1740.51	1551.27	CNPY2				canopy FGF signaling regulator 2 [Source:NCBI gene;Acc:506534]
868	ENSBTAG00000040116	6351.51	0.717951	0.203477	3.52842	0.000418049	0.00702688	5231.43	4187.2	4710.28	4745.75	4854.83	5740.91	8714.29	6486.05	9684.93	4535.93	10975	H1FX				H1 histone family member X [Source:HGNC Symbol;Acc:HGNC:4722]
871	ENSBTAG00000019478	420.625	2.33795	0.662833	3.5272	0.000419972	0.007044	40.5231	118.976	453.922	38.1095	82.5126	153.688	445.322	375.259	203.893	636.126	2078.54	NAAA				N-acylethanolamine acid amidase [Source:VGNC Symbol;Acc:VGNC:31854]
869	ENSBTAG00000014440	5766.77	-0.321423	0.0911327	-3.52698	0.000420328	0.007044	6144.69	5833.49	6841.25	6364.28	6799.04	6073.58	4924.04	5908.57	4834.05	5348.76	4362.7	PSMA4				proteasome subunit alpha 4 [Source:VGNC Symbol;Acc:VGNC:33439]
870	ENSBTAG00000016664	630.717	-0.78982	0.223944	-3.52686	0.000420516	0.007044	951.799	917.68	560.135	589.576	823.063	838.473	524.551	570.434	525.57	278.305	358.299	SLC2A4RG				SLC2A4 regulator [Source:VGNC Symbol;Acc:VGNC:57026]
872	ENSBTAG00000031595	68.1321	0.807067	0.228892	3.52597	0.000421935	0.00705967	51.3952	47.0368	45.8394	66.1311	40.2249	54.4716	85.6038	60.3634	116.793	91.0013	90.5927	LOC613365				formiminotransferase cyclodeaminase N-terminal like [Source:NCBI gene;Acc:613365]
874	ENSBTAG00000013983	36.5303	-0.989713	0.280722	-3.5256	0.000422519	0.00705968	62.2672	40.5808	52.5476	43.7138	40.2249	43.7718	20.9456	28.1696	13.8568	28.2723	27.4832	ZC2HC1C		consistent		zinc finger C2HC-type containing 1C [Source:VGNC Symbol;Acc:VGNC:37095]
873	ENSBTAG00000007462	543.745	0.563075	0.15973	3.52517	0.000423204	0.00705968	471.452	508.182	442.742	492.06	363.055	403.673	625.636	495.986	635.435	884.392	658.579	ASTE1				asteroid homolog 1 [Source:VGNC Symbol;Acc:VGNC:26225]
875	ENSBTAG00000020641	6173.01	-0.269688	0.0765058	-3.52506	0.000423387	0.00705968	7169.62	6365.65	7022.37	6540.26	7001.19	6051.21	5535.11	6208.37	5418.02	5587.31	5003.98	PSMA5				proteasome subunit alpha 5 [Source:VGNC Symbol;Acc:VGNC:33440]
876	ENSBTAG00000044172	237.458	-0.62192	0.176454	-3.52454	0.000424223	0.00706554	254.999	343.092	360.007	258.92	219.69	257.767	203.081	168.011	223.689	159.915	162.863	LMLN				leishmanolysin like peptidase [Source:VGNC Symbol;Acc:VGNC:30928]
877	ENSBTAG00000004300	450.433	1.24628	0.353634	3.5242	0.00042476	0.00706642	156.162	235.184	401.374	438.259	175.339	258.74	1103.74	741.464	486.969	651.145	306.387	LRRC8E				leucine rich repeat containing 8 VRAC subunit E [Source:VGNC Symbol;Acc:VGNC:31033]
879	ENSBTAG00000019906	3920.17	-0.258514	0.0734087	-3.52158	0.000428989	0.00712053	4311.26	4171.52	4165.8	4149.45	4448.46	4170.96	3558.93	3744.54	3180.14	3982.85	3237.93	VPS25		consistent		vacuolar protein sorting 25 homolog [Source:VGNC Symbol;Acc:VGNC:36813]
880	ENSBTAG00000005913	3595.97	0.305663	0.0868179	3.52074	0.000430349	0.00712972	3616.44	3223.41	2990.74	3288.62	3196.33	3170.05	3958.72	3489	3768.07	4372.48	4481.8	PATL1				PAT1 homolog 1, processing body mRNA decay factor [Source:VGNC Symbol;Acc:VGNC:32593]
881	ENSBTAG00000012728	5.94006	3.30017	0.937379	3.52063	0.00043052	0.00712972	1.97674	1.84458	0	2.24173	0	0.972706	3.64272	6.03634	8.90796	13.2526	26.4653	OR52M1	PSMB11	consistent		olfactory receptor family 52 subfamily M member 1 [Source:HGNC Symbol;Acc:HGNC:15225]
883	ENSBTAG00000033010	3330.85	0.295304	0.0839171	3.51899	0.000433188	0.00716028	3399.99	3102.59	2790.61	3082.38	2898.25	2840.3	3461.49	3291.82	4013.53	3787.6	3970.81	TTC27				tetratricopeptide repeat domain 27 [Source:VGNC Symbol;Acc:VGNC:36466]
882	ENSBTAG00000002092	19.3263	3.59157	1.02065	3.5189	0.000433347	0.00716028	5.93021	1.84458	2.23607	2.24173	3.09422	3.89083	17.3029	10.0606	5.93864	159.031	1.0179	PI16				peptidase inhibitor 16 [Source:VGNC Symbol;Acc:VGNC:32853]
884	ENSBTAG00000001775	610.498	-0.688649	0.195719	-3.51856	0.000433901	0.00716133	493.196	676.039	650.696	818.232	894.23	893.917	383.396	417.513	581.987	365.772	540.503	RINL				Ras and Rab interactor like [Source:VGNC Symbol;Acc:VGNC:33978]
886	ENSBTAG00000012261	312.668	-1.40697	0.400168	-3.51594	0.000438194	0.0072186	232.267	371.683	238.141	708.388	673.509	392.973	208.545	154.933	287.034	81.2827	90.5927	RAB19			Liu et al	RAB19, member RAS oncogene family [Source:VGNC Symbol;Acc:VGNC:33625]
885	ENSBTAG00000004000	339.854	-0.57406	0.163278	-3.51584	0.00043836	0.0072186	449.708	378.139	392.43	334.018	401.217	440.636	244.973	366.205	289.014	232.363	209.687	SAP30L				SAP30 like [Source:VGNC Symbol;Acc:VGNC:34284]
887	ENSBTAG00000002542	4447.89	0.423388	0.120467	3.51457	0.000440475	0.00724524	3208.24	4136.48	3175.22	4304.13	4156.57	4124.28	4378.54	4919.62	5904	5493.65	5126.12	KRCC1		consistent		lysine rich coiled-coil 1 [Source:VGNC Symbol;Acc:VGNC:30712]
888	ENSBTAG00000020642	614.511	-0.518718	0.147847	-3.50847	0.000450688	0.00740489	644.416	602.256	668.584	835.045	634.315	889.054	565.532	528.18	511.713	387.86	492.662	ZDHHC13		consistent		zinc finger DHHC-type containing 13 [Source:VGNC Symbol;Acc:VGNC:37128]
889	ENSBTAG00000026501	1846.08	0.799369	0.227925	3.50716	0.000452921	0.0074332	1558.66	1460.91	662.994	1618.53	1435.72	1550.49	1997.12	2637.88	2259.65	3213.32	1911.61	MGC127055	CYP2D14	consistent		uncharacterized LOC785824 [Source:NCBI gene;Acc:785824]
890	ENSBTAG00000007741	32.9018	2.06693	0.589438	3.50661	0.000453858	0.00744021	19.7674	8.30062	4.47214	29.1425	8.25126	10.6998	28.231	109.66	48.4989	18.5537	76.3422	CRLF1				cytokine receptor like factor 1 [Source:VGNC Symbol;Acc:VGNC:27717]
891	ENSBTAG00000014891	9790.71	0.409017	0.116733	3.50386	0.000458558	0.00750882	8864.68	7394.93	8232.09	9889.4	7841.79	8904.15	9970.11	9681.28	13278.8	10854.8	12785.8	SRSF7				serine and arginine rich splicing factor 7 [Source:VGNC Symbol;Acc:VGNC:35303]
892	ENSBTAG00000004948	12.245	-4.45119	1.27204	-3.49926	0.000466557	0.00761061	5.93021	37.8139	2.23607	48.1973	8.25126	27.2358	0	5.03028	0	0	0	LRATD1	FAM84A			LRAT domain containing 1 [Source:VGNC Symbol;Acc:VGNC:28840]
893	ENSBTAG00000012972	1586.94	-0.693282	0.198132	-3.49909	0.000466844	0.00761061	1523.08	2183.99	1995.69	1954.79	1997.84	1863.71	1228.51	1807.88	1196.64	821.663	882.516	CYP2U1				cytochrome P450, family 2, subfamily U, polypeptide 1 [Source:NCBI gene;Acc:535227]
894	ENSBTAG00000022275	2871.65	-0.440479	0.125884	-3.49908	0.000466861	0.00761061	4072.08	3055.55	3365.28	2941.15	3352.07	2784.86	2367.77	2136.86	2111.19	2882	2519.29	RPL10
896	ENSBTAG00000011149	626.381	0.847712	0.242668	3.4933	0.000477093	0.00776874	348.894	525.706	427.089	466.28	304.265	683.813	1137.44	829.996	701.749	540.707	924.25	SIGIRR				single Ig and TIR domain containing [Source:VGNC Symbol;Acc:VGNC:34616]
898	ENSBTAG00000013423	1151.45	-0.455284	0.130362	-3.49247	0.000478583	0.00778015	1385.69	1231.26	1578.66	1287.88	1244.91	1149.74	1011.76	1079.5	1092.71	852.585	751.207	GLRX5		consistent		glutaredoxin 5 [Source:VGNC Symbol;Acc:VGNC:29418]
897	ENSBTAG00000000286	131.524	1.12019	0.32077	3.49219	0.000479077	0.00778015	74.1276	110.675	106.213	31.3843	90.7638	101.161	145.709	237.429	169.251	251.8	128.255	PFKM		consistent		phosphofructokinase, muscle [Source:VGNC Symbol;Acc:VGNC:32774]
899	ENSBTAG00000019332	39.2947	1.24395	0.356228	3.49201	0.000479394	0.00778015	17.7906	26.7464	13.4164	36.9886	34.0364	16.536	41.8912	41.2483	61.366	82.1663	60.0559	SLC9C1		consistent		solute carrier family 9 member C1 [Source:VGNC Symbol;Acc:VGNC:53607]
900	ENSBTAG00000000131	3004.89	0.250727	0.0718783	3.48821	0.000486262	0.00788284	2796.09	2598.09	2845.4	2824.58	2804.4	2730.39	3280.27	3276.73	3572.09	3489.86	2835.86	SENP3				SUMO specific peptidase 3 [Source:NCBI gene;Acc:100138267]
901	ENSBTAG00000012050	1023.53	-0.451987	0.129698	-3.48493	0.000492268	0.00797136	1335.29	1186.07	984.988	1197.09	1076.79	1215.88	889.733	1083.52	785.88	795.157	708.456	ORAI2				ORAI calcium release-activated calcium modulator 2 [Source:VGNC Symbol;Acc:VGNC:32444]
902	ENSBTAG00000039770	11643.5	0.242727	0.0696895	3.48298	0.000495866	0.00802072	11028.2	10843.4	10165.2	11092.1	11199	10161.9	11490.9	11697.4	13436.2	13632.5	13331.4	CEBPZ		consistent		CCAAT enhancer binding protein zeta [Source:VGNC Symbol;Acc:VGNC:27164]
903	ENSBTAG00000007777	1198.21	-0.392412	0.112733	-3.48092	0.000499704	0.00807384	1299.7	1380.67	1253.32	1429.1	1387.24	1311.21	1100.1	1107.67	1170.9	777.487	962.93	OGG1		consistent		8-oxoguanine DNA glycosylase [Source:VGNC Symbol;Acc:VGNC:32413]
904	ENSBTAG00000000981	155.306	0.943734	0.271193	3.47994	0.000501533	0.00809444	142.325	89.4622	148.699	98.6362	79.4184	98.2433	199.439	147.89	148.466	327.782	228.009	KLHDC8B				kelch domain containing 8B [Source:VGNC Symbol;Acc:VGNC:30640]
906	ENSBTAG00000048114	45.9503	-2.29295	0.659298	-3.47787	0.000505421	0.00813918	20.7557	47.0368	173.295	134.504	20.6281	35.9901	11.8388	6.03634	8.90796	29.1558	17.3042	LOC100848331				retinoic acid early transcript 1E-like
907	ENSBTAG00000021611	313.697	0.712283	0.204885	3.47651	0.000507989	0.00817151	253.022	277.61	162.115	209.602	192.873	362.819	360.629	393.368	411.746	459.424	367.46	C15H11orf74		consistent		chromosome 15 C11orf74 homolog [Source:VGNC Symbol;Acc:VGNC:52633]
908	ENSBTAG00000003419	1227.82	0.278213	0.0800362	3.47609	0.000508776	0.00817516	1021.97	1054.18	1186.23	1083.88	1190.24	1181.84	1469.84	1213.3	1334.21	1341.17	1429.13	EAPP		consistent		E2F associated phosphoprotein [Source:VGNC Symbol;Acc:VGNC:28296]
909	ENSBTAG00000005356	16.728	4.71053	1.35537	3.47546	0.000509972	0.00818536	3.95347	1.84458	2.23607	0	0	0	115.656	4.02423	0	24.7382	31.5548	ST5				suppression of tumorigenicity 5 [Source:VGNC Symbol;Acc:VGNC:35336]
910	ENSBTAG00000005850	94.8335	2.79857	0.805329	3.47507	0.000510727	0.00818846	11.8604	19.3681	20.1246	29.1425	34.0364	38.9083	16.3922	384.314	440.449	35.3403	13.2326	DLK2				delta like non-canonical Notch ligand 2 [Source:VGNC Symbol;Acc:VGNC:28093]
911	ENSBTAG00000009289	521.6	-1.16616	0.335671	-3.47412	0.000512527	0.00820286	453.661	875.254	872.067	475.247	564.18	943.525	577.37	233.405	274.167	144.012	324.709	MS4A8				membrane spanning 4-domains A8 [Source:VGNC Symbol;Acc:VGNC:31687]
912	ENSBTAG00000019129	109.078	0.86968	0.250339	3.47401	0.000512749	0.00820286	67.209	53.4929	73.7903	128.9	69.1043	83.6527	132.959	173.042	108.875	137.827	171.007	BTD				biotinidase [Source:VGNC Symbol;Acc:VGNC:26594]
913	ENSBTAG00000001258	2169.36	-0.444076	0.127853	-3.47334	0.000514024	0.00821424	2214.93	2363.83	3094.72	2514.1	2185.55	2425.93	2110.95	2071.47	1542.07	1695.45	1643.9	TMEM50B		consistent		transmembrane protein 50B [Source:VGNC Symbol;Acc:VGNC:36093]
914	ENSBTAG00000016733	1474.27	0.413373	0.119074	3.47155	0.000517467	0.00826022	1204.82	1147.33	1322.63	1489.63	1272.76	1249.93	1702.97	1620.76	1392.61	1690.15	2123.33	NOL9				nucleolar protein 9 [Source:VGNC Symbol;Acc:VGNC:32160]
915	ENSBTAG00000000698	6.45662	-2.41132	0.694951	-3.46976	0.000520916	0.00829561	9.88368	11.0675	11.1803	8.96693	14.4397	5.83624	1.82136	4.02423	0	1.76702	2.03579	MYO18B		consistent		myosin XVIIIB [Source:VGNC Symbol;Acc:VGNC:31814]
916	ENSBTAG00000018247	1106.24	0.333474	0.0961149	3.46954	0.000521358	0.00829561	861.857	957.338	1092.32	1058.1	1004.59	962.979	1354.18	1202.24	1384.69	1204.22	1086.09	OCRL				OCRL inositol polyphosphate-5-phosphatase [Source:VGNC Symbol;Acc:VGNC:32398]
917	ENSBTAG00000018940	210.859	-0.497196	0.143304	-3.46952	0.00052139	0.00829561	300.464	225.961	239.259	226.415	267.134	199.405	190.332	171.03	145.497	175.818	178.132	CRACR2A		consistent		calcium release activated channel regulator 2A [Source:HGNC Symbol;Acc:HGNC:28657]
918	ENSBTAG00000021321	33.0725	-1.28746	0.371521	-3.46537	0.000529504	0.00841554	51.3952	54.4152	42.4853	52.6807	39.1935	31.1266	21.8563	25.1514	4.94887	21.2042	19.34	SDCBP2		consistent		syndecan binding protein 2 [Source:VGNC Symbol;Acc:VGNC:34383]
919	ENSBTAG00000022185	699.21	0.242988	0.0701564	3.46351	0.000533167	0.00846454	654.3	688.029	652.932	608.63	628.127	639.068	803.219	779.694	787.86	696.204	753.243	IGHMBP2		consistent		immunoglobulin mu DNA binding protein 2 [Source:VGNC Symbol;Acc:VGNC:30092]
920	ENSBTAG00000010661	362.91	4.83958	1.39822	3.46125	0.000537679	0.00852162	1.97674	18.4458	112.921	15.6921	0	11.6725	2775.75	150.908	693.831	206.741	4.07158	DPYSL3				dihydropyrimidinase like 3 [Source:VGNC Symbol;Acc:VGNC:28196]
922	ENSBTAG00000016024	8915.74	-0.464407	0.134182	-3.46101	0.000538156	0.00852162	10860.2	10231.9	11677.9	9055.48	9145.49	10172.6	7366.48	9162.15	5471.47	6871.93	8057.66	MYL12A				myosin, light chain 12A, regulatory, non-sarcomeric [Source:NCBI gene;Acc:531505]
921	ENSBTAG00000012111	52.1413	2.92283	0.844545	3.46083	0.000538515	0.00852162	5.93021	9.22291	32.423	29.1425	0	1.94541	21.8563	61.3694	72.2535	164.333	175.078	PRDM5				PR/SET domain 5 [Source:VGNC Symbol;Acc:VGNC:33297]
923	ENSBTAG00000000824	1991.56	0.304115	0.0879112	3.45934	0.000541504	0.00855964	1769.18	1780.94	1630.09	2059.03	1603.84	1954.17	2133.72	2318.96	2403.17	2085.96	2168.12	TSEN54		consistent		tRNA splicing endonuclease subunit 54 [Source:VGNC Symbol;Acc:VGNC:36412]
924	ENSBTAG00000002920	1244.5	0.52791	0.152724	3.45663	0.000546966	0.00863662	1025.93	1001.61	1103.5	1081.64	887.01	1118.61	1608.26	1011.09	1499.51	1429.52	1922.81	KAT6B				lysine acetyltransferase 6B [Source:VGNC Symbol;Acc:VGNC:30402]
925	ENSBTAG00000031967	9.81918	-2.45489	0.710614	-3.45461	0.000551094	0.0086924	16.8023	23.9796	3.3541	11.2087	8.25126	30.1539	2.73204	3.01817	3.95909	3.53403	1.0179	AMPH				amphiphysin [Source:VGNC Symbol;Acc:VGNC:25875]
926	ENSBTAG00000013449	4173.44	0.391285	0.113347	3.45209	0.000556262	0.00876442	3865.51	3711.3	3309.38	4021.67	3485.13	3540.65	4164.53	4202.3	5482.36	4362.76	5762.31	RAB3GAP1		consistent		RAB3 GTPase activating protein catalytic subunit 1 [Source:VGNC Symbol;Acc:VGNC:33653]
929	ENSBTAG00000037913	1477.23	0.492056	0.142627	3.44994	0.000560705	0.00881446	1521.1	1189.76	1169.46	1245.28	1257.29	1098.19	1689.31	1303.85	1749.92	1782.92	2242.42	ZNF22				zinc finger protein 22 [Source:NCBI gene;Acc:768051]
927	ENSBTAG00000002685	4189.3	0.493741	0.143123	3.44978	0.000561042	0.00881446	4561.32	3485.34	2722.41	3240.42	3601.67	3590.26	4171.82	5339.14	5122.08	4365.41	5882.42	PITRM1				pitrilysin metallopeptidase 1 [Source:VGNC Symbol;Acc:VGNC:32923]
928	ENSBTAG00000012024	270.719	0.692066	0.200617	3.44968	0.00056125	0.00881446	161.104	234.262	224.725	198.393	223.815	226.641	255.901	259.563	495.876	332.199	365.425	SLC29A2		consistent		solute carrier family 29 member 2 [Source:VGNC Symbol;Acc:VGNC:34794]
930	ENSBTAG00000003547	1745.83	0.362394	0.10509	3.44843	0.000563864	0.008846	1653.54	1437.85	1530.59	1584.91	1542.99	1522.29	1983.46	1510.09	2173.54	2148.69	2116.21	CSTF2				cleavage stimulation factor subunit 2 [Source:VGNC Symbol;Acc:VGNC:27781]
933	ENSBTAG00000017925	533.053	0.589751	0.171081	3.4472	0.000566423	0.00886469	356.801	456.534	346.591	387.82	514.672	537.907	645.671	821.948	585.946	512.435	697.259	LMF2				lipase maturation factor 2 [Source:VGNC Symbol;Acc:VGNC:30927]
932	ENSBTAG00000003002	5438.75	0.349886	0.101505	3.44699	0.000566878	0.00886469	4779.75	4544.13	5226.81	4889.22	5173.54	4400.52	5443.13	5157.04	6781.93	6939.07	6491.12	WDR75				WD repeat domain 75 [Source:VGNC Symbol;Acc:VGNC:36919]
935	ENSBTAG00000009974	198.573	-0.629752	0.182859	-3.44392	0.000573353	0.00894813	204.592	235.184	270.564	195.031	253.726	260.685	190.332	127.769	113.824	142.245	190.347	TSNARE1		consistent		t-SNARE domain containing 1 [Source:VGNC Symbol;Acc:VGNC:36423]
934	ENSBTAG00000007578	2911.31	-1.06225	0.308446	-3.44388	0.000573441	0.00894813	1985.63	4821.74	3873.99	3322.25	3897.69	4988.04	680.277	2547.33	2124.05	1706.94	2076.51	SHTN1				shootin 1 [Source:VGNC Symbol;Acc:VGNC:34611]
936	ENSBTAG00000017165	5.96081	4.18051	1.21554	3.43923	0.000583376	0.00909344	0	0	0	1.12087	0	2.91812	5.46407	16.0969	16.8261	1.76702	21.3758	MATN2				matrilin 2 [Source:VGNC Symbol;Acc:VGNC:31265]
937	ENSBTAG00000037465	597.419	-1.24139	0.360986	-3.43888	0.000584119	0.0090953	944.88	356.004	870.949	1245.28	705.483	736.339	481.749	339.041	236.556	135.177	520.145	TRIM34			Liu et al	tripartite motif containing 34 [Source:NCBI gene;Acc:539820]
938	ENSBTAG00000000313	239.959	-0.761278	0.221436	-3.43792	0.000586199	0.00911796	205.581	280.376	345.473	198.393	433.191	306.403	156.637	157.951	202.904	164.333	188.311	NUDT13				nudix hydrolase 13 [Source:VGNC Symbol;Acc:VGNC:32327]
939	ENSBTAG00000004902	2344.26	0.404805	0.117764	3.43743	0.000587261	0.00912475	2269.29	1909.14	1697.18	2279.84	2241.25	1863.71	2523.49	2377.31	3253.39	2684.98	2687.25	INTS8		consistent		integrator complex subunit 8 [Source:VGNC Symbol;Acc:VGNC:55054]
940	ENSBTAG00000047367	741.712	-0.508397	0.147917	-3.43703	0.000588124	0.00912843	845.055	775.647	714.424	1083.88	699.294	1026.21	612.887	656.955	582.977	508.017	653.489	CMTR2		consistent		cap methyltransferase 2 [Source:VGNC Symbol;Acc:VGNC:27490]
941	ENSBTAG00000000141	2068.73	0.605591	0.176361	3.43381	0.000595162	0.00922786	1714.82	1800.31	1214.19	1728.38	1817.34	1757.68	1602.79	3146.94	2437.81	2646.99	2888.79	NFU1				NFU1 iron-sulfur cluster scaffold [Source:VGNC Symbol;Acc:VGNC:32052]
942	ENSBTAG00000016148	3.19101	5.22476	1.52179	3.4333	0.000596289	0.00923552	0	0	0	0	0	0	15.4815	5.03028	2.96932	10.6021	1.0179	LCN6		consistent
944	ENSBTAG00000039161	4853.96	-0.439176	0.127937	-3.43276	0.000597476	0.00923563	4764.92	5653.64	6151.42	5941.71	4440.21	6116.38	3974.2	5062.48	3871.99	3532.27	3884.29	ALDH3A2				aldehyde dehydrogenase 3 family member A2 [Source:VGNC Symbol;Acc:VGNC:25814]
943	ENSBTAG00000003579	1123.82	0.366078	0.106644	3.43272	0.000597562	0.00923563	1114.88	1152.86	907.844	856.342	972.617	954.225	1205.74	1187.15	1249.09	1286.39	1474.93	FBXW4		consistent		F-box and WD repeat domain containing 4 [Source:VGNC Symbol;Acc:VGNC:28924]
945	ENSBTAG00000014447	7484.88	-0.704137	0.205515	-3.42621	0.000612059	0.00944967	6922.53	9946.91	8729.61	6580.61	13366	8925.55	4924.04	6943.8	5380.41	6607.76	4006.44	RPS6KA1				ribosomal protein S6 kinase A1 [Source:VGNC Symbol;Acc:VGNC:34140]
946	ENSBTAG00000005581	31.7909	-1.15201	0.336279	-3.42577	0.000613052	0.009455	50.4068	30.4356	27.9509	61.6477	37.1307	46.6899	16.3922	29.1756	17.8159	16.7867	15.2684	CCL25				C-C motif chemokine ligand 25 [Source:VGNC Symbol;Acc:VGNC:26951]
947	ENSBTAG00000008998	2602.96	0.221392	0.0646512	3.42441	0.000616132	0.00949246	2219.88	2457.91	2375.82	2465.91	2463	2539.74	2901.42	3014.14	2607.06	2660.24	2927.47	bta-mir-2345	PISD	consistent		bta-mir-2345 [Source:miRBase;Acc:MI0011373]
948	ENSBTAG00000017613	617.104	1.02449	0.299296	3.42302	0.000619296	0.00953115	140.348	450.078	381.25	625.443	401.217	520.398	839.646	810.881	1045.2	642.31	931.375	ZNF419		consistent		zinc finger protein 419 [Source:NCBI gene;Acc:510702]
949	ENSBTAG00000021417	332.795	0.756682	0.221093	3.42246	0.00062057	0.00954069	185.813	243.485	260.502	266.766	195.967	367.683	487.213	326.968	338.503	411.715	576.129	DMWD				DM1 locus, WD repeat containing [Source:HGNC Symbol;Acc:HGNC:2936]
951	ENSBTAG00000026851	774.26	0.775632	0.226665	3.42193	0.000621776	0.00954879	634.532	419.642	712.188	790.211	385.746	568.061	830.539	748.506	963.05	1077	1387.39	FMNL2				formin like 2 [Source:VGNC Symbol;Acc:VGNC:29047]
950	ENSBTAG00000013419	2141.39	-0.394877	0.115405	-3.42166	0.000622406	0.00954879	2261.39	2640.52	2297.56	2402.02	2266	2550.44	2255.75	1927.6	1724.19	1786.45	1443.38	HTATIP2		consistent		HIV-1 Tat interactive protein 2 [Source:VGNC Symbol;Acc:VGNC:29989]
952	ENSBTAG00000011182	1487.88	-3.41145	0.997427	-3.42025	0.000625625	0.00957899	2944.35	3428.16	3108.13	1188.12	354.804	4154.43	498.141	592.567	60.3762	33.5733	4.07158	PDLIM1				PDZ and LIM domain 1 [Source:VGNC Symbol;Acc:VGNC:32707]
953	ENSBTAG00000026519	489.471	0.452419	0.132278	3.42023	0.000625687	0.00957899	473.428	411.342	430.443	447.226	442.474	311.266	503.605	508.058	596.833	646.728	612.773	ADAT2		consistent		adenosine deaminase tRNA specific 2 [Source:VGNC Symbol;Acc:VGNC:25638]
954	ENSBTAG00000012621	17.0054	5.7952	1.69536	3.41827	0.000630215	0.00962303	0	0	0	0	0	3.89083	30.0524	39.2362	111.844	0	2.03579	RTN4RL2		consistent		reticulon 4 receptor like 2 [Source:VGNC Symbol;Acc:VGNC:34208]
955	ENSBTAG00000020160	557.571	0.604919	0.176974	3.41812	0.000630542	0.00962303	564.358	426.098	433.797	451.709	395.029	433.827	672.992	443.671	739.361	670.583	901.856	RNF138				ring finger protein 138 [Source:VGNC Symbol;Acc:VGNC:34022]
957	ENSBTAG00000031001	1667.51	0.490174	0.143482	3.41628	0.000634839	0.00967848	1083.25	1600.18	1126.98	1480.66	1553.3	1605.94	2185.63	1843.1	1691.52	1896.01	2276.02	MEGF8		consistent		multiple EGF like domains 8 [Source:VGNC Symbol;Acc:VGNC:31376]
958	ENSBTAG00000000371	3564.02	-0.318403	0.0932256	-3.41541	0.000636872	0.00969933	4024.64	4410.4	3783.43	3291.98	4388.64	3599.01	2987.94	3325.02	3285.06	3006.58	3101.53	DIS3L				DIS3 like exosome 3'-5' exoribonuclease [Source:VGNC Symbol;Acc:VGNC:28073]
959	ENSBTAG00000001440	2332.68	0.347702	0.10186	3.41353	0.000641277	0.00975624	1733.6	1948.8	2177.93	2305.62	2118.51	2170.11	2487.97	2950.76	2364.57	2919.99	2481.63	PMM2				phosphomannomutase 2 [Source:VGNC Symbol;Acc:VGNC:33073]
960	ENSBTAG00000010130	2837.3	-0.443271	0.129875	-3.41306	0.000642371	0.0097627	4003.88	3283.36	3228.88	2766.3	3126.2	2942.44	2388.71	2480.93	2172.55	2888.19	1928.91	ZNF335				zinc finger protein 335 [Source:VGNC Symbol;Acc:VGNC:37251]
961	ENSBTAG00000012234	36.8253	-1.99068	0.583352	-3.41249	0.00064372	0.00977302	82.0346	91.3068	27.9509	50.439	38.1621	44.7445	17.3029	16.0969	2.96932	3.53403	30.5369	RHBG				Rh family B glycoprotein (gene/pseudogene) [Source:VGNC Symbol;Acc:VGNC:55671]
962	ENSBTAG00000009290	746.587	-0.483336	0.141749	-3.4098	0.000650108	0.00985975	886.566	866.031	972.69	739.772	759.116	921.153	802.308	588.543	530.519	504.483	641.274	FAM161A				FAM161 centrosomal protein A [Source:VGNC Symbol;Acc:VGNC:28742]
963	ENSBTAG00000024595	1022.57	-0.376151	0.110337	-3.4091	0.000651781	0.00987485	1105	1294.9	1112.44	1099.57	1029.34	1208.1	893.376	760.579	1081.82	817.245	845.872	HECA				hdc homolog, cell cycle regulator [Source:VGNC Symbol;Acc:VGNC:29799]
964	ENSBTAG00000006142	3965.92	0.196189	0.057554	3.40878	0.000652541	0.00987612	3746.9	3573.88	3773.37	3878.2	3772.89	3573.72	4147.23	3898.47	4588.59	4293.85	4377.97	DHX36				DEAH-box helicase 36 [Source:VGNC Symbol;Acc:VGNC:28054]
966	ENSBTAG00000037565	119.317	3.03356	0.890447	3.40678	0.000657334	0.00993798	1.97674	46.1146	82.7345	4.48347	24.7538	7.78165	160.279	383.307	414.715	180.236	6.10738	LOC788142	MGC152321			phosphodiesterase 4D interacting protein-like [Source:NCBI gene;Acc:788142]
965	ENSBTAG00000016377	1372	-0.587669	0.172514	-3.40651	0.000657991	0.00993798	1702.96	1467.37	1118.03	1961.52	2018.46	1439.61	888.823	1168.03	1114.48	925.033	1287.64	IPP				intracisternal A particle-promoted polypeptide [Source:VGNC Symbol;Acc:VGNC:30247]
967	ENSBTAG00000004161	7367.89	0.318686	0.0935877	3.40521	0.000661132	0.00996502	6185.21	6729.96	6040.74	6844.01	6804.19	7136.75	7672.47	7320.07	9043.56	7660.9	9608.94	UBE2D2				ubiquitin conjugating enzyme E2 D2 [Source:VGNC Symbol;Acc:VGNC:36580]
968	ENSBTAG00000021023	969.702	0.554719	0.162903	3.4052	0.000661147	0.00996502	740.288	799.626	837.408	725.201	888.042	805.401	1109.21	788.748	1132.3	1234.26	1606.24	ZMYM4				zinc finger MYM-type containing 4 [Source:VGNC Symbol;Acc:VGNC:37200]
969	ENSBTAG00000006693	1572.17	0.303671	0.0891998	3.40439	0.000663117	0.00998439	1393.6	1481.2	1500.4	1338.31	1504.82	1306.34	1576.39	1640.88	2060.71	1707.82	1783.35	MTX2				metaxin 2 [Source:VGNC Symbol;Acc:VGNC:56129]
970	ENSBTAG00000016527	365.853	0.668506	0.196392	3.40394	0.000664217	0.00999065	296.51	308.968	280.627	308.238	240.318	296.675	354.254	290.75	559.222	591.067	497.751	FAM241B				family with sequence similarity 241 member B [Source:VGNC Symbol;Acc:VGNC:28807]
973	ENSBTAG00000046875	1221.32	-0.340071	0.0999245	-3.40328	0.000665822	0.00999248	1462.79	1328.1	1555.19	1331.59	1221.19	1203.24	1240.34	1045.29	998.681	1009.85	1038.25	AP5B1				adaptor related protein complex 5 subunit beta 1 [Source:VGNC Symbol;Acc:VGNC:25995]
972	ENSBTAG00000014530	12.0908	5.18494	1.52358	3.40312	0.000666199	0.00999248	0.988368	0	0	3.3626	0	0	0	11.0666	12.8671	94.5354	10.179	NTNG1	MGC139448			netrin G1 [Source:VGNC Symbol;Acc:VGNC:50086]
971	ENSBTAG00000011337	74.7839	2.62044	0.770027	3.40304	0.000666393	0.00999248	77.0927	19.3681	21.2426	4.48347	6.18844	5.83624	82.8718	29.1756	63.3455	314.529	198.49	ANKRD33B				ankyrin repeat domain 33B [Source:VGNC Symbol;Acc:VGNC:25923]
974	ENSBTAG00000017994	1167.83	0.416801	0.122513	3.4021	0.0006687	0.0100168	888.543	984.085	992.814	1041.28	1165.49	1008.7	1182.97	1264.61	1748.93	1241.33	1327.34	MAX				MYC associated factor X [Source:VGNC Symbol;Acc:VGNC:31269]
976	ENSBTAG00000008279	16.6782	-1.53137	0.450561	-3.39881	0.000676792	0.0101144	17.7906	34.1248	25.7148	23.5382	24.7538	16.536	10.0175	13.0787	7.91819	7.95157	2.03579	FRMD4A			Liu et al	FERM domain containing 4A [Source:VGNC Symbol;Acc:VGNC:29114]
978	ENSBTAG00000045530	40.7365	-1.19062	0.350323	-3.39863	0.000677253	0.0101144	45.4649	51.6483	88.3247	58.2851	56.7274	28.2085	29.1417	24.1454	13.8568	30.9228	21.3758	SCARNA2				small Cajal body-specific RNA 2 [Source:HGNC Symbol;Acc:HGNC:32558]
975	ENSBTAG00000004273	33.5412	2.55565	0.751981	3.39855	0.000677432	0.0101144	3.95347	10.1452	1.11803	12.3295	14.4397	20.4268	44.6233	23.1393	32.6625	16.7867	189.329	CST7	VDAC3			cystatin F [Source:VGNC Symbol;Acc:VGNC:27777]
977	ENSBTAG00000026192	1105.19	0.322739	0.09497	3.39833	0.00067799	0.0101144	1009.12	846.663	983.87	1077.15	976.743	1059.28	1131.06	1369.24	1159.02	1176.83	1368.05	C25H7ORF50 protein;C25H7ORF50;ortholog	C25H7ORF50			CHROMOSOME 7 OPEN READING FRAME 50 (PTHR22306:SF2)
979	ENSBTAG00000012740	879.81	-0.307432	0.0904829	-3.39768	0.000679599	0.0101251	997.264	951.804	911.198	1097.33	962.303	863.763	809.594	863.196	787.86	720.059	713.545	PIGB				phosphatidylinositol glycan anchor biosynthesis class B [Source:NCBI gene;Acc:616044]
980	ENSBTAG00000014668	634.563	-0.592841	0.174494	-3.39748	0.000680094	0.0101251	829.241	756.279	789.332	823.837	529.112	768.438	683.009	523.149	410.756	402.88	464.161	NAGK				N-acetylglucosamine kinase [Source:VGNC Symbol;Acc:VGNC:31868]
981	ENSBTAG00000048151	7909.04	0.258217	0.0760414	3.39574	0.000684422	0.0101791	6518.29	7418.91	7744.62	7129.83	7644.79	7117.29	8581.33	7716.45	8772.36	9697.38	8658.22	PRPF40A				pre-mRNA processing factor 40 homolog A [Source:VGNC Symbol;Acc:VGNC:33379]
982	ENSBTAG00000003068	18523.8	-0.710072	0.209158	-3.39491	0.0006865	0.0101996	23083.3	22710.5	25653.3	16235.7	27115.7	20196.3	11748.7	20103	12200.9	15972.1	8742.71	MSMO1				methylsterol monooxygenase 1 [Source:VGNC Symbol;Acc:VGNC:31701]
983	ENSBTAG00000007191	320.475	-1.69247	0.498853	-3.39273	0.000691999	0.0102709	541.626	566.287	99.505	144.592	480.636	969.788	78.3184	171.03	96.008	182.003	195.436	CCL5				olfactory receptor 4D11 [Source:NCBI gene;Acc:788587]
984	ENSBTAG00000027321	597.834	-0.523034	0.154219	-3.39151	0.000695096	0.0103064	764.009	569.054	601.502	748.739	854.005	624.477	438.037	528.18	488.948	379.025	580.201	CCDC18				coiled-coil domain containing 18 [Source:VGNC Symbol;Acc:VGNC:26875]
985	ENSBTAG00000047739	1865.12	0.66981	0.19752	3.3911	0.000696134	0.0103113	1238.43	1973.7	1988.98	967.308	1290.29	1362.76	2373.23	2290.79	2108.22	2897.02	2025.61	TSC22D1				TSC22 domain family member 1 [Source:NCBI gene;Acc:510359]
986	ENSBTAG00000020767	153.855	-1.46278	0.431543	-3.38965	0.000699815	0.0103553	164.069	259.164	153.171	193.91	310.454	218.859	23.6777	72.4361	122.732	141.361	32.5727	SH2D1B				zinc finger protein 568 [Source:NCBI gene;Acc:101907883]
987	ENSBTAG00000004936	90.062	-1.741	0.513671	-3.38932	0.000700654	0.0103572	52.3835	137.421	42.4853	108.724	245.475	206.214	24.5883	76.4603	40.5807	17.6702	38.68	TMIGD2				transmembrane and immunoglobulin domain containing 2 [Source:VGNC Symbol;Acc:VGNC:36133]
989	ENSBTAG00000017665	2935.49	-0.445334	0.131411	-3.38886	0.000701843	0.010363	3144	3206.81	2858.81	3409.68	3816.21	3595.12	2373.23	3244.53	2347.74	2229.97	2064.29	DHRS4				dehydrogenase/reductase (SDR family) member 4 [Source:NCBI gene;Acc:281360]
988	ENSBTAG00000006033	1477.02	-0.379306	0.111935	-3.38861	0.000702469	0.010363	1910.52	1543.92	1958.8	1583.78	1536.8	1369.57	1256.74	1398.42	1190.7	1290.81	1207.22	NDUFA1				NADH:ubiquinone oxidoreductase subunit A1 [Source:VGNC Symbol;Acc:VGNC:31944]
990	ENSBTAG00000006158	178.99	0.825381	0.243653	3.38753	0.000705258	0.0103937	133.43	135.577	76.0263	149.075	96.9523	203.296	195.796	261.575	258.331	202.323	256.51	DZIP3				DAZ interacting zinc finger protein 3 [Source:VGNC Symbol;Acc:VGNC:28285]
991	ENSBTAG00000023018	2473.67	0.25148	0.07428	3.38557	0.000710301	0.0104574	2307.84	2246.7	2403.77	2057.91	2281.47	2361.73	3007.06	2475.9	2714.95	2530.37	2822.63	PARG				poly(ADP-ribose) glycohydrolase [Source:NCBI gene;Acc:281377]
992	ENSBTAG00000020482	1776.95	0.346253	0.102368	3.38244	0.000718456	0.0105668	1805.75	1657.36	1707.24	1556.88	1490.38	1274.25	2221.15	1871.26	2079.51	1924.28	1958.43	ASCC3				activating signal cointegrator 1 complex subunit 3 [Source:VGNC Symbol;Acc:VGNC:26205]
994	ENSBTAG00000018402	1529.16	0.328378	0.0971702	3.37941	0.000726407	0.0106622	1458.83	1429.55	1309.22	1349.52	1283.07	1389.02	1374.21	1675.08	1826.13	1916.33	1809.82	TSC22D2				TSC22 domain family member 2 [Source:VGNC Symbol;Acc:VGNC:36409]
995	ENSBTAG00000000231	1623.59	1.17583	0.348178	3.37709	0.000732578	0.010742	413.138	1416.64	482.991	1579.3	679.697	1623.45	2191.09	2213.32	2644.67	2147.81	2467.38	BMPR1A				bone morphogenetic protein receptor type 1A [Source:VGNC Symbol;Acc:VGNC:26524]
996	ENSBTAG00000047997	240.518	-0.734011	0.2174	-3.37631	0.000734651	0.0107616	238.197	308.968	300.751	292.546	331.082	290.839	187.6	276.665	166.282	131.643	121.13	PRPS2				phosphoribosyl pyrophosphate synthetase 2 [Source:VGNC Symbol;Acc:VGNC:56950]
997	ENSBTAG00000014551	2057.71	-0.58636	0.1738	-3.37376	0.000741497	0.010851	2407.67	2991.91	2015.82	2388.57	2745.61	2005.72	1488.05	1440.67	2312.11	1266.07	1572.65	TNFAIP8				TNF alpha induced protein 8 [Source:VGNC Symbol;Acc:VGNC:36157]
998	ENSBTAG00000040193	20.4768	2.00992	0.595887	3.37298	0.000743592	0.0108707	5.93021	4.61146	8.94427	5.60433	4.12563	22.3722	11.8388	34.2059	24.7443	39.7579	63.1095	COLQ				collagen like tail subunit of asymmetric acetylcholinesterase [Source:VGNC Symbol;Acc:VGNC:27580]
999	ENSBTAG00000003470	65.3082	1.28228	0.380269	3.37202	0.000746196	0.0108979	51.3952	14.7567	63.7279	39.2303	26.8166	41.8264	140.245	56.3392	79.1819	91.8848	112.986	TTYH1				tweety family member 1 [Source:VGNC Symbol;Acc:VGNC:36500]
1004	ENSBTAG00000019725	7191.83	-0.238795	0.0708548	-3.3702	0.000751124	0.010947	7469.1	8299.7	7574.68	7844.94	7109.49	8067.63	6041.44	6922.67	6814.59	6960.28	6005.59	UBE4A				ubiquitination factor E4A [Source:VGNC Symbol;Acc:VGNC:36603]
1002	ENSBTAG00000014520	1028.56	0.412183	0.122307	3.37006	0.000751508	0.010947	725.462	1007.14	770.326	974.033	932.392	955.198	1072.78	1101.63	1402.51	1244.86	1127.83	LIAS				lipoic acid synthetase [Source:VGNC Symbol;Acc:VGNC:30879]
1000	ENSBTAG00000004722	540.886	-0.58145	0.172564	-3.36948	0.000753108	0.010947	512.963	674.195	524.358	671.399	899.387	538.879	445.322	457.756	404.817	346.335	474.34	THUMPD2				THUMP domain containing 2 [Source:VGNC Symbol;Acc:VGNC:35854]
1003	ENSBTAG00000018499	31.0568	-5.92312	1.7579	-3.36943	0.000753232	0.010947	32.6162	0	175.531	128.9	0	0	1.82136	0	0.989773	1.76702	0	ANXA8L1	ANXA8			annexin A8-like 1 [Source:NCBI gene;Acc:281627]
1001	ENSBTAG00000014366	6600.5	0.207302	0.0615247	3.3694	0.000753312	0.010947	6309.74	5685.92	6445.47	6453.95	5951.22	6158.2	7285.43	7609.81	6976.91	6514.99	7213.83	PRPF19				pre-mRNA processing factor 19 [Source:VGNC Symbol;Acc:VGNC:33372]
1006	ENSBTAG00000018743	1870.72	0.338859	0.100683	3.36559	0.000763808	0.0110836	1546.8	1665.66	1522.76	1788.9	1817.34	1676.95	1804.97	2120.77	2524.91	2137.21	1971.66	C5H12orf29				chromosome 5 C12orf29 homolog [Source:VGNC Symbol;Acc:VGNC:49160]
1005	ENSBTAG00000016584	1506.49	0.313287	0.0930897	3.36544	0.000764226	0.0110836	1421.27	1247.86	1347.23	1472.82	1364.55	1288.84	1473.48	1698.22	1601.45	1998.5	1657.13	RPF2				ribosome production factor 2 homolog [Source:VGNC Symbol;Acc:VGNC:34103]
1007	ENSBTAG00000006295	3.0193	-4.3452	1.29424	-3.35733	0.00078699	0.0114024	6.91858	2.76687	8.94427	6.7252	1.03141	5.83624	0	0	0.989773	0	0	TSHB				thyroid stimulating hormone subunit beta [Source:VGNC Symbol;Acc:VGNC:36418]
1008	ENSBTAG00000006379	719.224	0.763855	0.227547	3.35691	0.000788179	0.0114083	791.683	484.203	667.466	529.049	402.249	401.728	1013.59	798.809	614.649	1183.02	1025.02	BPHL				biphenyl hydrolase like [Source:VGNC Symbol;Acc:VGNC:53958]
1009	ENSBTAG00000017350	21.3046	3.81696	1.13791	3.35435	0.000795523	0.0115031	0	7.37833	0	8.96693	2.06281	0	7.28543	44.2665	61.366	98.9529	4.07158	PCLO				piccolo presynaptic cytomatrix protein [Source:VGNC Symbol;Acc:VGNC:32633]
1010	ENSBTAG00000021245	103.057	1.95483	0.58329	3.35138	0.000804092	0.0116155	94.8834	25.8242	57.0197	54.9225	8.25126	27.2358	89.2465	73.4421	142.527	418.783	141.488	SPRY1				sprouty RTK signaling antagonist 1 [Source:VGNC Symbol;Acc:VGNC:35241]
1011	ENSBTAG00000031885	1196.61	0.439227	0.131205	3.34764	0.000815026	0.0117619	1134.65	1240.48	900.017	958.341	978.805	966.87	1651.06	1221.35	1198.62	1309.36	1603.19	TMEM251				transmembrane protein 251 [Source:VGNC Symbol;Acc:VGNC:36060]
1012	ENSBTAG00000004275	58.1712	2.17102	0.64862	3.34713	0.00081653	0.0117719	43.4882	17.5235	35.7771	4.48347	3.09422	30.1539	41.8912	197.187	47.5091	87.4673	131.309	DKK3				dickkopf WNT signaling pathway inhibitor 3 [Source:VGNC Symbol;Acc:VGNC:28081]
1013	ENSBTAG00000017367	2942.77	-0.536502	0.160317	-3.3465	0.000818388	0.0117871	3165.74	4139.24	2412.72	3336.82	3429.43	4073.69	2069.97	2316.95	3019.8	2030.3	2375.77	IFIT5			IFN	interferon induced protein with tetratricopeptide repeats 5 [Source:VGNC Symbol;Acc:VGNC:30051]
1014	ENSBTAG00000017549	18.1786	2.7246	0.814371	3.34564	0.000820919	0.0118118	5.93021	0	5.59017	4.48347	3.09422	11.6725	8.19611	32.1938	37.6114	83.0498	8.14317	KITLG				KIT ligand [Source:VGNC Symbol;Acc:VGNC:30619]
1016	ENSBTAG00000030435	11734.3	0.503484	0.150531	3.34472	0.000823664	0.0118283	10270.1	9167.57	10013.1	9676.44	10561.6	9483.89	14814	10188.3	14683.3	11277.1	18942	PNRC2				proline rich nuclear receptor coactivator 2 [Source:VGNC Symbol;Acc:VGNC:33099]
1015	ENSBTAG00000003097	2766.88	-0.429241	0.128334	-3.34471	0.000823682	0.0118283	2816.85	3364.52	3549.76	2841.4	3016.87	3210.9	2773.02	1911.51	2432.86	1896.89	2621.08	DENND4C				DENN domain containing 4C [Source:VGNC Symbol;Acc:VGNC:28001]
1017	ENSBTAG00000001394	4498.7	-0.317068	0.0948575	-3.34257	0.00083007	0.0119083	4548.47	4436.22	5107.18	5574.07	5391.17	4595.06	3877.67	4519.21	4105.58	3746.07	3585.03	TMED9				transmembrane emp24 protein transport domain containing 9 [Source:NCBI gene;Acc:618580]
1018	ENSBTAG00000008518	4407.3	-0.358114	0.107179	-3.34127	0.000833973	0.0119525	5375.74	4946.25	5192.15	4685.22	4969.32	4211.82	4288.39	3424.62	3993.74	4235.54	3157.51	MED25				mediator complex subunit 25 [Source:VGNC Symbol;Acc:VGNC:31362]
1019	ENSBTAG00000016061	15.5025	-2.83198	0.84792	-3.33991	0.000838055	0.0119992	17.7906	40.5808	4.47214	17.9339	16.5025	55.4443	0	2.01211	5.93864	8.83508	1.0179	RSAD2			Liu et al	radical S-adenosyl methionine domain containing 2 [Source:VGNC Symbol;Acc:VGNC:34176]
1020	ENSBTAG00000009366	725.632	-0.526253	0.157662	-3.33787	0.000844247	0.012076	779.823	1025.59	836.29	703.904	762.21	948.389	684.831	683.112	523.59	608.737	425.481	ARF5				ADP ribosylation factor 5 [Source:VGNC Symbol;Acc:VGNC:26060]
1021	ENSBTAG00000008021	678.745	-1.08737	0.325886	-3.33666	0.000847929	0.0121168	968.601	844.819	764.735	1019.99	645.661	1119.59	578.281	356.144	130.65	645.844	391.89	LOC618737				bone marrow stromal antigen 2-like [Source:NCBI gene;Acc:112441507]
1022	ENSBTAG00000000473	1623.04	0.926986	0.277931	3.33531	0.000852053	0.0121638	1367.9	855.886	1309.22	1072.67	1200.56	1102.08	1447.98	1032.21	2098.32	2926.18	3440.49	ATP10D				ATPase phospholipid transporting 10D (putative) [Source:VGNC Symbol;Acc:VGNC:55156]
1023	ENSBTAG00000007609	772.375	0.589118	0.176648	3.33499	0.00085302	0.0121657	606.858	618.857	444.978	614.235	717.859	766.493	925.25	719.33	1109.54	796.041	1176.69	ITFG2				integrin alpha FG-GAP repeat containing 2 [Source:VGNC Symbol;Acc:VGNC:30309]
1024	ENSBTAG00000026307	358.969	0.494534	0.148304	3.3346	0.000854211	0.0121708	317.266	316.346	343.236	316.084	211.438	312.239	491.767	345.077	427.582	425.851	441.767	ZNF629				zinc finger protein 629 [Source:VGNC Symbol;Acc:VGNC:37317]
1025	ENSBTAG00000006246	2631.94	-0.297559	0.0892791	-3.33291	0.00085944	0.0122302	2724.93	2918.13	2842.04	2801.05	3125.16	2841.28	2598.17	2488.98	2121.08	1983.48	2507.08	CBX5				chromobox 5 [Source:VGNC Symbol;Acc:VGNC:26818]
1026	ENSBTAG00000011882	362.044	-4.15325	1.24621	-3.33271	0.000860053	0.0122302	1332.32	208.438	674.175	886.605	112.423	590.433	146.619	2.01211	1.97955	0	27.4832	SLC24A3				solute carrier family 24 member 3 [Source:VGNC Symbol;Acc:VGNC:34738]
1027	ENSBTAG00000021940	238.961	0.725793	0.217817	3.33213	0.000861851	0.0122345	128.488	161.401	213.545	262.283	185.653	154.66	283.221	231.393	284.065	313.645	410.212	CCDC149				coiled-coil domain containing 149 [Source:VGNC Symbol;Acc:VGNC:26855]
1028	ENSBTAG00000032914	2571.47	-0.441478	0.132494	-3.33207	0.000862036	0.0122345	2692.32	2975.31	3900.82	2751.73	2390.8	2818.9	2168.33	2359.2	2246.79	2175.2	1806.77	SLC11A2				solute carrier family 11 member 2 [Source:NCBI gene;Acc:521189]
1029	ENSBTAG00000019181	57.3196	2.14609	0.64433	3.33073	0.000866191	0.0122816	23.7208	15.6789	41.3673	22.4173	6.18844	25.2904	183.046	17.103	20.7852	146.662	128.255	BAIAP2L1				BAI1 associated protein 2 like 1 [Source:VGNC Symbol;Acc:VGNC:26413]
1033	ENSBTAG00000023179	384.789	-1.3987	0.42033	-3.32762	0.000875918	0.0123871	540.637	374.45	1157.17	323.93	429.065	391.028	375.2	173.042	147.476	73.3312	247.349	TRIB1				tribbles pseudokinase 1 [Source:VGNC Symbol;Acc:VGNC:36308]
1031	ENSBTAG00000011396	12517.9	0.236329	0.0710238	3.32746	0.000876412	0.0123871	11203.2	11302.7	10749.9	12663.5	11585.8	11979.9	12117.5	14098.9	14706.1	13238.5	14051	HNRNPC	HNRPC			heterogeneous nuclear ribonucleoprotein C (C1/C2) [Source:NCBI gene;Acc:510852]
1032	ENSBTAG00000023064	22.2924	-1.98376	0.596215	-3.32726	0.000877031	0.0123871	9.88368	31.3579	13.4164	48.1973	57.7588	41.8264	10.9281	10.0606	11.8773	1.76702	8.14317	CCDC187;ortholog				Coiled-coil domain containing 187;CCDC187;ortholog
1034	ENSBTAG00000012244	77798.8	-0.579296	0.174209	-3.3253	0.000883247	0.0124628	97158.6	96715.1	74574	100208	92739	87981.3	60093	89826.7	50193.4	43511	62786.9	TUBA1B				tubulin, alpha 1b [Source:NCBI gene;Acc:539882]
1035	ENSBTAG00000014374	1889.77	-0.547725	0.164732	-3.32494	0.000884364	0.0124665	1965.86	2158.16	2599.43	2112.83	2172.14	2231.39	2059.05	1371.25	1278.79	1086.71	1751.8	CARD6			Liu et al	caspase recruitment domain family member 6 [Source:VGNC Symbol;Acc:VGNC:26763]
1036	ENSBTAG00000008545	3109.46	0.978265	0.294397	3.32294	0.000890735	0.0125442	2360.22	1780.94	1186.23	3101.44	2813.68	1705.15	2119.15	3269.68	5033.99	5982.23	4851.29	ATF3				activating transcription factor 3 [Source:VGNC Symbol;Acc:VGNC:26241]
1037	ENSBTAG00000010909	459.802	0.747897	0.225121	3.32221	0.000893089	0.0125653	402.266	357.849	222.489	391.182	403.28	330.72	484.481	416.507	844.277	712.108	492.662	SLC30A1			Liu et al	solute carrier family 30 member 1 [Source:VGNC Symbol;Acc:VGNC:34805]
1038	ENSBTAG00000020860	4722.73	0.326249	0.0982284	3.32133	0.000895895	0.0125926	4151.15	4407.63	4323.44	4385.95	3978.14	4160.27	4694.55	4525.24	5226.99	6337.4	5759.26	CHD1				chromodomain helicase DNA binding protein 1 [Source:VGNC Symbol;Acc:VGNC:27276]
1039	ENSBTAG00000010949	1361.01	0.343231	0.103416	3.31893	0.00090364	0.0126892	1226.57	1208.2	1208.59	1389.87	1087.1	1157.52	1419.75	1298.82	1641.04	1559.39	1774.19	PROSER1				proline and serine rich 1 [Source:VGNC Symbol;Acc:VGNC:33367]
1040	ENSBTAG00000016145	5.14794	5.9126	1.78332	3.31549	0.000914811	0.0128337	0	0	0	0	0	0	26.4097	2.01211	15.8364	12.3691	0	ADAMTS19				ADAM metallopeptidase with thrombospondin type 1 motif 19 [Source:VGNC Symbol;Acc:VGNC:25623]
1041	ENSBTAG00000021051	1364.37	0.491088	0.148323	3.31094	0.00092984	0.013032	1276.97	1069.86	1239.9	1366.34	1072.66	887.108	1448.89	1274.67	1667.77	1728.14	1975.74	ZNHIT6				zinc finger HIT-type containing 6 [Source:VGNC Symbol;Acc:VGNC:37361]
1042	ENSBTAG00000001771	2062.98	0.454455	0.137591	3.30294	0.000956775	0.0133891	1905.57	1822.45	1599.91	1772.09	1711.1	1782.97	2276.7	1900.44	2299.24	2285.64	3336.66	DYRK1A				dual specificity tyrosine phosphorylation regulated kinase 1A [Source:VGNC Symbol;Acc:VGNC:28279]
1043	ENSBTAG00000008527	16180.7	0.27705	0.0838858	3.30271	0.000957565	0.0133891	15285.1	12516.4	15599.9	15853.5	13874.5	15433.9	17243.7	17749.9	16322.4	19481.4	18627.5	SRSF6				serine and arginine rich splicing factor 6 [Source:VGNC Symbol;Acc:VGNC:57028]
1044	ENSBTAG00000031709	1621.31	0.408708	0.123755	3.30256	0.000958067	0.0133891	1383.72	1270.92	1577.55	1241.92	1500.7	1493.1	1529.03	1798.83	1786.54	2366.92	1885.14	PDCD10				programmed cell death 10 [Source:VGNC Symbol;Acc:VGNC:32658]
1048	ENSBTAG00000004624	83.1826	-1.09912	0.333115	-3.29952	0.000968498	0.0134771	131.453	91.3068	152.053	151.317	61.8844	71.0076	32.7844	65.3937	45.5296	71.5642	40.7158	NCBP2AS2	ISG20			NCBP2 antisense 2 (head to head) [Source:HGNC Symbol;Acc:HGNC:25121]
1045	ENSBTAG00000000088	10340	0.52041	0.157733	3.2993	0.000969257	0.0134771	8505.9	7785.98	9647.52	10435.3	8287.36	7149.39	11081.1	9967	10207.5	15250.2	15422.1	ALCAM				activated leukocyte cell adhesion molecule [Source:VGNC Symbol;Acc:VGNC:25805]
1052	ENSBTAG00000020612	435.957	0.620243	0.188	3.29916	0.000969738	0.0134771	343.952	439.933	375.659	300.392	265.072	377.41	509.98	435.622	554.273	754.516	438.713	NEK3				NIMA related kinase 3 [Source:VGNC Symbol;Acc:VGNC:31994]
1046	ENSBTAG00000000783	3.34003	4.23618	1.28402	3.29915	0.000969768	0.0134771	0	0	1.11803	0	0	0.972706	2.73204	16.0969	6.92841	1.76702	7.12527	TGFA				transforming growth factor alpha [Source:VGNC Symbol;Acc:VGNC:58421]
1051	ENSBTAG00000014458	2540.81	-0.361618	0.10961	-3.29912	0.00096987	0.0134771	2292.03	3108.12	2534.58	3312.16	2726.01	2980.37	2174.7	2454.78	2196.31	2144.27	2025.61	MROH1				maestro heat like repeat family member 1 [Source:VGNC Symbol;Acc:VGNC:31609]
1053	ENSBTAG00000044105	1524.01	0.611598	0.185395	3.29889	0.000970676	0.0134771	1047.67	1061.56	1839.17	1144.4	945.8	1336.5	1916.98	2099.64	1398.55	1994.08	1979.81	FOXO1				forkhead box O1 [Source:VGNC Symbol;Acc:VGNC:29098]
1047	ENSBTAG00000004278	963.505	-0.40204	0.121878	-3.29871	0.000971315	0.0134771	1170.23	967.483	953.683	1152.25	1120.11	1135.15	873.341	862.19	932.367	618.456	813.299	APMAP				adipocyte plasma membrane associated protein [Source:VGNC Symbol;Acc:VGNC:26021]
1050	ENSBTAG00000012137	10.6345	-2.98696	0.905576	-3.2984	0.00097236	0.0134771	1.97674	34.1248	13.4164	14.5713	18.5653	23.345	3.64272	0	0	5.30105	2.03579	NTN1				netrin 1 [Source:VGNC Symbol;Acc:VGNC:32304]
1049	ENSBTAG00000009518	1146.71	0.410057	0.124323	3.29831	0.000972681	0.0134771	987.38	1280.14	793.804	1023.35	941.675	958.116	1179.33	1385.34	1258	1363.25	1443.38	ALKBH3				alkB homolog 3, alpha-ketoglutaratedependent dioxygenase [Source:VGNC Symbol;Acc:VGNC:25834]
1054	ENSBTAG00000003701	610.903	-1.21222	0.367625	-3.29745	0.000975677	0.0135058	819.357	1522.7	521.004	620.96	742.613	715.912	285.953	316.908	346.421	685.602	142.505	VASH2	SLC9A3R2			vasohibin 2 [Source:VGNC Symbol;Acc:VGNC:36768]
1055	ENSBTAG00000005869	5715.17	-0.524312	0.15903	-3.29693	0.000977481	0.013518	5954.92	6149.84	5070.28	9241.54	6636.07	6751.55	3970.56	3850.18	5127.03	4884.92	5229.95	SENP6				SUMO specific peptidase 6 [Source:VGNC Symbol;Acc:VGNC:52824]
1056	ENSBTAG00000015549	5.60738	4.06471	1.23522	3.29067	0.000999508	0.0138095	0	0	2.23607	0	0	1.94541	3.64272	9.05451	19.7955	22.9712	2.03579	PCDH18				protocadherin 18 [Source:VGNC Symbol;Acc:VGNC:32619]
1057	ENSBTAG00000037964	49.7317	2.28998	0.695983	3.29028	0.00100089	0.0138155	23.7208	31.3579	4.47214	8.96693	37.1307	1.94541	111.103	21.1272	67.3046	68.9136	171.007	HIST3H2A			Liu et al	histone cluster 3, H2a [Source:NCBI gene;Acc:538911]
1059	ENSBTAG00000021849	612.041	0.42969	0.130695	3.28774	0.00100996	0.0139263	518.893	523.861	431.561	618.718	563.148	516.507	727.632	728.385	668.097	860.537	575.111	DUS4L				dihydrouridine synthase 4 like [Source:VGNC Symbol;Acc:VGNC:28247]
1058	ENSBTAG00000001805	1086.37	0.533019	0.162135	3.2875	0.00101082	0.0139263	812.439	879.866	1213.07	841.771	827.189	844.309	1312.29	1283.73	1330.26	1663.65	941.554	TWSG1				twisted gastrulation BMP signaling modulator 1 [Source:VGNC Symbol;Acc:VGNC:36528]
1060	ENSBTAG00000000943	346.064	1.22928	0.373984	3.28698	0.00101267	0.0139385	177.906	142.033	368.951	251.074	191.842	157.578	740.382	192.157	278.126	637.893	668.758	ZNF286A				zinc finger protein 286A [Source:NCBI gene;Acc:789857]
1061	ENSBTAG00000011056	967.566	-0.673153	0.204815	-3.28664	0.0010139	0.0139423	1032.84	1165.78	1417.67	1479.54	917.952	976.597	970.784	805.851	800.727	477.978	597.505	IDS				iduronate 2-sulfatase [Source:NCBI gene;Acc:541272]
1062	ENSBTAG00000005730	1908.47	0.17446	0.0531025	3.28534	0.00101858	0.0139934	1716.8	1756.04	1785.5	1905.47	1859.63	1796.59	2085.45	2032.23	1911.25	2032.07	2112.13	GPAT4	AGPAT6			glycerol-3-phosphate acyltransferase 4 [Source:NCBI gene;Acc:511614]
1063	ENSBTAG00000013288	1902.48	-0.538316	0.163877	-3.28488	0.00102027	0.0140035	2333.54	2087.14	2555.83	1763.12	2546.54	2011.56	2072.71	1573.47	1455.96	1398.59	1128.85	SUGP2				SURP and G-patch domain containing 2 [Source:VGNC Symbol;Acc:VGNC:35464]
1066	ENSBTAG00000018206	1339.11	0.39452	0.120152	3.2835	0.00102526	0.014053	1051.62	968.406	1083.38	1180.27	1278.94	1466.84	1544.51	1693.19	1448.04	1405.66	1609.29	NIPAL2				NIPA like domain containing 2 [Source:VGNC Symbol;Acc:VGNC:32082]
1068	ENSBTAG00000047129	13.8556	-1.76782	0.538442	-3.28322	0.00102629	0.014053	25.6976	24.9019	8.94427	17.9339	17.5339	27.2358	6.37475	10.0606	8.90796	1.76702	3.05369	B3GNT6				UDP-GlcNAc:betaGal beta-1,3-N-acetylglucosaminyltransferase 6 [Source:VGNC Symbol;Acc:VGNC:26382]
1065	ENSBTAG00000009803	52.1212	-2.50901	0.764266	-3.2829	0.00102746	0.014053	9.88368	73.7833	50.3115	14.5713	91.7952	259.713	25.499	8.04845	15.8364	3.53403	20.3579	SNCB				synuclein beta [Source:VGNC Symbol;Acc:VGNC:35061]
1064	ENSBTAG00000005203	145.22	0.734364	0.223706	3.28272	0.00102812	0.014053	117.616	119.898	70.4361	99.7571	107.266	153.688	206.724	150.908	172.221	154.614	244.295	C1H3orf33	C3orf33			chromosome 1 C3orf33 homolog [Source:VGNC Symbol;Acc:VGNC:52665]
1067	ENSBTAG00000037938	263.874	0.447595	0.136356	3.28256	0.00102869	0.014053	248.08	241.64	216.899	215.206	201.124	235.395	247.705	286.726	308.809	383.443	317.584	LOC613444	MGC142695			RIKEN cDNA 2700097O09Rik-like [Source:NCBI gene;Acc:613444]
1069	ENSBTAG00000009484	939.68	-0.393295	0.119831	-3.28207	0.00103048	0.0140643	1167.26	1039.42	1180.64	928.077	1092.26	917.262	969.873	765.609	709.668	850.818	715.581	TAF6L				TATA-box binding protein associated factor 6 like [Source:VGNC Symbol;Acc:VGNC:35578]
1070	ENSBTAG00000033529	9.36685	-5.42567	1.65358	-3.28117	0.00103378	0.0140959	1.97674	36.8916	0	6.7252	3.09422	52.5261	1.82136	0	0	0	0	SCN2B
1071	ENSBTAG00000037703	1727.11	0.731007	0.222806	3.28091	0.00103473	0.0140959	992.322	1376.06	906.726	1313.66	1923.57	1459.06	1681.11	2401.46	3147.48	1866.85	1929.93	MICALL1				MICAL like 1 [Source:VGNC Symbol;Acc:VGNC:52803]
1072	ENSBTAG00000012555	2486.4	-0.29677	0.0904709	-3.28028	0.00103705	0.0141143	2733.83	2868.33	2418.31	2812.25	2601.21	2859.76	2137.36	2347.13	2195.32	1873.92	2503.01	RBM15				RNA binding motif protein 15 [Source:VGNC Symbol;Acc:VGNC:33787]
1074	ENSBTAG00000010462	5.88003	6.10301	1.86126	3.27896	0.0010419	0.0141654	0	0	0	0	0	0	0.910679	35.212	10.8875	17.6702	0	ROBO2				roundabout guidance receptor 2 [Source:VGNC Symbol;Acc:VGNC:34079]
1073	ENSBTAG00000004401	401.281	0.766429	0.233758	3.27873	0.00104275	0.0141654	301.452	377.217	244.849	357.556	186.685	357.956	424.376	623.755	394.92	714.758	430.57	UGGT2				UDP-glucose glycoprotein glucosyltransferase 2 [Source:VGNC Symbol;Acc:VGNC:36650]
1075	ENSBTAG00000019470	20536.8	0.378549	0.11549	3.27776	0.00104636	0.0142013	19593.4	16057.1	23077.3	17000.2	17753.6	14952.4	25320.5	22216.7	22568.8	23222.1	24142.5	NEK6				NIMA related kinase 6 [Source:VGNC Symbol;Acc:VGNC:31997]
1076	ENSBTAG00000020109	6633.23	0.3995	0.121926	3.27659	0.0010507	0.0142469	6646.78	5922.03	5633.77	5864.37	5645.92	5046.4	7319.13	7817.06	6514.69	9828.14	6727.27	TRAP1				TNF receptor associated protein 1 [Source:VGNC Symbol;Acc:VGNC:36283]
1077	ENSBTAG00000046303	732.997	0.409912	0.125125	3.27602	0.0010528	0.0142622	656.277	696.33	478.519	735.288	586.871	672.14	747.667	898.408	897.725	789.856	903.892	LOC101904677
1078	ENSBTAG00000002306	2678.61	-0.366222	0.111814	-3.27527	0.00105562	0.0142871	2955.22	2853.57	2984.03	2998.32	3136.51	2967.73	2139.18	2960.82	2068.63	2447.32	1953.34	UTP11				UTP11 small subunit processome component [Source:VGNC Symbol;Acc:VGNC:36741]
1079	ENSBTAG00000027534	136.058	-0.85133	0.259983	-3.27456	0.00105826	0.0143096	187.79	145.722	105.095	219.69	252.695	112.834	81.9611	101.612	86.1103	103.37	99.7538	LOC534181				cytosolic 5'-nucleotidase 3A
1080	ENSBTAG00000002742	4393.26	-0.395604	0.120872	-3.27292	0.00106443	0.0143797	4941.84	4805.14	5378.86	4538.39	4904.34	5016.25	4593.46	4294.85	3648.3	3095.81	3108.65	MSH2				mutS homolog 2 [Source:VGNC Symbol;Acc:VGNC:31693]
1081	ENSBTAG00000005249	2794.63	0.396711	0.121311	3.27019	0.00107475	0.0144923	2429.41	2376.74	2160.04	2463.66	2655.87	2572.81	3214.7	2427.61	3892.78	3056.94	3490.37	RNF14				ring finger protein 14 [Source:VGNC Symbol;Acc:VGNC:34024]
1083	ENSBTAG00000016206	89.7839	1.63655	0.500524	3.26967	0.00107674	0.0145056	13.8372	32.2802	62.6099	95.2736	42.2877	29.1812	166.654	44.2665	219.73	103.37	178.132	MAOA				monoamine oxidase A [Source:VGNC Symbol;Acc:VGNC:31174]
1084	ENSBTAG00000038093	998.936	3.8078	1.1649	3.26879	0.00108008	0.0145373	140.348	25.8242	344.355	173.734	4.12563	178.978	7454.82	116.703	215.771	143.128	2190.51	THEG	PEG10			theg spermatid protein [Source:HGNC Symbol;Acc:HGNC:13706]
1085	ENSBTAG00000003012	1850.88	2.44648	0.748742	3.26746	0.00108519	0.0145925	801.567	407.653	401.374	634.41	744.676	683.813	291.417	1154.95	1686.57	11785.1	1768.09	TRAF1				TNF receptor associated factor 1 [Source:VGNC Symbol;Acc:VGNC:36270]
1086	ENSBTAG00000000459	224.891	0.920494	0.281853	3.26586	0.00109131	0.0146614	228.313	132.81	171.059	163.646	77.3555	186.76	286.864	248.496	199.934	409.064	369.496	POMGNT2				protein O-linked mannose N-acetylglucosaminyltransferase 2 (beta 1,4-) [Source:NCBI gene;Acc:497030]
1087	ENSBTAG00000009719	357.563	-0.560325	0.171604	-3.26521	0.00109381	0.0146815	385.464	419.642	544.483	385.578	297.045	480.517	281.4	313.89	263.28	234.13	327.762	CALHM2				calcium homeostasis modulator family member 2 [Source:VGNC Symbol;Acc:VGNC:26708]
1089	ENSBTAG00000005847	4147.27	0.297874	0.0912625	3.26393	0.0010988	0.0147299	4015.74	3740.81	3591.13	3815.43	3476.87	3894.72	4911.29	3829.05	4310.46	4851.34	5183.13	ROCK2				Rho associated coiled-coil containing protein kinase 2 [Source:VGNC Symbol;Acc:VGNC:34082]
1090	ENSBTAG00000040398	141.775	2.0362	0.623903	3.26364	0.00109991	0.0147299	5.93021	179.847	23.4787	45.9555	36.0993	61.2805	99.264	203.223	245.464	311.878	347.103	KIAA1211	MGC148692			KIAA1211 [Source:VGNC Symbol;Acc:VGNC:59341]
1088	ENSBTAG00000002327	541.702	0.388125	0.118929	3.2635	0.00110045	0.0147299	439.824	406.73	465.102	450.588	552.834	534.989	576.46	556.349	683.933	587.533	704.384	TMEM208				transmembrane protein 208 [Source:VGNC Symbol;Acc:VGNC:36030]
1091	ENSBTAG00000037856	31.8626	-3.91881	1.20101	-3.26294	0.00110263	0.0147455	0	100.53	13.4164	67.252	20.6281	130.343	7.28543	9.05451	1.97955	0	0	MGC152281				uncharacterized LOC507942 [Source:NCBI gene;Acc:507942]
1092	ENSBTAG00000038186	2257.96	-0.491467	0.150722	-3.26076	0.00111116	0.0148459	2403.71	2881.24	3407.77	2004.11	2504.26	2392.86	1911.52	2256.58	1852.86	1639.79	1582.83	GLRX				glutaredoxin [Source:NCBI gene;Acc:515416]
1093	ENSBTAG00000012116	6.19439	-3.19747	0.981135	-3.25895	0.00111826	0.0149271	7.90695	1.84458	4.47214	11.2087	19.5967	17.5087	1.82136	2.01211	0	1.76702	0	HNF4A				hepatocyte nuclear factor 4 alpha [Source:VGNC Symbol;Acc:VGNC:29891]
1094	ENSBTAG00000003476	5309.58	0.297599	0.0913784	3.25677	0.00112686	0.0150143	4914.17	4808.83	4630.9	4511.49	5300.4	4686.5	5734.55	5041.35	5820.86	5938.94	7017.37	FEM1A				fem-1 homolog A [Source:VGNC Symbol;Acc:VGNC:28944]
1095	ENSBTAG00000005999	44.9346	-1.64697	0.505738	-3.25657	0.00112767	0.0150143	41.5115	98.6851	44.7214	52.6807	52.6018	100.189	45.5339	16.0969	24.7443	5.30105	12.2148	FSD1				fibronectin type III and SPRY domain containing 1 [Source:VGNC Symbol;Acc:VGNC:29129]
1096	ENSBTAG00000019267	218.213	2.11409	0.649189	3.25652	0.00112787	0.0150143	97.8485	35.0471	129.692	35.8677	47.4447	175.087	738.561	20.1211	260.31	520.386	339.977	MMP2				matrix metallopeptidase 2 [Source:VGNC Symbol;Acc:VGNC:31524]
1097	ENSBTAG00000016525	84.6956	6.1785	1.89773	3.25574	0.00113099	0.015033	0	1.84458	11.1803	2.24173	0	0	27.3204	2.01211	0	398.462	488.59	ITGA1				integrin subunit alpha 1 [Source:VGNC Symbol;Acc:VGNC:30310]
1098	ENSBTAG00000039105	45.2181	2.14888	0.660045	3.25565	0.00113134	0.015033	24.7092	5.53375	45.8394	6.7252	17.5339	5.83624	163.012	31.1877	39.5909	42.4084	115.022	S100A3				S100 calcium binding protein A3 [Source:VGNC Symbol;Acc:VGNC:34243]
1099	ENSBTAG00000009777	1322.32	0.297164	0.0913009	3.25478	0.00113482	0.0150655	1279.94	1083.69	1276.79	1254.25	1171.68	1120.56	1435.23	1405.46	1618.28	1280.2	1619.47	NUP35				nucleoporin 35 [Source:VGNC Symbol;Acc:VGNC:32359]
1100	ENSBTAG00000020121	644.368	0.341269	0.104894	3.25345	0.00114011	0.015122	575.23	633.614	563.489	555.95	586.871	533.043	673.902	644.882	781.921	869.372	669.776	RWDD2B				RWD domain containing 2B [Source:VGNC Symbol;Acc:VGNC:34227]
1101	ENSBTAG00000021156	1237.41	0.419793	0.129178	3.24973	0.00115515	0.0153075	1208.77	1053.26	838.526	1136.56	1108.76	1089.43	1339.61	1364.21	1665.79	1169.76	1636.78	TBC1D31				TBC1 domain family member 31 [Source:VGNC Symbol;Acc:VGNC:35642]
1102	ENSBTAG00000019474	10569.2	-0.35647	0.109723	-3.24882	0.00115887	0.0153429	11170.5	13376.9	11638.7	10882.5	13223.7	10129.8	9637.72	9553.51	10047.2	7396.73	9203.82	HERC1	HERC1;ortholog			E3 UBIQUITIN-PROTEIN LIGASE HERC1-RELATED (PTHR22870:SF346)
1104	ENSBTAG00000018373	10383.1	-0.891818	0.274591	-3.24781	0.00116298	0.0153745	10679.3	14399.7	11928.3	10647.1	18467.3	12694.8	7693.42	11572.7	8071.6	4158.67	3901.6	DPYSL2				dihydropyrimidinase like 2 [Source:VGNC Symbol;Acc:VGNC:28195]
1103	ENSBTAG00000011481	167.936	-1.20734	0.371778	-3.24747	0.00116436	0.0153745	106.744	180.769	204.6	182.701	458.976	223.722	91.0679	110.666	45.5296	125.458	117.058	IL12RB1				interleukin 12 receptor subunit beta 1 [Source:VGNC Symbol;Acc:VGNC:30112]
1105	ENSBTAG00000018642	297.246	0.626182	0.192822	3.24746	0.00116442	0.0153745	187.79	302.511	239.259	211.844	270.229	217.886	352.433	379.283	477.071	245.615	385.783	RCCD1				RCC1 domain containing 1 [Source:VGNC Symbol;Acc:VGNC:50153]
1106	ENSBTAG00000017256	2523.15	-1.02453	0.315514	-3.24717	0.0011656	0.0153762	4489.17	2592.56	2668.75	2079.21	3683.16	4175.83	1931.55	1933.64	1984.5	526.571	1689.71	CD2				CD2 molecule [Source:VGNC Symbol;Acc:VGNC:27009]
1107	ENSBTAG00000018203	179.629	-3.35212	1.0324	-3.24691	0.00116667	0.0153764	88.9531	374.45	21.2426	374.369	476.51	491.217	9.10679	31.1877	103.926	0.883508	4.07158	CD101				CD101 molecule [Source:VGNC Symbol;Acc:VGNC:27001]
1108	ENSBTAG00000010298	2602.4	0.296018	0.091214	3.24531	0.00117321	0.0154486	2352.32	2404.41	2205.88	2235.01	2568.2	2383.13	2406.01	2948.75	3169.25	3207.13	2746.28	GTF2A2				general transcription factor IIA subunit 2 [Source:VGNC Symbol;Acc:VGNC:29692]
1109	ENSBTAG00000004598	1368.81	0.482095	0.148597	3.24431	0.00117735	0.0154892	1133.66	1086.46	940.267	1359.61	1199.53	1238.26	1386.05	1281.72	1692.51	1618.59	2120.28	GOLGA5				golgin A5 [Source:VGNC Symbol;Acc:VGNC:29486]
1110	ENSBTAG00000008328	571.951	-1.06529	0.328548	-3.24242	0.0011852	0.0155639	1267.09	623.469	647.342	603.026	680.729	677.976	445.322	437.635	110.855	394.928	403.087	LOC526163				CMRF35-like molecule 6 [Source:NCBI gene;Acc:526163]
1112	ENSBTAG00000021779	842.92	0.847608	0.261419	3.24234	0.00118554	0.0155639	696.8	249.941	678.647	841.771	751.896	491.217	1334.14	931.608	1061.04	1099.08	1135.97	MGST2				microsomal glutathione S-transferase 2 [Source:VGNC Symbol;Acc:VGNC:31452]
1111	ENSBTAG00000017533	104.767	1.21731	0.375461	3.24217	0.00118622	0.0155639	56.337	112.52	73.7903	28.0217	27.848	93.3798	183.046	121.733	123.722	179.352	152.684	LRRC1				leucine rich repeat containing 1 [Source:VGNC Symbol;Acc:VGNC:30998]
1113	ENSBTAG00000006189	87275.9	-0.529781	0.163485	-3.24054	0.00119304	0.0156392	83046.7	112120	114728	80891.8	105698	112205	83739.7	89110.4	54193.1	58961.8	65340.8	ACTG1				actin gamma 1 [Source:NCBI gene;Acc:404122]
1114	ENSBTAG00000020923	43.3113	1.12741	0.348232	3.23753	0.00120568	0.0157907	23.7208	37.8139	26.8328	31.3843	21.6596	27.2358	58.2835	61.3694	89.0796	24.7382	74.3064	GDF1				growth differentiation factor 1 [Source:VGNC Symbol;Acc:VGNC:52236]
1116	ENSBTAG00000039875	10.9471	-3.25605	1.00595	-3.2368	0.00120877	0.0158088	3.95347	6.45604	41.3673	31.3843	6.18844	21.3995	0.910679	0	0	2.65052	6.10738	LOC786095
1115	ENSBTAG00000015390	1041.66	-0.36866	0.1139	-3.23669	0.00120923	0.0158088	1228.54	1176.84	1255.55	1192.6	1057.19	1053.44	1083.71	914.505	958.101	771.303	766.476	FN3KRP				fructosamine 3 kinase related protein [Source:VGNC Symbol;Acc:VGNC:29058]
1118	ENSBTAG00000020503	689.612	-0.425716	0.13156	-3.23591	0.00121256	0.0158294	787.73	690.796	998.404	761.068	681.76	762.602	664.796	632.809	553.283	568.979	483.501	C17H12orf65	C12orf65			chromosome 17 C12orf65 homolog [Source:VGNC Symbol;Acc:VGNC:52646]
1117	ENSBTAG00000016589	1212.34	-0.246765	0.0762605	-3.23581	0.00121297	0.0158294	1372.84	1377.9	1211.95	1245.28	1339.8	1285.92	1058.21	1148.92	1090.73	1214.82	989.395	PRPF40B				pre-mRNA processing factor 40 homolog B [Source:VGNC Symbol;Acc:VGNC:33380]
1119	ENSBTAG00000007591	3284.51	0.284357	0.0878946	3.23521	0.00121555	0.0158488	3161.79	2875.7	2677.69	3404.07	2983.86	2828.63	3297.57	3428.64	3560.22	3966.07	3945.36	CHUK				component of inhibitor of nuclear factor kappa B kinase complex [Source:VGNC Symbol;Acc:VGNC:27354]
1120	ENSBTAG00000006835	737.242	3.85016	1.1905	3.23408	0.00122037	0.0158975	274.766	11.0675	181.122	79.5815	61.8844	14.5906	1675.65	34.2059	149.456	91.0013	5536.34	MCAM				melanoma cell adhesion molecule [Source:NCBI gene;Acc:281301]
1121	ENSBTAG00000001698	5831.96	0.405782	0.125494	3.23348	0.00122293	0.0159166	5420.21	4973.92	5424.7	5142.53	4565.01	4963.72	6513.18	5182.2	6858.14	6375.39	8732.53	CHTF8				chromosome transmission fidelity factor 8 [Source:NCBI gene;Acc:618186]
1122	ENSBTAG00000002953	10837.6	-0.723538	0.223826	-3.23259	0.00122675	0.0159522	10077.4	17680.3	9963.92	13897.6	17131.7	10478	7749.88	10771.8	6844.28	9363.42	5255.4	TXN				thioredoxin [Source:VGNC Symbol;Acc:VGNC:56751]
1123	ENSBTAG00000031809	2330.96	-0.482014	0.149176	-3.23118	0.00123279	0.0160164	2733.83	2536.3	3224.41	2628.43	2368.11	2567.94	2009.87	1403.45	1987.47	1677.78	2503.01	DENND1C				DENN domain containing 1C [Source:VGNC Symbol;Acc:VGNC:27994]
1124	ENSBTAG00000004238	3096	-0.329577	0.102039	-3.2299	0.00123832	0.0160739	3458.3	3563.73	3623.55	3368.2	2897.22	3566.91	2691.06	2596.63	2466.52	3322.87	2500.97	TACC1				transforming acidic coiled-coil containing protein 1 [Source:VGNC Symbol;Acc:VGNC:35557]
1126	ENSBTAG00000030890	10.669	2.19983	0.681348	3.22865	0.00124377	0.0161193	1.97674	6.45604	0	8.96693	1.03141	5.83624	29.1417	15.0908	12.8671	17.6702	18.3221	LOC101907544				tetratricopeptide repeat protein 9C-like [Source:NCBI gene;Acc:101907544]
1125	ENSBTAG00000005786	590.498	-0.341581	0.105799	-3.22859	0.00124402	0.0161193	621.684	640.992	684.237	616.477	674.54	679.922	448.054	460.774	618.608	490.347	559.843	ATXN3	METAP2			ataxin 3 [Source:VGNC Symbol;Acc:VGNC:57156]
1128	ENSBTAG00000011839	17722.8	-0.941739	0.291819	-3.22713	0.00125037	0.0161796	22094	23068.3	27611	15224.7	27074.4	20891.8	12327.9	22258	7292.65	10712.5	6395.44	HMGCS1				3-hydroxy-3-methylglutaryl-CoA synthase 1 [Source:VGNC Symbol;Acc:VGNC:29880]
1127	ENSBTAG00000005759	9.85456	4.93895	1.5305	3.22701	0.0012509	0.0161796	0	1.84458	0	2.24173	0	0	1.82136	60.3634	13.8568	28.2723	0	PLA2G2A				phospholipase A2, group IIA (platelets, synovial fluid) [Source:NCBI gene;Acc:507201]
1129	ENSBTAG00000000144	83.0456	-1.81588	0.56281	-3.22646	0.00125332	0.0161965	104.767	126.354	87.2067	109.845	141.303	169.251	92.8893	19.1151	9.89773	7.06806	45.8053	LOC100335205	P4HA2			T-cell receptor gamma chain C region C10.5 [Source:NCBI gene;Acc:100335205]
1130	ENSBTAG00000011238	4448.1	1.32817	0.411683	3.22619	0.00125451	0.0161977	1872.96	2972.54	1947.62	3034.19	2721.88	3273.16	7136.99	3502.08	5049.82	1869.5	15548.4	CD48				CD48 molecule [Source:VGNC Symbol;Acc:VGNC:27036]
1132	ENSBTAG00000030977	596.783	0.927935	0.288113	3.22073	0.00127864	0.0164678	504.068	326.491	380.132	589.576	252.695	486.353	417.091	718.324	713.627	1258.12	918.142	ULK2				unc-51 like autophagy activating kinase 2 [Source:VGNC Symbol;Acc:VGNC:36659]
1134	ENSBTAG00000037988	74.8294	2.4319	0.755106	3.22061	0.00127919	0.0164678	43.4882	0	58.1378	17.9339	4.12563	26.2631	163.012	86.5208	128.671	215.576	79.3959	ZSCAN31	ZNF323			zinc finger and SCAN domain containing 31 [Source:VGNC Symbol;Acc:VGNC:52854]
1133	ENSBTAG00000034905	25.5643	2.23908	0.695294	3.22034	0.00128039	0.0164678	5.93021	15.6789	11.1803	13.4504	1.03141	9.72706	10.0175	25.1514	19.7955	91.8848	77.3601	TMBIM7	TMBIM7P			transmembrane BAX inhibitor motif containing 7 [Source:NCBI gene;Acc:768008]
1135	ENSBTAG00000047680	3201	-0.443029	0.137579	-3.22019	0.00128108	0.0164678	3654.99	3936.34	2865.52	4097.89	2982.83	4291.58	2165.59	2698.24	2644.67	3003.93	2869.45	IRF7			Liu et al	interferon regulatory factor 7 [Source:VGNC Symbol;Acc:VGNC:30278]
1136	ENSBTAG00000003642	27066.5	-0.569543	0.176997	-3.21781	0.00129172	0.01659	31507.2	35223.2	36892.9	29029.3	31522.9	26491.7	23942.7	31090.2	15904.7	18055.4	18071.7	PRDX1				peroxiredoxin 1 [Source:VGNC Symbol;Acc:VGNC:33299]
1137	ENSBTAG00000008513	169.59	3.89498	1.2106	3.21739	0.00129364	0.0166	0	10.1452	1.11803	50.439	12.3769	65.1713	130.227	411.477	1048.17	113.973	22.3937	RHEX	C1orf186			regulator of hemoglobinization and erythroid cell expansion [Source:VGNC Symbol;Acc:VGNC:49539]
1138	ENSBTAG00000023377	273.112	-1.12673	0.35035	-3.216	0.00129991	0.0166658	208.546	389.207	516.532	174.855	207.313	677.976	182.136	152.921	151.435	185.537	157.774	SH3BP5				SH3 domain binding protein 5 [Source:VGNC Symbol;Acc:VGNC:34568]
1139	ENSBTAG00000005227	3941.05	-0.519816	0.161892	-3.21088	0.0013233	0.0169508	5490.39	4925.03	4440.83	4336.63	4015.27	4207.93	2548.99	4364.27	2412.08	3427.13	3182.96	ATF6				activating transcription factor 6 [Source:VGNC Symbol;Acc:VGNC:26244]
1140	ENSBTAG00000016735	700.314	0.367311	0.114417	3.21027	0.00132608	0.0169715	645.404	574.587	571.315	664.674	633.284	623.505	736.739	648.906	973.937	826.964	804.138	ZBTB48				zinc finger and BTB domain containing 48 [Source:VGNC Symbol;Acc:VGNC:37085]
1141	ENSBTAG00000000330	2442.69	-0.429737	0.133878	-3.20992	0.00132771	0.0169775	2732.84	2457.91	2990.74	2486.08	3321.13	2610.74	2059.96	2500.05	2248.77	1602.68	1858.68	ALDH16A1				aldehyde dehydrogenase 16 family member A1 [Source:VGNC Symbol;Acc:VGNC:25806]
1143	ENSBTAG00000024781	1854.03	0.471872	0.147036	3.20923	0.00133091	0.0169981	1598.19	1422.17	2163.4	1331.59	1604.87	1341.36	2365.03	2022.17	2037.94	2567.47	1940.11	MRPL17				mitochondrial ribosomal protein L17 [Source:NCBI gene;Acc:506988]
1142	ENSBTAG00000015147	3656.92	-0.481736	0.150117	-3.20907	0.00133166	0.0169981	4852.89	3760.18	4365.92	5216.51	3707.91	3289.69	2579.95	3189.2	2630.82	3724.87	2908.13	S100A10				S100 calcium binding protein A10 [Source:VGNC Symbol;Acc:VGNC:34237]
1144	ENSBTAG00000013353	505.45	0.433947	0.135264	3.20815	0.00133591	0.0170376	467.498	399.352	355.535	513.357	395.029	484.408	523.64	658.967	683.933	546.892	531.342	ZNF274				zinc finger protein 274 [Source:VGNC Symbol;Acc:VGNC:37235]
1145	ENSBTAG00000019282	27.0305	1.11648	0.348083	3.20752	0.00133886	0.0170603	24.7092	18.4458	12.2984	22.4173	15.4711	12.6452	58.2835	25.1514	34.6421	33.5733	39.6979	CRYBA4				crystallin beta A4 [Source:VGNC Symbol;Acc:VGNC:27735]
1146	ENSBTAG00000031352	37.5705	1.24585	0.388527	3.20661	0.00134311	0.0170994	14.8255	17.5235	35.7771	12.3295	37.1307	21.3995	76.497	51.3089	57.4069	30.0393	59.038	ZNF554				zinc finger protein 554 [Source:VGNC Symbol;Acc:VGNC:37301]
1147	ENSBTAG00000015849	100.855	1.10251	0.343969	3.20525	0.00134946	0.0171653	52.3835	90.3845	69.3181	79.5815	30.9422	74.8984	142.066	102.618	171.231	75.0982	220.883	PNPLA4				patatin like phospholipase domain containing 4 [Source:VGNC Symbol;Acc:VGNC:33092]
1148	ENSBTAG00000018432	29.1543	4.25285	1.32858	3.20104	0.00136933	0.0174029	0	3.68916	0	13.4504	0	1.94541	1.82136	28.1696	182.118	87.4673	2.03579	SLC6A15				solute carrier family 6 member 15 [Source:VGNC Symbol;Acc:VGNC:34918]
1149	ENSBTAG00000009206	97.3654	-1.22204	0.382243	-3.19703	0.00138849	0.0176311	74.1276	118.976	78.2624	180.459	100.047	237.34	51.9087	81.4906	44.5398	73.3312	30.5369	FOXS1				forkhead box S1 [Source:VGNC Symbol;Acc:VGNC:29108]
1150	ENSBTAG00000020345	1563.45	1.19721	0.374662	3.19545	0.00139614	0.0177127	721.509	1679.49	809.457	483.093	915.89	1298.56	3015.26	1927.6	1910.26	3641.82	794.977	CNN3				calponin 3 [Source:NCBI gene;Acc:538975]
1151	ENSBTAG00000000807	1162.26	-0.528616	0.165445	-3.19512	0.00139771	0.0177173	1088.19	1458.14	1783.26	1301.33	1215	1257.71	930.714	1190.16	1017.49	825.197	717.617	TMED3				transmembrane p24 trafficking protein 3 [Source:VGNC Symbol;Acc:VGNC:35936]
1152	ENSBTAG00000012267	4813.15	-0.395228	0.123719	-3.19457	0.00140042	0.0177362	5517.07	5283.81	6041.86	4737.9	5454.08	5375.18	4674.52	4330.07	3112.84	4755.92	3661.37	ZFC3H1				zinc finger C3H1-type containing [Source:VGNC Symbol;Acc:VGNC:37155]
1153	ENSBTAG00000045588	2264.15	-0.69001	0.216025	-3.19411	0.0014026	0.0177485	3474.11	2777.94	1745.25	2936.67	2645.56	2843.22	1273.13	1219.34	1633.13	2478.24	1879.04	LOC100298356				bone marrow stromal antigen 2 [Source:NCBI gene;Acc:100298356]
1154	ENSBTAG00000020272	974.391	0.341413	0.106909	3.19348	0.00140567	0.0177719	937.962	973.017	979.398	791.332	691.043	840.418	1087.35	1039.26	1109.54	1103.5	1165.49	SIK2				salt inducible kinase 2 [Source:VGNC Symbol;Acc:VGNC:50078]
1155	ENSBTAG00000003535	671.075	-0.312561	0.0978907	-3.19296	0.00140823	0.0177769	754.125	621.624	759.145	833.925	749.833	700.349	603.78	524.155	579.017	623.757	632.113	DPM3				dolichyl-phosphate mannosyltransferase subunit 3, regulatory [Source:VGNC Symbol;Acc:VGNC:28185]
1156	ENSBTAG00000010313	2412.28	0.228972	0.0717129	3.1929	0.0014085	0.0177769	2230.75	2148.94	2138.8	2348.22	2406.27	2152.6	2496.17	2626.81	2545.7	2970.35	2470.43	DDX52				DExD-box helicase 52 [Source:VGNC Symbol;Acc:VGNC:27975]
1157	ENSBTAG00000030393	813.479	0.631364	0.197782	3.19222	0.00141186	0.0178038	690.869	548.763	620.509	713.992	652.881	678.949	718.526	1590.58	786.87	976.276	970.055	RDH13				retinol dehydrogenase 13 [Source:VGNC Symbol;Acc:VGNC:33842]
1158	ENSBTAG00000019388	1259.92	0.296661	0.092965	3.1911	0.00141731	0.0178572	1195.93	989.618	1209.71	1256.49	1077.82	1120.56	1557.26	1514.11	1329.27	1301.41	1306.98	KIAA2013				KIAA2013 ortholog [Source:NCBI gene;Acc:506454]
1159	ENSBTAG00000025021	332.609	-0.381086	0.119463	-3.18998	0.00142284	0.0179114	346.917	373.528	383.486	350.831	362.024	413.4	267.74	260.569	338.503	242.081	319.619	FMN2				formin 2 [Source:HGNC Symbol;Acc:HGNC:14074]
1160	ENSBTAG00000003963	22.57	-1.26238	0.395896	-3.18866	0.00142935	0.0179778	31.6278	23.9796	32.423	39.2303	24.7538	32.0993	15.4815	21.1272	9.89773	4.41754	13.2326	FER1L5				fer-1 like family member 5 [Source:VGNC Symbol;Acc:VGNC:28949]
1161	ENSBTAG00000013952	19326.8	-0.271474	0.0851653	-3.18761	0.00143454	0.0180275	21731.3	21060.5	19444.8	19439.2	22702.3	21386.9	18205.4	17755.9	18209.9	14320.8	18338.4	HNRNPD	HNRPD			heterogeneous nuclear ribonucleoprotein D [Source:VGNC Symbol;Acc:VGNC:52786]
1162	ENSBTAG00000011310	55.1681	1.78027	0.559055	3.18444	0.00145035	0.0182106	15.8139	42.4254	48.0755	26.9008	11.3455	12.6452	41.8912	32.1938	61.366	136.06	178.132	FAM155B				family with sequence similarity 155 member B [Source:VGNC Symbol;Acc:VGNC:28736]
1163	ENSBTAG00000009486	1042.08	0.433473	0.136147	3.18385	0.0014533	0.0182318	916.217	874.332	886.601	926.956	930.329	858.9	913.411	994.99	1483.67	1382.69	1294.76	TMEM179B				transmembrane protein 179B [Source:VGNC Symbol;Acc:VGNC:36005]
1164	ENSBTAG00000019291	12.5338	4.75953	1.4951	3.18341	0.0014555	0.0182438	0	1.84458	0	0	0	3.89083	3.64272	85.5148	21.775	21.2042	0	GRB14				growth factor receptor bound protein 14 [Source:VGNC Symbol;Acc:VGNC:29630]
1165	ENSBTAG00000013275	1546.76	-0.398838	0.12544	-3.17952	0.00147517	0.0184745	1991.56	1614.01	1374.06	1929.01	1497.6	2018.37	1424.3	1296.81	1258.99	1199.8	1409.79	MAD2L2				mitotic arrest deficient 2 like 2 [Source:VGNC Symbol;Acc:VGNC:31132]
1166	ENSBTAG00000009874	721.625	0.317867	0.10006	3.17676	0.00148932	0.0186357	663.195	683.418	646.224	655.707	574.494	670.195	945.285	865.208	784.89	704.156	745.1	ZXDC				ZXD family zinc finger C [Source:VGNC Symbol;Acc:VGNC:37392]
1167	ENSBTAG00000039442	2590.49	0.261463	0.0823462	3.17517	0.00149749	0.0187218	2460.05	2522.47	2194.7	2378.48	2319.63	2378.27	2490.71	3133.87	3147.48	2666.43	2803.29	SEC62				SEC62 homolog, preprotein translocation factor [Source:VGNC Symbol;Acc:VGNC:56236]
1168	ENSBTAG00000008631	28121.1	-0.380416	0.119888	-3.1731	0.00150818	0.0188394	32679.4	30074.1	30724.7	27898.4	32182	35036.9	20549.5	31441.3	21616.7	22667.3	24462.1	CORO1A				coronin 1A [Source:VGNC Symbol;Acc:VGNC:27620]
1170	ENSBTAG00000014878	537.991	-0.578454	0.182405	-3.17127	0.00151775	0.018923	810.462	686.185	569.079	631.048	545.614	556.388	423.466	314.896	375.124	602.553	403.087	COX7A1				cytochrome c oxidase subunit 7A1 [Source:VGNC Symbol;Acc:VGNC:27639]
1172	ENSBTAG00000016073	495.762	-0.91957	0.289974	-3.17122	0.00151802	0.018923	489.242	860.498	528.83	546.983	710.64	648.795	264.097	558.361	424.613	167.867	253.456	UGCG				UDP-glucose ceramide glucosyltransferase [Source:VGNC Symbol;Acc:VGNC:36647]
1171	ENSBTAG00000015226	39.7304	1.49316	0.470885	3.17097	0.00151932	0.018923	7.90695	12.9121	27.9509	22.4173	22.691	36.9628	117.478	28.1696	46.5194	60.0786	53.9485	BRSK1				BR serine/threonine kinase 1 [Source:VGNC Symbol;Acc:VGNC:50055]
1169	ENSBTAG00000008066	33.6653	1.66503	0.525108	3.17083	0.00152006	0.018923	5.93021	14.7567	29.0689	13.4504	28.8794	9.72706	38.2485	30.1817	39.5909	42.4084	118.076	LOC101904413				polycystic kidney disease and receptor for egg jelly-related protein [Source:NCBI gene;Acc:101904413]
1173	ENSBTAG00000005650	4414.98	-0.67893	0.214184	-3.16984	0.00152522	0.0189493	5387.6	4214.87	6517.02	5125.72	6332.84	4361.62	2584.51	2394.41	2726.83	3810.57	5108.82	SKAP2				src kinase associated phosphoprotein 2 [Source:VGNC Symbol;Acc:VGNC:34646]
1174	ENSBTAG00000011655	46.575	-1.16272	0.366826	-3.16968	0.00152605	0.0189493	64.2439	67.3273	87.2067	44.8347	66.0101	43.7718	47.3553	36.218	22.7648	13.2526	19.34	SAMD10				sterile alpha motif domain containing 10 [Source:VGNC Symbol;Acc:VGNC:34266]
1175	ENSBTAG00000017362	1849.4	-0.241976	0.0763408	-3.16968	0.00152608	0.0189493	1875.92	2005.06	2013.58	2064.64	1875.1	2100.07	1881.46	1587.56	1551.96	1589.43	1798.62	CNOT6				CCR4-NOT transcription complex subunit 6 [Source:VGNC Symbol;Acc:VGNC:27520]
1176	ENSBTAG00000007797	2075.48	-0.294071	0.0927966	-3.16898	0.00152973	0.0189786	2109.18	2491.11	2407.13	2071.36	2499.1	2014.47	1893.3	2007.08	1810.3	1892.47	1634.74	IGBP1				immunoglobulin binding protein 1 [Source:NCBI gene;Acc:100296883]
1177	ENSBTAG00000005574	2206.75	2.80265	0.885068	3.1666	0.00154234	0.0191187	2191.21	320.957	344.355	248.832	283.637	173.142	3372.24	8473.01	3456.29	5270.13	140.47	CLU				clusterin [Source:NCBI gene;Acc:280750]
1178	ENSBTAG00000004727	282.881	1.05216	0.332342	3.16591	0.00154597	0.0191475	64.2439	178.002	240.377	164.767	155.742	337.529	502.695	420.532	379.083	334.85	333.87	PAQR4				progestin and adipoQ receptor family member 4 [Source:VGNC Symbol;Acc:VGNC:32576]
1180	ENSBTAG00000021870	2085.14	-0.145007	0.0458306	-3.16397	0.00155633	0.019243	2242.61	2066.85	2149.98	2289.93	2131.92	2199.29	1957.96	1979.92	1985.49	1984.36	1948.25	FAM98B				family with sequence similarity 98 member B [Source:VGNC Symbol;Acc:VGNC:28849]
1182	ENSBTAG00000013832	1581.11	0.314334	0.0994229	3.16158	0.00156915	0.0193845	1496.39	1614.93	1205.24	1458.25	1314.01	1451.28	1521.74	1821.97	1724.19	1882.76	1901.43	TRIT1				tRNA isopentenyltransferase 1 [Source:VGNC Symbol;Acc:VGNC:36363]
1181	ENSBTAG00000009472	810.235	0.321752	0.101777	3.16135	0.00157042	0.0193845	626.625	852.197	751.319	726.321	695.168	712.994	800.487	928.59	979.876	858.77	980.234	C4H7orf25				chromosome 4 C7orf25 homolog [Source:VGNC Symbol;Acc:VGNC:52719]
1184	ENSBTAG00000036016	1564.5	-0.829964	0.262625	-3.16027	0.00157624	0.0194326	1947.09	1437.85	2199.17	2430.04	1733.8	1968.76	1468.93	1493.99	1010.56	464.725	1054.54	FAM111B				family with sequence similarity 111 member B [Source:VGNC Symbol;Acc:VGNC:28718]
1183	ENSBTAG00000005288	117.483	-0.874506	0.276752	-3.15988	0.00157832	0.0194326	127.5	106.063	95.0329	184.943	209.376	165.36	67.3902	117.709	62.3557	68.0301	88.5569	GFRA3				GDNF family receptor alpha 3 [Source:VGNC Symbol;Acc:VGNC:29334]
1187	ENSBTAG00000021526	13.2736	6.29643	1.99374	3.15809	0.00158806	0.0195196	0	0	0	0	0	1.94541	0	25.1514	111.844	7.06806	0	RPRM				reprimo, TP53 dependent G2 arrest mediator homolog [Source:VGNC Symbol;Acc:VGNC:34129]
1188	ENSBTAG00000013291	711.837	-0.36102	0.114376	-3.15643	0.00159714	0.0196147	756.102	733.221	876.539	740.893	903.513	739.257	653.867	656.955	680.964	597.251	491.644	ARMC6				armadillo repeat containing 6 [Source:VGNC Symbol;Acc:VGNC:26160]
1189	ENSBTAG00000025320	3287.71	0.508669	0.161245	3.15463	0.00160702	0.0197195	3205.28	2860.95	2133.21	3222.49	2618.74	2505.69	3089.93	3465.86	3617.62	4182.53	5262.52	AKAP1				A-kinase anchoring protein 1 [Source:VGNC Symbol;Acc:VGNC:25779]
1190	ENSBTAG00000001165	520.357	-1.20965	0.383667	-3.15286	0.00161678	0.0198226	566.335	640.992	682.001	323.93	1249.03	745.093	240.419	441.659	418.674	97.1859	318.601	AIFM2				apoptosis inducing factor mitochondria associated 2 [Source:VGNC Symbol;Acc:VGNC:25762]
1192	ENSBTAG00000012449	800.481	-0.860824	0.273066	-3.15244	0.00161911	0.0198285	866.799	1405.57	1045.36	832.804	734.362	1150.71	273.204	441.659	523.59	841.1	690.133	AFF3				AF4/FMR2 family member 3 [Source:VGNC Symbol;Acc:VGNC:59202]
1191	ENSBTAG00000007844	2047.98	-0.540812	0.171562	-3.15228	0.00161999	0.0198285	2438.3	2703.24	2464.15	2085.93	2259.81	2371.46	1631.03	2221.37	1816.23	1501.08	1035.2	CETN2				centrin 2 [Source:VGNC Symbol;Acc:VGNC:27234]
1193	ENSBTAG00000031648	59.1111	-1.51011	0.479294	-3.15068	0.00162888	0.0199207	42.4998	94.996	22.3607	112.087	126.863	104.08	20.0349	28.1696	56.4171	20.3207	22.3937	C18H19orf33
1194	ENSBTAG00000017424	2811.27	-0.415692	0.131986	-3.14951	0.00163545	0.0199842	4118.53	3055.55	2819.68	2805.53	2968.39	3265.38	2014.42	2586.57	2124.05	2776.87	2389	VAPB				VAMP associated protein B and C [Source:VGNC Symbol;Acc:VGNC:36764]
1195	ENSBTAG00000014675	1181.97	0.307908	0.0977755	3.14914	0.00163754	0.0199893	1060.52	1144.56	1185.12	967.308	1093.29	949.361	1257.65	1139.86	1404.49	1470.16	1329.37	PTCD2				pentatricopeptide repeat domain 2 [Source:VGNC Symbol;Acc:VGNC:33490]
1197	ENSBTAG00000018688	319.041	1.29769	0.412119	3.14883	0.00163925	0.0199893	60.2905	263.775	100.623	121.054	221.753	383.246	666.617	374.253	531.508	344.568	441.767	CBR3				carbonyl reductase 3 [Source:VGNC Symbol;Acc:VGNC:53516]
1196	ENSBTAG00000015498	988.951	0.525148	0.166789	3.14857	0.00164072	0.0199893	692.846	852.197	798.276	1014.38	642.567	946.443	908.858	1355.16	1258	1416.26	993.466	ELOVL4				ELOVL fatty acid elongase 4 [Source:VGNC Symbol;Acc:VGNC:28450]
1198	ENSBTAG00000026290	1299.88	0.375134	0.119148	3.14846	0.00164134	0.0199893	1098.08	1116.89	1302.51	1126.47	1134.55	1094.29	1417.02	1279.7	1258	1852.72	1618.45	PIK3C3				phosphatidylinositol 3-kinase catalytic subunit type 3 [Source:VGNC Symbol;Acc:VGNC:32888]
1199	ENSBTAG00000009258	44.5959	-1.11827	0.355391	-3.14658	0.00165192	0.0201014	64.2439	94.996	51.4296	60.5268	27.848	55.4443	29.1417	35.212	23.7546	32.6898	15.2684	NEK11				NIMA related kinase 11 [Source:VGNC Symbol;Acc:VGNC:53591]
1200	ENSBTAG00000019542	2083.87	0.389424	0.123814	3.14524	0.00165953	0.0201771	1857.14	1667.5	1802.27	1867.36	1926.67	1838.42	2369.59	1999.03	3097	1984.36	2513.19	MRPL39				mitochondrial ribosomal protein L39 [Source:VGNC Symbol;Acc:VGNC:31634]
1201	ENSBTAG00000001752	883.754	-0.583108	0.185495	-3.14352	0.00166926	0.0202704	731.393	985.929	967.1	1021.11	1312.98	1227.56	741.293	666.009	804.686	468.259	794.977	FUCA2				alpha-L-fucosidase 2 [Source:VGNC Symbol;Acc:VGNC:29141]
1202	ENSBTAG00000018855	3772.15	0.25229	0.0802602	3.1434	0.00166998	0.0202704	3602.6	3456.75	3103.66	3444.42	3400.55	3814.95	3735.61	3850.18	4143.19	4399.87	4541.85	SCAF4				SR-related CTD associated factor 4 [Source:VGNC Symbol;Acc:VGNC:52822]
1205	ENSBTAG00000008446	682.576	0.322559	0.102648	3.14237	0.00167585	0.0203156	509.998	545.996	677.529	606.389	672.478	665.331	749.489	731.403	728.473	818.128	803.12	TYW1				tRNA-yW synthesizing protein 1 homolog (S. cerevisiae) [Source:NCBI gene;Acc:533109]
1204	ENSBTAG00000002021	496.987	0.317479	0.101044	3.14197	0.00167814	0.0203156	444.766	426.098	381.25	493.181	471.353	464.954	495.409	526.167	624.547	568.096	571.04	BNIP1				BCL2 interacting protein 1 [Source:VGNC Symbol;Acc:VGNC:26531]
1208	ENSBTAG00000019634	1059.03	0.330266	0.105124	3.14169	0.00167976	0.0203156	986.392	847.586	867.594	1160.1	858.131	969.788	1209.38	1264.61	1275.82	1116.75	1093.22	PIDD1				p53-induced death domain protein 1 [Source:VGNC Symbol;Acc:VGNC:32863]
1203	ENSBTAG00000000851	1804.21	0.462013	0.147063	3.14159	0.00168032	0.0203156	1894.7	1438.77	1362.88	1615.17	1409.93	1518.39	2197.47	1523.17	2044.87	2189.33	2651.62	CYP20A1				cytochrome P450, family 20, subfamily A, polypeptide 1 [Source:NCBI gene;Acc:532945]
1206	ENSBTAG00000012829	712.554	-0.861098	0.274109	-3.14145	0.00168116	0.0203156	947.845	829.14	802.748	872.034	932.392	989.242	534.569	422.544	182.118	735.079	590.38	EBI3				Epstein-Barr virus induced 3 [Source:NCBI gene;Acc:514933]
1207	ENSBTAG00000014304	18.4315	3.62623	1.15438	3.14129	0.00168206	0.0203156	0	9.22291	2.23607	4.48347	0	1.94541	14.5709	73.4421	54.4375	42.4084	0	TMEM47				transmembrane protein 47 [Source:VGNC Symbol;Acc:VGNC:36090]
1209	ENSBTAG00000017164	1860.86	0.36435	0.116005	3.14082	0.00168475	0.0203312	1767.2	1614.93	1653.57	1805.72	1403.75	1630.26	1811.34	1821.97	2195.32	2184.03	2581.38	LARP4				La ribonucleoprotein domain family member 4 [Source:VGNC Symbol;Acc:VGNC:55059]
1210	ENSBTAG00000024042	111.579	0.691498	0.220197	3.14035	0.00168744	0.0203469	103.779	96.8406	49.1935	104.241	92.8267	75.8711	130.227	129.781	147.476	121.041	176.096	MORN2				MORN repeat containing 2 [Source:VGNC Symbol;Acc:VGNC:31559]
1211	ENSBTAG00000001188	428.044	-0.462373	0.147281	-3.13939	0.00169297	0.0203968	452.673	487.892	453.922	462.918	533.238	543.743	492.677	309.865	308.809	333.966	328.78	ROM1				retinal outer segment membrane protein 1 [Source:VGNC Symbol;Acc:VGNC:34084]
1212	ENSBTAG00000006918	2565.71	0.36529	0.116388	3.13855	0.00169785	0.0204386	2498.6	2423.78	2288.62	2205.87	2063.85	2130.23	3022.54	2354.17	3036.62	2612.53	3586.05	TLK1				tousled like kinase 1 [Source:VGNC Symbol;Acc:VGNC:35893]
1213	ENSBTAG00000006538	24.55	2.56514	0.81777	3.13675	0.00170835	0.020548	15.8139	2.76687	11.1803	8.96693	1.03141	5.83624	68.3009	8.04845	13.8568	14.1361	120.112	PTHLH				parathyroid hormone like hormone [Source:VGNC Symbol;Acc:VGNC:33517]
1214	ENSBTAG00000001407	1817.48	0.285792	0.0911748	3.13455	0.00172116	0.0206851	1510.23	1602.94	1634.57	1696.99	1680.16	1791.73	1779.47	1915.53	2062.69	1926.93	2391.04	AP3S2				adaptor related protein complex 3 subunit sigma 2 [Source:VGNC Symbol;Acc:VGNC:53932]
1216	ENSBTAG00000047103	111.087	0.759618	0.242452	3.13307	0.00172991	0.0207629	87.9648	83.0062	70.4361	80.7024	93.8581	90.4617	116.567	216.302	175.19	101.603	105.861	IDNK				IDNK gluconokinase [Source:VGNC Symbol;Acc:VGNC:30034]
1215	ENSBTAG00000011838	427.841	-0.53392	0.17042	-3.13297	0.00173048	0.0207629	492.207	687.107	406.964	440.5	471.353	488.299	362.45	356.144	419.664	318.946	262.617	PCED1B				PC-esterase domain containing 1B [Source:VGNC Symbol;Acc:VGNC:32624]
1217	ENSBTAG00000007112	256.892	0.607791	0.194026	3.13252	0.00173311	0.0207774	169.011	183.536	176.649	224.173	257.852	233.45	245.883	269.623	426.592	275.655	363.389	HSPB11	C3H1ORF41			heat shock protein family B (small) member 11 [Source:VGNC Symbol;Acc:VGNC:55237]
1218	ENSBTAG00000002647	2431.73	-0.640442	0.20456	-3.13082	0.00174316	0.0208807	2209.99	3038.03	3527.4	3425.37	2938.48	2291.7	1828.64	2335.06	2299.24	1740.51	1114.6	RGS10				regulator of G protein signaling 10 [Source:VGNC Symbol;Acc:VGNC:33911]
1219	ENSBTAG00000015416	117.897	1.83353	0.585729	3.13033	0.00174608	0.0208985	82.0346	25.8242	92.7968	65.0103	15.4711	45.7172	212.188	89.539	36.6216	197.022	434.642	PEBP4				phosphatidylethanolamine binding protein 4 [Source:VGNC Symbol;Acc:VGNC:32736]
1220	ENSBTAG00000007646	390.915	0.484632	0.154844	3.1298	0.00174924	0.0209193	442.789	321.88	310.813	339.623	251.663	318.075	509.98	437.635	484.989	380.792	501.823	PIGA				phosphatidylinositol glycan anchor biosynthesis class A [Source:VGNC Symbol;Acc:VGNC:32867]
1221	ENSBTAG00000032637	3243.31	0.290207	0.0927787	3.12795	0.00176031	0.0210344	3002.66	2947.64	3066.77	2949	2862.16	2842.25	3464.22	2878.33	3821.52	3761.09	4080.74	EXOC1				exocyst complex component 1 [Source:VGNC Symbol;Acc:VGNC:28643]
1222	ENSBTAG00000009641	12328.5	-0.232005	0.0742411	-3.12502	0.00177792	0.0212274	13870.8	12978.5	14032.4	13436.9	12869.9	12138.4	11119.4	12912.7	10669.8	10386.5	11197.9	MTHFD1				methylenetetrahydrofolate dehydrogenase, cyclohydrolase and formyltetrahydrofolate synthetase 1 [Source:VGNC Symbol;Acc:VGNC:31730]
1223	ENSBTAG00000021658	697.127	1.16182	0.371851	3.12441	0.00178159	0.0212538	446.742	328.336	405.846	456.193	451.756	588.487	753.132	744.482	583.966	2413.74	495.715	GRASP			Liu et al	general receptor for phosphoinositides 1 associated scaffold protein [Source:VGNC Symbol;Acc:VGNC:29628]
1225	ENSBTAG00000009443	19.5265	-1.10961	0.355342	-3.12264	0.00179237	0.021362	26.6859	21.2127	26.8328	38.1095	22.691	19.4541	10.9281	17.103	11.8773	9.71859	10.179	GCNT3				glucosaminyl (N-acetyl) transferase 3, mucin type [Source:NCBI gene;Acc:404167]
1224	ENSBTAG00000000667	12.4335	-2.71547	0.869663	-3.12244	0.00179358	0.021362	6.91858	10.1452	35.7771	7.84606	6.18844	54.4716	1.82136	0	3.95909	3.53403	6.10738	APOL3				apolipoprotein L, 3 [Source:NCBI gene;Acc:512905]
1227	ENSBTAG00000009110	1667.69	-0.489072	0.156735	-3.12038	0.0018062	0.0214801	2017.26	1792.01	1763.14	2026.53	2094.79	1817.02	984.444	1160.99	1275.82	1822.68	1589.95	LOC101907835	THOC7			THO complex subunit 7 homolog [Source:NCBI gene;Acc:101907835]
1229	ENSBTAG00000030189	11.8793	-2.11916	0.679207	-3.12005	0.0018082	0.0214801	21.7441	10.1452	21.2426	14.5713	19.5967	22.3722	3.64272	11.0666	0.989773	5.30105	0	EFCAB6				EF-hand calcium binding domain 6 [Source:VGNC Symbol;Acc:VGNC:28346]
1228	ENSBTAG00000016412	121.415	-0.676681	0.216882	-3.12004	0.00180825	0.0214801	98.8368	166.935	178.885	158.042	175.339	100.189	101.996	79.4784	95.0183	89.2343	91.6106	CDKN2B
1226	ENSBTAG00000004574	89.2411	2.77521	0.889532	3.11986	0.0018094	0.0214801	2.9651	11.9898	24.5968	49.3181	4.12563	53.4989	15.4815	10.0606	182.118	224.411	403.087	UGT8				UDP glycosyltransferase 8 [Source:VGNC Symbol;Acc:VGNC:36652]
1230	ENSBTAG00000015115	37.261	-1.17866	0.377922	-3.11879	0.00181597	0.0215265	35.5813	72.861	69.3181	36.9886	54.6646	30.1539	24.5883	33.1999	22.7648	18.5537	11.1969	ACP4				acid phosphatase 4 [Source:VGNC Symbol;Acc:VGNC:52175]
1231	ENSBTAG00000019421	61.0005	1.67177	0.536039	3.11874	0.00181625	0.0215265	22.7325	28.591	70.4361	17.9339	4.12563	39.881	73.765	62.3755	89.0796	97.1859	164.899	DACT1				dishevelled binding antagonist of beta catenin 1 [Source:VGNC Symbol;Acc:VGNC:27867]
1232	ENSBTAG00000003126	1147.33	0.2533	0.0812409	3.11789	0.0018215	0.0215711	1046.68	985.929	987.224	1161.22	1060.29	1090.4	1141.08	1193.18	1413.4	1260.77	1280.51	PEX16				peroxisomal biogenesis factor 16 [Source:VGNC Symbol;Acc:VGNC:32757]
1233	ENSBTAG00000007920	1273.62	-0.352672	0.113135	-3.11727	0.00182535	0.0215993	1580.4	1417.56	1190.71	1394.36	1414.06	1479.49	1284.97	1138.86	1161.99	888.809	1058.61	PANK2				pantothenate kinase 2 [Source:VGNC Symbol;Acc:VGNC:32564]
1234	ENSBTAG00000036183	966.464	0.709572	0.2277	3.11625	0.00183165	0.0216562	662.207	781.181	509.824	845.133	685.886	1014.53	839.646	1548.32	1651.93	892.343	1200.1	FBXW8				F-box and WD repeat domain containing 8 [Source:VGNC Symbol;Acc:VGNC:58599]
1235	ENSBTAG00000007714	95.8814	0.864809	0.277588	3.11544	0.0018367	0.0216983	39.5347	79.317	50.3115	69.4937	85.6068	94.3525	117.478	87.5269	136.589	118.39	176.096	ZNF235				zinc finger protein 235 [Source:VGNC Symbol;Acc:VGNC:37230]
1236	ENSBTAG00000010127	18.1859	1.50213	0.482292	3.11456	0.0018422	0.0217458	10.8721	4.61146	15.6525	14.5713	8.25126	5.83624	20.9456	36.218	16.8261	19.4372	46.8232	MIP				major intrinsic protein of lens fiber [Source:VGNC Symbol;Acc:VGNC:31482]
1237	ENSBTAG00000002534	2160.16	0.55364	0.177797	3.11388	0.00184643	0.0217781	1854.18	1582.65	1533.94	2206.99	1949.36	1561.19	1816.8	2264.63	3450.35	2434.06	3107.64	EEF1E1				eukaryotic translation elongation factor 1 epsilon 1 [Source:NCBI gene;Acc:617105]
1238	ENSBTAG00000019536	1000.39	0.523278	0.168121	3.1125	0.00185508	0.0218623	552.498	1014.52	972.69	887.726	932.392	647.822	1256.74	1062.4	1168.92	1207.76	1300.87	CRBN				cereblon [Source:VGNC Symbol;Acc:VGNC:27690]
1239	ENSBTAG00000035230	757.666	-0.484717	0.155761	-3.11192	0.00185878	0.0218883	1135.64	995.152	789.332	743.134	773.555	785.947	666.617	538.24	601.782	535.406	769.529	TOR1AIP2			Liu et al	torsin 1A interacting protein 2 [Source:VGNC Symbol;Acc:VGNC:36225]
1241	ENSBTAG00000031107	5.9583	3.07458	0.988414	3.11062	0.00186695	0.0219548	0	2.76687	2.23607	1.12087	2.06281	0	17.3029	18.109	13.8568	7.06806	1.0179	HS3ST3A1				heparan sulfate-glucosamine 3-sulfotransferase 3A1 [Source:NCBI gene;Acc:521959]
1240	ENSBTAG00000001572	65.0433	1.5589	0.501167	3.11054	0.00186744	0.0219548	3.95347	48.8814	24.5968	41.4721	24.7538	63.2259	66.4796	104.63	108.875	83.0498	145.559	NSUN7				NOP2/Sun RNA methyltransferase family member 7 [Source:VGNC Symbol;Acc:VGNC:32288]
1243	ENSBTAG00000021581	61.9426	-2.08343	0.670036	-3.10942	0.00187452	0.0220189	40.5231	261.008	49.1935	17.9339	38.1621	162.442	12.7495	28.1696	41.5705	19.4372	10.179	FHOD3				formin homology 2 domain containing 3 [Source:VGNC Symbol;Acc:VGNC:29004]
1244	ENSBTAG00000033662	778.251	1.26488	0.406822	3.10917	0.00187614	0.0220189	279.708	567.209	832.935	668.036	151.617	352.12	1290.43	1310.89	786.87	1759.06	561.879	NCKAP1				NCK associated protein 1 [Source:VGNC Symbol;Acc:VGNC:31915]
1242	ENSBTAG00000019215	2152.94	0.302238	0.0972147	3.10897	0.00187741	0.0220189	1953.02	1914.68	1645.75	2090.42	2049.41	2026.15	2087.28	2299.84	2767.41	2320.98	2527.44	THOC1				THO complex 1 [Source:VGNC Symbol;Acc:VGNC:35840]
1245	ENSBTAG00000019418	390.25	0.587514	0.189096	3.10696	0.00189023	0.0221513	352.847	294.211	432.679	316.084	278.48	232.477	624.726	371.235	449.357	440.871	499.787	UBE3D				ubiquitin protein ligase E3D [Source:VGNC Symbol;Acc:VGNC:36602]
1246	ENSBTAG00000021705	2684.7	-0.25932	0.0835984	-3.10197	0.00192234	0.0225096	3076.79	2727.21	3026.52	2756.21	3052.97	2770.27	2503.46	2724.4	2537.78	2177.85	2178.3	UFC1				ubiquitin-fold modifier conjugating enzyme 1 [Source:VGNC Symbol;Acc:VGNC:36644]
1248	ENSBTAG00000018937	1951.59	-0.537317	0.173336	-3.09987	0.00193607	0.0226344	2468.94	2218.11	2788.38	2171.12	1910.17	2080.62	1701.15	2146.92	1259.98	1591.2	1130.88	HMOX2				heme oxygenase 2 [Source:VGNC Symbol;Acc:VGNC:29886]
1249	ENSBTAG00000022007	2777.53	-0.642256	0.207201	-3.09968	0.0019373	0.0226344	4384.4	2438.54	4829.91	3047.64	2296.94	2921.04	2220.24	1751.54	2043.88	2131.02	2487.74	SAMHD1			Liu et al	SAM and HD domain containing deoxynucleoside triphosphate triphosphohydrolase 1 [Source:VGNC Symbol;Acc:VGNC:34277]
1247	ENSBTAG00000003763	497.313	1.38815	0.447843	3.09963	0.00193765	0.0226344	91.9183	535.851	404.728	242.107	245.475	199.405	643.85	977.887	1398.55	335.733	394.944	MYO5C				myosin VC [Source:VGNC Symbol;Acc:VGNC:31828]
1250	ENSBTAG00000022294	3908.5	-0.666772	0.215197	-3.09843	0.00194549	0.0227078	4747.13	4107.88	4822.08	3724.64	6738.18	4054.24	4383.1	3072.5	2857.48	2560.41	1925.86	FADS1				fatty acid desaturase 1 [Source:VGNC Symbol;Acc:VGNC:28701]
1251	ENSBTAG00000006703	30.8711	1.58916	0.513149	3.09688	0.0019557	0.0228086	13.8372	11.9898	11.1803	20.1756	12.3769	27.2358	51.9087	13.0787	28.7034	50.36	98.7359	PTGDR				prostaglandin D2 receptor [Source:VGNC Symbol;Acc:VGNC:33499]
1252	ENSBTAG00000000812	23.9572	-1.35254	0.436776	-3.09664	0.00195727	0.0228088	21.7441	54.4152	27.9509	20.1756	37.1307	36.9628	13.6602	9.05451	13.8568	6.18456	22.3937	CD300A				CD300a molecule [Source:NCBI gene;Acc:516915]
1253	ENSBTAG00000004991	2946.21	-0.297092	0.0959538	-3.0962	0.0019602	0.0228246	3100.51	3207.73	3033.23	3873.71	3235.52	2860.73	2876.83	2529.23	2485.32	2396.07	2809.39	ELP1				elongator complex protein 1 [Source:VGNC Symbol;Acc:VGNC:28454]
1254	ENSBTAG00000046654	292.37	0.561893	0.181584	3.0944	0.0019721	0.0229449	193.72	193.681	276.154	229.778	290.857	258.74	352.433	284.714	382.053	463.842	290.1	CERK				ceramide kinase [Source:VGNC Symbol;Acc:VGNC:55885]
1255	ENSBTAG00000021893	990.098	-0.432667	0.13985	-3.09379	0.00197614	0.0229736	1302.67	1221.11	1016.29	1054.74	1138.67	999.942	873.341	940.663	953.152	796.041	594.451	USP21				ubiquitin specific peptidase 21 [Source:VGNC Symbol;Acc:VGNC:52843]
1256	ENSBTAG00000030845	81.5651	2.86465	0.92643	3.09214	0.00198716	0.0230694	6.91858	3.68916	38.0132	4.48347	68.0729	5.83624	179.404	120.727	21.775	10.6021	437.695	MPEG1				macrophage expressed 1 [Source:NCBI gene;Acc:539997]
1257	ENSBTAG00000037729	79.4159	1.21927	0.39432	3.09209	0.00198754	0.0230694	43.4882	35.9694	64.846	78.4606	29.9108	44.7445	166.654	129.781	135.599	36.2238	107.897	CERS1	LASS1			ceramide synthase 1 [Source:VGNC Symbol;Acc:VGNC:52228]
1258	ENSBTAG00000018954	3297.81	0.428851	0.138721	3.09146	0.00199174	0.0230997	3130.16	2826.82	2261.78	2808.89	2920.95	3147.68	3289.37	3165.05	4846.92	4304.45	3573.83	ELP2				elongator acetyltransferase complex subunit 2 [Source:VGNC Symbol;Acc:VGNC:28455]
1259	ENSBTAG00000021815	1133.09	-0.544282	0.176085	-3.09101	0.00199476	0.0231164	1258.19	1976.47	1370.71	1150.01	1157.24	1018.42	936.178	780.7	887.827	847.284	1081.01	STARD13				StAR related lipid transfer domain containing 13 [Source:VGNC Symbol;Acc:VGNC:35362]
1260	ENSBTAG00000004829	1559.06	0.365574	0.118315	3.08983	0.00200271	0.0231901	1520.11	1256.16	1358.41	1552.4	1202.62	1380.27	1566.37	1682.13	1801.39	1609.75	2220.03	YIF1A				Yip1 interacting factor homolog A, membrane trafficking protein [Source:VGNC Symbol;Acc:VGNC:37023]
1261	ENSBTAG00000013369	128.523	1.66653	0.539543	3.08877	0.00200984	0.0232542	98.8368	60.8712	77.1444	105.361	16.5025	29.1812	167.565	319.926	91.0592	70.6806	376.622	COL14A1				collagen type XIV alpha 1 chain [Source:VGNC Symbol;Acc:VGNC:53851]
1262	ENSBTAG00000003748	3212.95	0.235032	0.0761101	3.08806	0.0020147	0.023279	2955.22	3102.59	2985.15	2852.6	3172.61	2774.16	3264.78	3096.64	3786.87	3602.95	3748.91	CNOT2				CCR4-NOT transcription complex subunit 2 [Source:VGNC Symbol;Acc:VGNC:27517]
1263	ENSBTAG00000011909	702.551	0.720232	0.233237	3.08799	0.00201517	0.023279	246.104	507.26	526.594	691.575	592.028	693.54	875.162	753.536	915.54	884.392	1042.33	ACVR1				activin A receptor type 1 [Source:VGNC Symbol;Acc:VGNC:25592]
1264	ENSBTAG00000016448	1181.07	-0.301299	0.0976024	-3.08701	0.00202184	0.0233375	1468.72	1193.44	1256.67	1192.6	1412	1227.56	1039.08	1089.56	921.479	1190.09	1000.59	ZBTB40				zinc finger and BTB domain containing 40 [Source:VGNC Symbol;Acc:VGNC:37079]
1265	ENSBTAG00000046413	3.58091	3.8558	1.24955	3.08575	0.00203037	0.0234175	0	0.922291	0	0	0	1.94541	4.55339	2.01211	6.92841	15.9031	7.12527	GRID2				glutamate ionotropic receptor delta type subunit 2 [Source:HGNC Symbol;Acc:HGNC:4576]
1267	ENSBTAG00000005526	1542.42	0.312792	0.101412	3.08435	0.00203995	0.0234786	1554.7	1393.58	1592.08	1173.55	1272.76	1350.12	1918.8	1717.34	1733.09	1557.62	1702.94	COG5				component of oligomeric golgi complex 5 [Source:VGNC Symbol;Acc:VGNC:53634]
1268	ENSBTAG00000011088	3363.07	-0.664463	0.215433	-3.08432	0.0020402	0.0234786	4087.89	5007.12	3554.23	3466.84	4823.89	3306.23	2808.53	2793.82	2814.92	3043.69	1286.62	SLC6A6				solute carrier family 6 member 6 [Source:VGNC Symbol;Acc:VGNC:34922]
1266	ENSBTAG00000004554	13328.5	-0.389699	0.12635	-3.08427	0.0020405	0.0234786	16785.5	15880.9	17489.4	11131.3	14972.9	13353.3	11687.7	12094.8	10685.6	12478.7	10053.8	CAPZB				capping actin protein of muscle Z-line subunit beta [Source:VGNC Symbol;Acc:VGNC:26759]
1269	ENSBTAG00000038048	111.836	-2.81951	0.914241	-3.084	0.00204241	0.0234821	307.383	92.2291	567.961	45.9555	2.06281	84.6255	14.5709	6.03634	15.8364	14.1361	79.3959	MRC1				mannose receptor C-type 1 [Source:VGNC Symbol;Acc:VGNC:31598]
1270	ENSBTAG00000013208	3629.37	0.515417	0.167159	3.08338	0.0020466	0.0235118	2818.83	3196.66	2766.02	2845.88	3575.89	3016.36	2960.62	5723.45	4347.08	5087.24	3585.03	SLC25A4				solute carrier family 25 member 4 [Source:VGNC Symbol;Acc:VGNC:34765]
1271	ENSBTAG00000014250	53.8349	-1.15015	0.3731	-3.08268	0.00205147	0.0235492	69.1858	82.0839	81.6165	38.1095	45.3819	113.807	20.9456	51.3089	21.775	28.2723	39.6979	ZC3HAV1L				zinc finger CCCH-type containing, antiviral 1 like [Source:VGNC Symbol;Acc:VGNC:37112]
1274	ENSBTAG00000039593	605.453	-0.537805	0.174538	-3.08131	0.00206091	0.0236283	632.556	836.518	652.932	756.585	608.53	744.12	506.338	659.973	393.93	520.386	348.12	FAM98C				family with sequence similarity 98 member C [Source:VGNC Symbol;Acc:VGNC:28850]
1272	ENSBTAG00000000654	4.8678	-2.7585	0.895293	-3.08112	0.00206226	0.0236283	15.8139	6.45604	7.82624	4.48347	5.15704	7.78165	0	2.01211	1.97955	0	2.03579	ARMC4				armadillo repeat containing 4 [Source:VGNC Symbol;Acc:VGNC:26158]
1273	ENSBTAG00000032003	79.6731	-2.52971	0.821073	-3.08098	0.00206323	0.0236283	93.895	156.789	105.095	132.262	267.134	10.6998	33.6951	3.01817	65.325	4.41754	4.07158	ZCCHC13				zinc finger CCHC-type containing 13 [Source:VGNC Symbol;Acc:VGNC:37117]
1275	ENSBTAG00000010196	4393.85	0.400968	0.130184	3.08002	0.00206989	0.023686	4577.13	3335.93	3560.94	3487.02	3929.66	4120.38	5158.09	4433.69	5904.99	4063.25	5761.29	NUP43				nucleoporin 43 [Source:VGNC Symbol;Acc:VGNC:32361]
1276	ENSBTAG00000010029	19.1235	3.84791	1.24949	3.07958	0.00207291	0.023702	0	0	2.23607	2.24173	0	11.6725	33.6951	18.109	130.65	9.71859	2.03579	ERC2				ELKS/RAB6-interacting/CAST family member 2 [Source:VGNC Symbol;Acc:VGNC:28567]
1277	ENSBTAG00000015437	1305.12	0.291412	0.0946395	3.07918	0.00207571	0.0237155	1279.94	1111.36	1300.27	1209.41	1188.18	1019.4	1389.7	1648.93	1340.15	1515.22	1353.8	NTMT1				N-terminal Xaa-Pro-Lys N-methyltransferase 1 [Source:VGNC Symbol;Acc:VGNC:32303]
1278	ENSBTAG00000034991	282.104	0.511173	0.166033	3.07874	0.00207877	0.0237318	307.383	250.863	162.115	218.569	221.753	256.794	297.792	307.853	363.247	340.151	376.622	PRSS56	SLX4IP			serine protease 56 [Source:HGNC Symbol;Acc:HGNC:39433]
1279	ENSBTAG00000004768	1413.71	0.539551	0.175266	3.07847	0.00208065	0.0237348	1011.1	1381.59	834.053	1061.46	1147.96	1595.24	1366.02	1673.07	2050.81	1671.6	1757.91	RAI1				retinoic acid induced 1 [Source:VGNC Symbol;Acc:VGNC:33695]
1280	ENSBTAG00000020144	81.1114	-1.53645	0.499216	-3.07772	0.00208594	0.02377	110.697	138.344	185.594	53.8016	37.1307	167.305	43.7126	51.3089	37.6114	9.71859	57.0022	GPR34				G protein-coupled receptor 34 [Source:VGNC Symbol;Acc:VGNC:29583]
1281	ENSBTAG00000047608	2130.01	0.251826	0.0818265	3.07756	0.002087	0.02377	2174.41	1968.17	1717.3	2066.88	2049.41	1783.94	2265.77	2168.05	2437.81	2342.18	2456.18	MRPS22				mitochondrial ribosomal protein S22 [Source:VGNC Symbol;Acc:VGNC:31662]
1282	ENSBTAG00000035844	85.3426	-0.685009	0.222608	-3.07719	0.00208962	0.0237812	70.1741	112.52	110.685	108.724	101.078	114.779	48.266	80.4845	81.1614	53.894	57.0022	PLAAT1	HRASLS			phospholipase A and acyltransferase 1 [Source:VGNC Symbol;Acc:VGNC:53580]
1283	ENSBTAG00000002472	1485.3	-0.385138	0.125171	-3.07689	0.00209174	0.0237868	1506.27	1661.97	1427.73	1720.53	1688.41	1968.76	1253.09	1074.47	1604.42	1225.43	1207.22	CASP9				caspase 9 [Source:NCBI gene;Acc:100140945]
1285	ENSBTAG00000031688	3590.65	0.188065	0.0611867	3.07363	0.00211473	0.0240149	3410.86	3266.76	3776.72	3359.24	3284	3166.16	3771.12	3697.26	3908.62	4053.54	3802.86	RBM4				RNA binding motif protein 4 [Source:NCBI gene;Acc:767937]
1284	ENSBTAG00000007780	361.71	-0.952142	0.309783	-3.07358	0.00211509	0.0240149	394.359	497.115	803.867	356.436	266.103	463.008	293.239	328.98	248.433	123.691	203.579	CAMK1				calcium/calmodulin dependent protein kinase I [Source:VGNC Symbol;Acc:VGNC:26719]
1286	ENSBTAG00000039992	6664.7	-0.586143	0.190726	-3.07323	0.00211758	0.0240245	9088.05	8851.23	5496.26	6954.98	9152.71	7598.78	3350.39	5736.53	4676.68	5895.65	6510.46	TUBA1C				tubulin alpha 1c [Source:NCBI gene;Acc:504244]
1287	ENSBTAG00000013711	7.38173	5.43063	1.76813	3.0714	0.00213054	0.0241528	0	0	0	2.24173	0	0	1.82136	0	3.95909	60.9621	12.2148	TAS2R8				taste 2 receptor member 8 [Source:HGNC Symbol;Acc:HGNC:14915]
1288	ENSBTAG00000006984	119.603	-1.5898	0.5177	-3.07089	0.00213424	0.0241754	56.337	145.722	300.751	123.295	355.835	48.6353	61.0155	72.4361	37.6114	80.3992	33.5906	CD55				CD55 molecule (Cromer blood group) [Source:NCBI gene;Acc:518609]
1289	ENSBTAG00000016259	134.45	-0.567453	0.184798	-3.07066	0.00213585	0.0241754	130.465	208.438	134.164	145.713	185.653	142.015	119.299	89.539	95.0183	109.555	119.094	KIAA1958				KIAA1958 [Source:VGNC Symbol;Acc:VGNC:30577]
1290	ENSBTAG00000005975	2566.01	-0.355111	0.115656	-3.07042	0.00213759	0.0241763	2964.12	2794.54	2457.44	2619.46	3441.81	2813.07	2036.28	2080.52	2736.72	2155.76	2126.38	OARD1				O-acyl-ADP-ribose deacylase 1 [Source:VGNC Symbol;Acc:VGNC:32390]
1291	ENSBTAG00000006734	108.197	-0.725545	0.236555	-3.06713	0.00216123	0.0244247	129.476	132.81	93.9149	124.416	149.554	160.497	55.5514	79.4784	114.814	60.0786	89.5748	BICD1	MSANTD3			BICD cargo adaptor 1 [Source:VGNC Symbol;Acc:VGNC:26491]
1292	ENSBTAG00000019238	498.125	0.427168	0.1393	3.06654	0.00216553	0.0244544	458.603	467.602	382.368	409.116	416.689	448.418	487.213	554.337	559.222	515.085	780.726	TRMO				tRNA methyltransferase O [Source:VGNC Symbol;Acc:VGNC:36364]
1294	ENSBTAG00000007508	2266.15	0.251681	0.0821316	3.06436	0.00218134	0.0245625	2121.04	1856.57	2288.62	2081.45	1980.3	2186.64	2482.51	2208.29	2528.87	2756.55	2436.84	SRBD1				S1 RNA binding domain 1 [Source:VGNC Symbol;Acc:VGNC:35268]
1293	ENSBTAG00000005572	588.371	0.873345	0.285009	3.06427	0.00218204	0.0245625	336.045	602.256	290.689	456.193	260.946	614.75	522.73	772.651	1027.38	565.445	1022.99	ZNF205				zinc finger protein 205 [Source:VGNC Symbol;Acc:VGNC:37224]
1297	ENSBTAG00000019269	304.958	-3.4998	1.14228	-3.06389	0.00218483	0.0245625	345.929	91.3068	560.135	44.8347	951.989	1130.28	200.349	4.02423	3.95909	4.41754	17.3042	COL6A2				collagen type VI alpha 2 chain [Source:VGNC Symbol;Acc:VGNC:27571]
1296	ENSBTAG00000015994	93.8504	-1.12937	0.368617	-3.0638	0.00218542	0.0245625	52.3835	166.935	118.512	183.822	122.737	103.107	30.9631	94.5693	58.3966	59.195	41.7337	LRRC63				leucine rich repeat containing 63 [Source:VGNC Symbol;Acc:VGNC:53823]
1298	ENSBTAG00000020030	294.436	-0.399278	0.130325	-3.06371	0.00218614	0.0245625	354.824	359.694	299.633	318.326	326.956	324.884	209.456	304.835	240.515	281.839	217.83	FITM2				fat storage inducing transmembrane protein 2 [Source:VGNC Symbol;Acc:VGNC:29016]
1295	ENSBTAG00000013343	63656.8	-0.388457	0.126798	-3.0636	0.00218689	0.0245625	57750.4	64822.3	77663.1	80257.4	81242.9	66111.9	57152.4	66189.5	50994.1	46568.8	51471.9	FTL				ferritin light chain [Source:NCBI gene;Acc:286861]
1300	ENSBTAG00000018447	3074.75	0.515145	0.168191	3.06286	0.00219236	0.024605	3112.37	2265.15	2796.2	2377.36	2831.21	2055.33	2810.36	2843.12	4105.58	4618.1	4007.46	RABGGTB				Rab geranylgeranyltransferase subunit beta [Source:VGNC Symbol;Acc:VGNC:33671]
1301	ENSBTAG00000020369	21.9435	-1.54722	0.505458	-3.06103	0.00220577	0.0247365	25.6976	57.182	19.0066	25.7799	29.9108	30.1539	15.4815	4.02423	4.94887	8.83508	20.3579	NOXO1				NADPH oxidase organizer 1 [Source:VGNC Symbol;Acc:VGNC:32187]
1302	ENSBTAG00000013652	1206.33	0.539388	0.176292	3.05962	0.00221618	0.0248341	1016.04	1142.72	807.221	940.407	990.151	1104.02	1010.85	1114.71	1652.92	1651.28	1839.34	GTF2A1				general transcription factor IIA subunit 1 [Source:VGNC Symbol;Acc:VGNC:29691]
1303	ENSBTAG00000000672	596.393	-1.23042	0.402515	-3.05682	0.00223695	0.0250477	588.079	371.683	1603.26	859.705	479.604	938.662	451.697	371.235	237.546	138.711	520.145	OTULINL	FAM105A			OTU deubiquitinase with linear linkage specificity like [Source:VGNC Symbol;Acc:VGNC:28712]
1304	ENSBTAG00000017983	96.6272	-0.617034	0.201959	-3.05525	0.00224875	0.0251528	114.651	130.965	106.213	85.1858	142.334	108.943	82.8718	67.4058	61.366	66.2631	96.7001	PRELID3A				PRELI domain containing 3A [Source:VGNC Symbol;Acc:VGNC:33308]
1305	ENSBTAG00000032774	10.1726	2.79824	0.915921	3.05511	0.00224979	0.0251528	0	0	4.47214	0	6.18844	5.83624	10.9281	12.0727	34.6421	19.4372	18.3221	ADIRF				adipogenesis regulatory factor [Source:VGNC Symbol;Acc:VGNC:25680]
1306	ENSBTAG00000027064	78.2625	2.3673	0.775129	3.05407	0.00225758	0.0252206	3.95347	22.135	31.305	75.098	0	30.1539	122.942	79.4784	189.047	77.7487	229.027	BTBD11				BTB domain containing 11 [Source:VGNC Symbol;Acc:VGNC:26585]
1307	ENSBTAG00000003752	3338.04	-0.39824	0.130427	-3.05336	0.00226298	0.0252616	3334.75	3673.49	4422.94	3119.37	3857.46	4087.31	3249.3	2596.63	3176.18	2960.64	2240.39	SLC25A24				solute carrier family 25 member 24 [Source:VGNC Symbol;Acc:VGNC:55682]
1309	ENSBTAG00000005261	19.8863	-2.93746	0.962899	-3.05064	0.00228351	0.0254518	0	37.8139	14.5344	33.626	91.7952	19.4541	1.82136	4.02423	11.8773	1.76702	2.03579	FCGBP	IER2			Fc fragment of IgG binding protein
1310	ENSBTAG00000000224	276.244	1.37724	0.45159	3.04975	0.00229031	0.0255081	85.988	120.82	257.148	34.7469	176.371	285.003	210.367	371.235	439.459	462.075	595.469	TSPAN15				tetraspanin 15 [Source:VGNC Symbol;Acc:VGNC:36430]
1311	ENSBTAG00000001391	608.841	-0.265311	0.0870107	-3.04917	0.00229471	0.0255376	639.474	643.759	720.014	650.103	642.567	660.468	622.904	477.877	529.529	561.911	548.646	ANKRD42				ankyrin repeat domain 42 [Source:VGNC Symbol;Acc:VGNC:56256]
1312	ENSBTAG00000002655	1379.92	0.508757	0.166904	3.0482	0.00230215	0.0256009	979.473	977.629	1198.53	1351.76	1096.39	1341.36	1550.89	2227.41	1726.16	1535.54	1193.99	ZWINT				ZW10 interacting kinetochore protein [Source:NCBI gene;Acc:514564]
1313	ENSBTAG00000012408	1712.65	0.26502	0.0869585	3.04766	0.00230633	0.0256279	1443.02	1531.93	1675.93	1769.85	1613.12	1380.27	1787.66	1797.82	2030.03	1803.24	2006.27	RAB27A				RAB27A, member RAS oncogene family [Source:NCBI gene;Acc:618035]
1314	ENSBTAG00000012779	1201.68	-0.699719	0.229637	-3.04706	0.00231089	0.025659	1495.4	1657.36	965.981	1310.29	1767.83	1538.82	611.066	778.688	1457.94	860.537	774.619	FAM49A				family with sequence similarity 49 member A [Source:VGNC Symbol;Acc:VGNC:28818]
1315	ENSBTAG00000017739	175.207	1.08601	0.356549	3.04589	0.0023199	0.0257394	99.8252	75.6279	80.4985	207.36	126.863	106.025	171.208	150.908	305.84	170.517	432.606	TNK1				tyrosine kinase non receptor 1 [Source:VGNC Symbol;Acc:VGNC:36182]
1316	ENSBTAG00000015962	6690.08	0.297645	0.0977495	3.04497	0.00232701	0.0257987	5643.58	5847.33	5450.42	6331.77	6379.25	6700.97	6147.08	7639.99	8533.83	7385.24	7531.41	MMADHC				metabolism of cobalamin associated D [Source:VGNC Symbol;Acc:VGNC:31511]
1319	ENSBTAG00000019678	323.772	-0.741434	0.24353	-3.04452	0.0023305	0.0257989	401.278	371.683	367.833	407.995	391.935	435.772	119.299	254.532	377.104	244.732	189.329	ALKBH6				alkB homolog 6 [Source:VGNC Symbol;Acc:VGNC:25837]
1317	ENSBTAG00000009839	1005.43	0.414006	0.135987	3.04444	0.00233112	0.0257989	894.473	999.764	953.683	718.475	845.754	828.746	1488.96	1121.75	1079.84	1185.67	942.572	GSTK1				glutathione S-transferase kappa 1 [Source:VGNC Symbol;Acc:VGNC:29685]
1318	ENSBTAG00000014249	5439.87	-0.300784	0.0988028	-3.04429	0.00233233	0.0257989	5726.61	6231	5621.48	6276.85	5646.95	6188.36	4482.36	5951.83	4998.36	4252.32	4462.46	IVNS1ABP				influenza virus NS1A binding protein [Source:NCBI gene;Acc:514940]
1320	ENSBTAG00000004378	142.278	1.57588	0.518003	3.04222	0.00234842	0.0259572	78.0811	72.861	50.3115	80.7024	85.6068	81.7073	88.3359	77.4663	214.781	640.543	94.6643	IL23A				interleukin 23 subunit alpha [Source:VGNC Symbol;Acc:VGNC:30146]
1321	ENSBTAG00000025263	36.1075	1.78622	0.587443	3.04067	0.00236054	0.0260541	8.89531	13.8344	26.8328	31.3843	6.18844	15.5633	30.9631	118.715	34.6421	18.5537	91.6106	FAM160A1				family with sequence similarity 160 member A1 [Source:VGNC Symbol;Acc:VGNC:28739]
1322	ENSBTAG00000032761	7.30115	-2.96672	0.975688	-3.04064	0.00236076	0.0260541	1.97674	4.61146	8.94427	21.2965	12.3769	23.345	0	0	3.95909	1.76702	2.03579	CALHM3				calcium homeostasis modulator 3 [Source:VGNC Symbol;Acc:VGNC:26709]
1324	ENSBTAG00000018186	2341.25	-0.477381	0.157305	-3.03475	0.00240738	0.0265284	3025.4	2554.75	3091.36	2389.69	2570.27	2478.46	1740.31	2719.37	1967.67	1486.06	1730.42	PDXK				pyridoxal kinase [Source:VGNC Symbol;Acc:VGNC:50243]
1325	ENSBTAG00000003196	45.8669	-1.61912	0.53395	-3.03235	0.00242659	0.0267156	41.5115	16.6012	130.81	107.603	39.1935	61.2805	22.767	9.05451	20.7852	20.3207	34.6085	PAPSS2				3'-phosphoadenosine 5'-phosphosulfate synthase 2 [Source:VGNC Symbol;Acc:VGNC:32574]
1326	ENSBTAG00000007754	1078.46	-0.423328	0.139612	-3.03217	0.00242803	0.0267156	1357.03	1169.47	1407.6	1099.57	1376.93	906.562	955.302	976.881	887.827	986.879	738.992	NDUFA3				NADH:ubiquinone oxidoreductase subunit A3 [Source:NCBI gene;Acc:338064]
1327	ENSBTAG00000006054	343.887	-0.500175	0.16502	-3.03099	0.00243756	0.0268003	372.615	496.193	376.777	358.677	425.971	349.202	285.043	284.714	350.38	196.139	287.047	ACBD4				acyl-CoA binding domain containing 4 [Source:VGNC Symbol;Acc:VGNC:55767]
1328	ENSBTAG00000039440	3731.62	-0.41947	0.138424	-3.03033	0.00244289	0.0268387	3789.4	4496.17	4666.67	3417.52	4867.21	4053.27	2828.57	3580.55	3192.02	3706.32	2450.08	LOC101903567	COX7C			cytochrome c oxidase subunit 7C, mitochondrial [Source:NCBI gene;Acc:101903567]
1329	ENSBTAG00000018682	898.752	0.315945	0.104329	3.02836	0.00245887	0.0269939	750.172	789.481	754.673	851.858	883.916	821.937	1010.85	891.366	1093.7	866.721	1171.6	SETD4				SET domain containing 4 [Source:VGNC Symbol;Acc:VGNC:34495]
1330	ENSBTAG00000008057	2841.57	-0.285048	0.0941497	-3.02761	0.00246498	0.0270407	3176.62	3064.77	3326.15	2871.66	2915.79	3207.01	2897.78	2842.11	2221.05	2288.29	2446	PARVG				parvin gamma [Source:VGNC Symbol;Acc:VGNC:32591]
1331	ENSBTAG00000012991	1243.29	3.09341	1.02215	3.02637	0.0024751	0.0271205	56.337	55.3375	1073.31	223.052	150.585	127.425	4965.93	156.945	161.333	2301.54	4404.44	PRUNE2				prune homolog 2 with BCH domain [Source:VGNC Symbol;Acc:VGNC:33429]
1332	ENSBTAG00000040058	1661.07	0.457587	0.151205	3.02626	0.00247597	0.0271205	1552.73	1303.2	1426.61	1592.75	1437.78	1208.1	1875.09	1349.12	2439.79	1888.94	2197.64	ORC5				origin recognition complex subunit 5 [Source:VGNC Symbol;Acc:VGNC:32450]
1333	ENSBTAG00000000545	6703.64	0.263956	0.0872479	3.02536	0.00248341	0.0271816	6053.76	6671.85	5887.57	6170.37	6034.76	6038.56	7298.18	6844.2	7236.23	6605.11	8899.46	PPP4R3B				protein phosphatase 4 regulatory subunit 3B [Source:VGNC Symbol;Acc:VGNC:58608]
1335	ENSBTAG00000018189	468.064	2.47414	0.818188	3.02393	0.00249514	0.0272764	39.5347	123.587	336.528	105.361	226.91	82.68	144.798	1899.43	1090.73	1045.19	53.9485	CSTB				cystatin B (stefin B) [Source:NCBI gene;Acc:514170]
1334	ENSBTAG00000005499	148.476	0.498064	0.164712	3.02385	0.00249582	0.0272764	112.674	113.442	135.282	161.405	106.235	121.588	164.833	217.308	170.241	151.08	179.15	ZPBP				zona pellucida binding protein [Source:VGNC Symbol;Acc:VGNC:37368]
1336	ENSBTAG00000009064	4545.33	-0.778165	0.257625	-3.02053	0.0025233	0.0275561	5831.37	7434.59	6165.96	3492.62	4477.34	6246.72	4778.33	2598.64	2380.41	4452	2140.64	CSF2RB				colony stimulating factor 2 receptor beta common subunit [Source:VGNC Symbol;Acc:VGNC:27756]
1338	ENSBTAG00000031553	493.223	-1.4484	0.479762	-3.01901	0.00253606	0.0276633	772.904	686.185	884.365	768.914	360.993	682.84	69.2116	69.4179	224.679	327.782	578.165	SLC49A3	MFSD7			solute carrier family 49 member 3 [Source:VGNC Symbol;Acc:VGNC:31442]
1337	ENSBTAG00000005736	7.40075	2.6352	0.872901	3.0189	0.00253691	0.0276633	0	1.84458	2.23607	0	5.15704	3.89083	13.6602	17.103	24.7443	9.71859	3.05369	ADGRF3	DDHD1			adhesion G protein-coupled receptor F3 [Source:VGNC Symbol;Acc:VGNC:25663]
1339	ENSBTAG00000001700	8613.79	-0.221211	0.0733008	-3.01785	0.00254573	0.0277387	9090.02	9350.19	9463.04	8171.12	9159.93	10017.9	8066.79	8760.74	7403.51	7842.9	7425.55	CDC42	EPB41			cell division cycle 42 [Source:NCBI gene;Acc:532712]
1340	ENSBTAG00000005633	109.298	1.84295	0.610728	3.01762	0.00254766	0.0277391	96.8601	65.4827	70.4361	20.1756	12.3769	35.9901	188.511	56.3392	51.4682	408.181	196.454	ARHGEF28				Rho guanine nucleotide exchange factor 28 [Source:VGNC Symbol;Acc:VGNC:26114]
1341	ENSBTAG00000013096	4478.29	-0.45403	0.150482	-3.01718	0.00255139	0.027759	7273.4	4270.21	5498.49	4144.96	5052.86	4388.85	3847.62	3959.84	3565.16	3786.72	3473.06	UNC119				unc-119 lipid binding chaperone [Source:VGNC Symbol;Acc:VGNC:36662]
1342	ENSBTAG00000040061	581.651	-0.683161	0.226504	-3.01611	0.00256037	0.0278359	590.056	854.042	572.433	703.904	626.064	864.736	405.252	405.441	473.112	252.683	650.436	ZBTB38				zinc finger and BTB domain containing 38 [Source:VGNC Symbol;Acc:VGNC:37076]
1343	ENSBTAG00000006259	7097.11	-0.225325	0.074743	-3.01466	0.00257265	0.0279326	7095.5	7948.3	7579.15	7560.24	7476.67	7919.78	7289.07	5884.42	6486.98	6895.78	5932.3	MOB1A				MOB kinase activator 1A [Source:VGNC Symbol;Acc:VGNC:31541]
1344	ENSBTAG00000019385	14.1538	3.41112	1.13153	3.01461	0.00257309	0.0279326	0	3.68916	0	2.24173	0	9.72706	9.10679	38.2301	54.4375	36.2238	2.03579	SCN3A				sodium voltage-gated channel alpha subunit 3 [Source:VGNC Symbol;Acc:VGNC:55078]
1345	ENSBTAG00000020528	1327.72	-0.47881	0.158862	-3.01399	0.00257836	0.0279689	1562.61	1268.15	1683.76	1295.72	1664.69	1665.27	967.141	910.481	1343.12	1368.55	875.391	PCOLCE				procollagen C-endopeptidase enhancer [Source:VGNC Symbol;Acc:VGNC:32642]
1346	ENSBTAG00000009602	644.296	0.438737	0.145597	3.01336	0.00258368	0.0280059	591.044	629.003	656.286	469.643	488.887	493.162	643.85	842.069	617.619	886.159	769.529	TMEM120B				transmembrane protein 120B [Source:VGNC Symbol;Acc:VGNC:35957]
1348	ENSBTAG00000010867	5967.98	0.249249	0.0827468	3.01219	0.00259369	0.0280863	5723.64	6017.03	5793.65	5565.1	4960.04	4920.92	6188.97	6935.75	7134.29	6389.53	6018.82	LONP2				lon peptidase 2, peroxisomal [Source:VGNC Symbol;Acc:VGNC:30948]
1347	ENSBTAG00000010765	755.883	0.29485	0.0978954	3.01189	0.00259626	0.0280863	786.741	676.962	622.745	715.113	655.975	653.659	776.809	750.518	958.101	864.071	854.015	C28H1orf131	C1orf131			chromosome 28 C1orf131 homolog [Source:VGNC Symbol;Acc:VGNC:52697]
1349	ENSBTAG00000020921	812.632	1.52118	0.50507	3.01182	0.00259688	0.0280863	101.802	693.563	938.031	430.413	102.109	369.628	1848.68	1453.75	1103.6	689.136	1208.24	PRKCB				protein kinase C beta [Source:VGNC Symbol;Acc:VGNC:33328]
1350	ENSBTAG00000026604	494.218	-0.49296	0.163748	-3.01049	0.00260829	0.0281888	508.021	520.172	474.046	702.783	504.358	705.212	435.305	452.725	457.275	364.005	312.494	LYRM2				LYR motif containing 2 [Source:VGNC Symbol;Acc:VGNC:31109]
1351	ENSBTAG00000038430	10628.1	-0.379607	0.126126	-3.00973	0.00261479	0.0282173	9553.57	10943	12926.7	13300.2	13523.8	11015.9	9305.32	11181.3	8734.75	7881.78	8543.2	LOC788801				ferritin light chain
1353	ENSBTAG00000013615	3095.23	0.325008	0.108008	3.0091	0.00262023	0.0282551	2621.15	2530.77	3470.38	2423.31	2849.78	2763.46	3606.29	3898.47	3162.33	3322.87	3398.75	CHORDC1				cysteine and histidine rich domain containing 1 [Source:VGNC Symbol;Acc:VGNC:27309]
1354	ENSBTAG00000001702	42.7452	-0.912979	0.303575	-3.00742	0.00263473	0.0283905	41.5115	43.3477	64.846	43.7138	57.7588	74.8984	24.5883	40.2423	24.7443	36.2238	18.3221	TMEM107				transmembrane protein 107 [Source:VGNC Symbol;Acc:VGNC:35947]
1355	ENSBTAG00000003465	264.228	0.510685	0.16986	3.00651	0.00264263	0.0284546	219.418	196.448	195.656	274.612	204.219	238.313	239.509	289.744	351.37	288.024	409.194	ZNF329	ALG5			zinc finger protein 329 [Source:VGNC Symbol;Acc:VGNC:53038]
1356	ENSBTAG00000031686	495.268	0.480881	0.159963	3.0062	0.00264531	0.0284624	422.033	467.602	296.279	401.27	506.421	424.1	538.211	508.058	670.077	511.551	702.348	ZNF566				zinc finger protein 566 [Source:VGNC Symbol;Acc:VGNC:37303]
1358	ENSBTAG00000013076	2084.08	0.165351	0.0550502	3.00364	0.00266767	0.0286608	1909.53	2024.43	2079.54	1914.44	1995.77	1925.96	2054.49	2270.67	2337.84	2197.28	2214.94	SNX19				sorting nexin 19 [Source:VGNC Symbol;Acc:VGNC:35099]
1360	ENSBTAG00000001308	756.286	-0.983203	0.32746	-3.00251	0.0026776	0.0287163	943.892	1078.16	797.158	866.43	1176.84	989.242	488.124	260.569	469.153	236.78	1012.81	LOC522763	GUCY1B3			uncharacterized LOC522763 [Source:NCBI gene;Acc:522763]
1361	ENSBTAG00000003943	218.866	1.50858	0.502462	3.00238	0.00267874	0.0287163	14.8255	222.272	54.7837	159.163	142.334	120.616	284.132	492.968	417.684	301.276	197.472	TTC39B				tetratricopeptide repeat domain 39B [Source:VGNC Symbol;Acc:VGNC:36476]
1364	ENSBTAG00000038148	8.99508	-2.71205	0.903627	-3.00129	0.00268835	0.028771	8.89531	27.6687	24.5968	16.813	4.12563	5.83624	5.46407	2.01211	0	3.53403	0	SOWAHB				sosondowah ankyrin repeat domain family member B [Source:VGNC Symbol;Acc:VGNC:35138]
1363	ENSBTAG00000020330	10056.9	-0.461608	0.153803	-3.00129	0.00268837	0.028771	11236.8	8560.71	12913.3	13299.1	13647.6	9263.08	9717.86	6879.41	7452.99	8911.06	8743.73	BTG1				BTG anti-proliferation factor 1 [Source:VGNC Symbol;Acc:VGNC:26597]
1362	ENSBTAG00000007968	1656.47	0.382429	0.127428	3.00113	0.00268977	0.028771	1401.51	1340.09	1701.65	1484.03	1372.8	1434.74	1592.78	1583.53	2176.51	2309.49	1824.07	RPUSD3				RNA pseudouridine synthase D3 [Source:VGNC Symbol;Acc:VGNC:34156]
1365	ENSBTAG00000002714	1125.89	0.884004	0.294607	3.00062	0.0026943	0.0287984	282.673	799.626	1021.88	1116.38	761.179	898.781	1865.98	1217.33	1376.77	1903.08	1141.06	GNAI1				G protein subunit alpha i1 [Source:VGNC Symbol;Acc:VGNC:29449]
1366	ENSBTAG00000024675	121.088	-1.92454	0.64143	-3.00039	0.00269637	0.0287995	149.244	123.587	191.184	183.822	388.841	55.4443	44.6233	20.1211	140.548	7.06806	27.4832	CYSLTR1				cysteinyl leukotriene receptor 1 [Source:NCBI gene;Acc:782045]
1368	ENSBTAG00000009336	580.132	0.909938	0.303331	2.99982	0.00270139	0.0288294	179.883	549.686	421.499	404.633	467.227	463.981	865.145	946.699	1106.57	428.501	547.628	LXN				latexin [Source:VGNC Symbol;Acc:VGNC:31087]
1367	ENSBTAG00000006876	2895.95	0.368528	0.122858	2.99962	0.00270313	0.0288294	2595.46	2409.95	2748.13	2285.45	2285.6	3021.23	3469.69	2956.8	3972.95	3400.62	2709.64	PMPCB				peptidase, mitochondrial processing beta subunit [Source:VGNC Symbol;Acc:VGNC:33076]
1369	ENSBTAG00000014259	62.5387	0.874811	0.291791	2.99807	0.00271693	0.0289554	20.7557	51.6483	38.0132	42.5929	55.696	63.2259	77.4077	86.5208	105.906	83.0498	63.1095	KCTD1
1371	ENSBTAG00000036009	837.572	0.427866	0.142761	2.99709	0.00272571	0.0290066	792.671	774.725	673.057	722.959	626.064	753.847	827.807	759.573	946.223	1095.55	1240.82	TRAF6				TNF receptor associated factor 6 [Source:VGNC Symbol;Acc:VGNC:36278]
1372	ENSBTAG00000000462	1308.4	0.382306	0.127572	2.99678	0.00272844	0.0290145	981.45	1165.78	1010.7	1342.8	1181.99	1215.88	1609.17	1769.65	1413.4	1183.9	1517.68	CCDC102A				coiled-coil domain containing 102A [Source:VGNC Symbol;Acc:VGNC:26829]
1373	ENSBTAG00000046657	706.624	0.310354	0.103585	2.99614	0.00273423	0.0290549	645.404	654.827	600.384	582.851	732.299	605.996	657.51	767.621	832.399	811.06	882.516	LOC107133294
1374	ENSBTAG00000000497	6725.06	-0.342282	0.114291	-2.99483	0.00274595	0.0291377	7591.66	8252.66	8008.48	6406.87	7688.11	6688.33	7252.65	5124.85	5749.59	5967.21	5245.22	AKR1A1				aldo-keto reductase family 1 member A1 [Source:VGNC Symbol;Acc:VGNC:25795]
1376	ENSBTAG00000013329	5707.27	-0.338987	0.113197	-2.99465	0.00274757	0.0291377	6753.52	5355.74	6125.71	6833.92	6710.34	6066.77	5082.5	5353.23	5940.62	4275.3	4282.29	AP1M1				adaptor related protein complex 1 subunit mu 1 [Source:VGNC Symbol;Acc:VGNC:25979]
1375	ENSBTAG00000008133	1060.14	0.37249	0.124387	2.9946	0.00274801	0.0291377	1058.54	845.741	889.955	959.462	1052.04	804.428	1025.42	1068.43	1345.1	1422.45	1189.92	ALKBH1				alkB homolog 1, histone H2A dioxygenase [Source:VGNC Symbol;Acc:VGNC:55101]
1377	ENSBTAG00000014399	1769.64	0.435696	0.145571	2.99301	0.00276238	0.0292688	1518.13	1518.09	1744.13	1553.52	1320.2	1497.97	2096.38	1460.79	1843.95	2525.95	2386.97	QSER1				glutamine and serine rich 1 [Source:VGNC Symbol;Acc:VGNC:33604]
1378	ENSBTAG00000013544	350.186	-0.735401	0.246102	-2.98819	0.00280634	0.029713	435.87	378.139	380.132	601.905	407.406	363.792	367.914	320.932	258.331	149.313	188.311	LGALS8				galectin 8 [Source:VGNC Symbol;Acc:VGNC:30855]
1379	ENSBTAG00000046886	1268.86	-1.12812	0.37759	-2.98768	0.00281102	0.0297409	1084.24	2533.53	1438.91	1267.7	1103.61	2676.89	1334.14	1127.79	512.703	545.124	332.852	RNaseP_nuc	TUBB2A			Nuclear RNase P [Source:RFAM;Acc:RF00009]
1380	ENSBTAG00000010221	1484.55	-0.322196	0.10786	-2.98717	0.00281569	0.0297688	1421.27	1731.14	1647.98	1633.1	1798.77	1566.06	1471.66	1238.46	1403.5	1046.96	1371.11	CCDC93				coiled-coil domain containing 93 [Source:VGNC Symbol;Acc:VGNC:26934]
1381	ENSBTAG00000015241	75.7023	-2.07562	0.694897	-2.98695	0.00281779	0.0297694	39.5347	185.381	80.4985	60.5268	56.7274	272.358	20.0349	60.3634	15.8364	1.76702	39.6979	EPHX2				epoxide hydrolase 2 [Source:VGNC Symbol;Acc:VGNC:28542]
1382	ENSBTAG00000023419	7.77873	2.72668	0.913259	2.98566	0.00282966	0.0298732	7.90695	0	0	1.12087	2.06281	1.94541	8.19611	22.1332	7.91819	8.83508	25.4474	SULT2A1				sulfotransferase family, cytosolic, 2A, dehydroepiandrosterone (DHEA)-preferring, member 1 [Source:NCBI gene;Acc:533560]
1383	ENSBTAG00000017799	6377.76	0.340172	0.113944	2.98543	0.00283176	0.0298738	6226.72	5282.88	6127.94	5921.54	4804.29	5777.88	7080.53	7328.11	6026.73	8834.2	6744.58	PITPNB				phosphatidylinositol transfer protein beta [Source:VGNC Symbol;Acc:VGNC:32920]
1384	ENSBTAG00000037775	6106.52	-0.718326	0.240629	-2.9852	0.0028339	0.0298748	8280.55	9476.54	4634.25	6450.59	8297.67	7448.01	3294.84	6532.32	3315.74	5981.35	3459.83	LOC100141266				tubulin alpha-1C chain-like [Source:NCBI gene;Acc:100141266]
1385	ENSBTAG00000038154	128.392	-0.934881	0.313384	-2.98318	0.00285268	0.0300293	192.732	163.246	76.0263	132.262	184.622	234.422	72.8543	72.4361	138.568	83.0498	62.0917	HSH2D			Liu et al	hematopoietic SH2 domain containing [Source:VGNC Symbol;Acc:VGNC:29986]
1387	ENSBTAG00000021120	22.1843	-1.71199	0.573991	-2.98261	0.00285801	0.0300637	9.88368	7.37833	44.7214	47.0764	35.0678	50.5807	10.0175	9.05451	10.8875	13.2526	6.10738	SMYD1				SET and MYND domain containing 1 [Source:VGNC Symbol;Acc:VGNC:35042]
1388	ENSBTAG00000011680	146.944	-2.70233	0.90644	-2.98126	0.00287068	0.0301535	30.6394	379.984	141.99	61.6477	659.069	159.524	43.7126	107.648	19.7955	12.3691	0	PAPLN				papilin, proteoglycan like sulfated glycoprotein [Source:VGNC Symbol;Acc:VGNC:32571]
1390	ENSBTAG00000003708	1579.79	0.47956	0.161038	2.97793	0.00290202	0.0304608	1545.81	1484.89	1664.75	1368.58	969.523	1004.81	1728.47	2113.72	1857.8	1964.92	1674.44	SEC23A				Sec23 homolog A, coat complex II component [Source:VGNC Symbol;Acc:VGNC:34410]
1393	ENSBTAG00000031071	299.304	0.310219	0.104185	2.97757	0.00290546	0.0304692	241.162	261.931	281.745	276.854	280.543	277.221	347.879	294.775	370.175	304.81	355.246	ZNF624				zinc finger protein 624 [Source:HGNC Symbol;Acc:HGNC:29254]
1391	ENSBTAG00000011027	807.516	2.04174	0.685765	2.97731	0.00290787	0.0304692	221.394	377.217	321.994	346.348	432.16	305.43	981.712	2663.03	1501.49	37.1073	1694.8	PTGR1				prostaglandin reductase 1 [Source:VGNC Symbol;Acc:VGNC:33510]
1392	ENSBTAG00000018105	185.943	0.743326	0.249674	2.97718	0.00290909	0.0304692	80.0578	181.691	96.1509	136.746	172.245	186.76	211.278	203.223	219.73	289.791	267.707	ACVR2B				activin A receptor type 2B [Source:VGNC Symbol;Acc:VGNC:25596]
1394	ENSBTAG00000019116	1423.88	0.311069	0.1046	2.97389	0.00294053	0.0307764	1299.7	1442.46	1208.59	1280.03	1226.34	1243.12	1365.11	1400.43	1890.47	1698.1	1608.28	MOB4	MOBKL3			MOB family member 4, phocein [Source:NCBI gene;Acc:781884]
1395	ENSBTAG00000020174	3645.13	-0.235277	0.0791242	-2.97351	0.00294412	0.0307919	4027.6	3914.2	3669.39	3909.58	4495.9	3459.92	3079.92	3283.77	3392.94	3509.29	3353.97	HBS1L				HBS1 like translational GTPase [Source:VGNC Symbol;Acc:VGNC:29768]
1396	ENSBTAG00000017221	40.7629	-1.03066	0.346722	-2.97258	0.00295307	0.0308634	69.1858	57.182	52.5476	20.1756	58.7902	60.3078	20.0349	37.2241	27.7137	23.8547	21.3758	LOC781197				signal peptidase complex subunit 1
1397	ENSBTAG00000017547	9877.54	-0.232561	0.0782487	-2.97207	0.00295798	0.0308926	10164.4	11154.2	12116.1	9328.97	10731.8	10071.4	8383.71	9319.1	8994.07	9409.36	8979.88	DBNL				drebrin like [Source:VGNC Symbol;Acc:VGNC:27893]
1398	ENSBTAG00000001619	303.843	1.46985	0.494648	2.97152	0.00296334	0.0309264	27.6743	221.35	57.0197	197.272	152.648	354.065	293.239	419.525	484.989	545.124	589.362	SERINC5				serine incorporator 5 [Source:VGNC Symbol;Acc:VGNC:34463]
1399	ENSBTAG00000020803	123.434	-0.9295	0.313159	-2.96814	0.00299608	0.0312457	104.767	187.225	145.344	145.713	211.438	149.797	80.1397	142.86	91.0592	55.661	43.7695	protein CutA homolog				protein CutA homolog [Source:NCBI gene;Acc:616903]
1400	ENSBTAG00000001274	41.5773	1.33331	0.449293	2.96757	0.00300167	0.0312645	16.8023	21.2127	45.8394	40.3512	7.21985	16.536	55.5514	45.2725	95.0183	56.5445	57.0022	PPM1L				protein phosphatase, Mg2+/Mn2+ dependent 1L [Source:VGNC Symbol;Acc:VGNC:33216]
1401	ENSBTAG00000018562	224.274	-1.27071	0.428208	-2.96752	0.00300216	0.0312645	236.22	574.587	127.456	252.195	391.935	250.958	117.478	159.963	228.638	51.2435	76.3422	TMEM159				transmembrane protein 159 [Source:VGNC Symbol;Acc:VGNC:35984]
1402	ENSBTAG00000039470	49.1143	-3.03046	1.022	-2.96522	0.00302464	0.0314762	46.4533	161.401	0	28.0217	9.28267	245.122	4.55339	12.0727	11.8773	19.4372	2.03579	olfactory receptor 6C3				olfactory receptor 6C3 [Source:NCBI gene;Acc:787991]
1403	ENSBTAG00000008453	5556.1	-0.570273	0.192366	-2.96452	0.00303155	0.0315091	6528.17	6800.05	5017.74	6188.3	6346.25	8265.09	4579.8	5766.71	4797.43	2586.03	4241.57	LBR				lamin B receptor [Source:VGNC Symbol;Acc:VGNC:30804]
1404	ENSBTAG00000008713	1835.6	0.440477	0.148586	2.96446	0.0030322	0.0315091	1696.04	1283.83	1616.68	1802.35	1684.29	1393.89	2202.02	1654.96	1961.73	2819.27	2076.51	DCAF4	WDR21A			DDB1 and CUL4 associated factor 4 [Source:NCBI gene;Acc:511629]
1405	ENSBTAG00000032519	112.277	-0.623179	0.210232	-2.96424	0.00303429	0.0315091	178.895	106.063	118.512	145.713	133.052	119.643	92.8893	73.4421	104.916	99.8364	62.0917	CAMKMT				calmodulin-lysine N-methyltransferase [Source:VGNC Symbol;Acc:VGNC:26727]
1406	ENSBTAG00000000835	58.6814	-2.83732	0.957716	-2.96259	0.0030506	0.0316559	92.9066	125.432	102.859	10.0878	50.539	196.487	13.6602	2.01211	0	49.4765	2.03579	BCAS1				breast carcinoma amplified sequence 1 [Source:HGNC Symbol;Acc:HGNC:974]
1407	ENSBTAG00000004512	485.153	0.450391	0.152059	2.96194	0.00305704	0.0317002	481.335	427.021	395.784	382.215	437.317	371.574	568.264	381.295	629.496	621.106	641.274	MKRN2				makorin ring finger protein 2 [Source:VGNC Symbol;Acc:VGNC:55064]
1408	ENSBTAG00000000940	1963.86	0.258749	0.0874086	2.96022	0.00307418	0.0318554	1728.66	1839.05	1885.01	1883.06	1655.41	1826.74	2135.54	2373.29	1794.46	2332.46	2148.78	TBCC				tubulin folding cofactor C [Source:VGNC Symbol;Acc:VGNC:35650]
1409	ENSBTAG00000018157	685.006	-0.420795	0.142177	-2.95965	0.0030799	0.0318919	908.31	737.833	699.889	792.453	750.864	754.82	606.512	474.859	454.306	626.407	728.814	IFT172				intraflagellar transport 172 [Source:VGNC Symbol;Acc:VGNC:30066]
1410	ENSBTAG00000047880	150.208	3.38117	1.14323	2.95756	0.00310088	0.0320864	0	89.4622	35.7771	24.6591	4.12563	16.536	132.959	479.889	653.25	208.508	7.12527	putative olfactory receptor				putative olfactory receptor ENSP00000348552-like [Source:NCBI gene;Acc:789766]
1411	ENSBTAG00000005337	76.9562	-1.37246	0.464213	-2.95654	0.00311114	0.0321698	112.674	83.0062	138.636	114.328	67.0415	124.506	42.8019	78.4724	11.8773	14.1361	59.038	RAB3B				RAB3B, member RAS oncogene family [Source:VGNC Symbol;Acc:VGNC:33650]
1412	ENSBTAG00000017419	3192.29	0.412731	0.139616	2.95618	0.00311472	0.032184	2933.48	2915.36	2306.5	2863.81	2934.35	2693.42	3226.54	2774.7	3955.13	3772.58	4739.32	ZZZ3				zinc finger ZZ-type containing 3 [Source:VGNC Symbol;Acc:VGNC:37397]
1414	ENSBTAG00000020713	308.636	-0.747849	0.253072	-2.95509	0.00312578	0.0322713	337.034	502.649	275.036	311.601	451.756	390.055	189.421	287.732	213.791	125.458	310.458	BACH2				BTB domain and CNC homolog 2 [Source:VGNC Symbol;Acc:VGNC:26403]
1413	ENSBTAG00000015314	1673.72	-0.350642	0.118664	-2.95491	0.00312759	0.0322713	2051.85	1666.58	2348.99	1591.63	1669.85	1806.32	1600.06	1390.37	1425.27	1507.26	1352.78	ASL				argininosuccinate lyase [Source:NCBI gene;Acc:512771]
1415	ENSBTAG00000003830	6212.6	-0.190323	0.0644324	-2.95383	0.00313857	0.0323616	7131.08	6677.39	6574.04	6097.51	6630.92	6382.9	5747.29	6256.66	5653.59	5912.44	5274.74	PSMB3				proteasome subunit beta 3 [Source:VGNC Symbol;Acc:VGNC:33447]
1416	ENSBTAG00000012015	3.11375	-4.39623	1.4903	-2.94989	0.00317888	0.0327541	1.97674	8.30062	0	10.0878	4.12563	8.75436	0	1.00606	0	0	0	FSIP1				fibrous sheath interacting protein 1 [Source:VGNC Symbol;Acc:VGNC:29133]
1420	ENSBTAG00000015857	3081.15	0.287736	0.0975637	2.94921	0.00318588	0.0327985	2746.68	2639.6	3069	2408.74	2746.64	3190.48	3549.83	3860.24	3267.24	3376.77	3037.4	TPRG1L				tumor protein p63 regulated 1 like [Source:VGNC Symbol;Acc:VGNC:36262]
1417	ENSBTAG00000010312	2440.25	0.27118	0.0919651	2.94873	0.00319087	0.0327985	2413.6	2178.45	2196.94	2032.13	1990.62	2570.86	2887.76	2819.98	2413.07	2559.52	2779.87	MAPK1				mitogen-activated protein kinase 1 [Source:VGNC Symbol;Acc:VGNC:31212]
1419	ENSBTAG00000015171	1381.64	0.442976	0.150237	2.94852	0.00319304	0.0327985	1247.32	1094.76	1058.78	1236.32	1230.47	1257.71	1594.6	1202.24	2034.97	1312.01	1928.91	CDK20				cyclin dependent kinase 20 [Source:VGNC Symbol;Acc:VGNC:27124]
1421	ENSBTAG00000020865	633.129	0.646067	0.219116	2.94851	0.00319309	0.0327985	620.695	415.953	636.161	388.941	468.259	493.162	691.205	597.597	698.78	1249.28	704.384	PELI1			Liu et al	pellino E3 ubiquitin protein ligase 1 [Source:VGNC Symbol;Acc:VGNC:32740]
1418	ENSBTAG00000013338	4.99417	-3.08394	1.04598	-2.94838	0.00319443	0.0327985	7.90695	11.9898	5.59017	14.5713	2.06281	7.78165	0	0	1.97955	0	3.05369	SLC7A9				solute carrier family 7 member 9 [Source:VGNC Symbol;Acc:VGNC:34934]
1422	ENSBTAG00000003757	6946.69	0.232687	0.0789371	2.94776	0.00320088	0.0328417	6703.11	6677.39	6385.09	6106.48	6452.48	6282.71	6689.85	7023.28	8675.36	7389.66	8028.15	DNAJA2				DnaJ heat shock protein family (Hsp40) member A2 [Source:NCBI gene;Acc:360006]
1423	ENSBTAG00000013060	49261.5	-0.390959	0.13266	-2.94707	0.00320796	0.0328912	57360.9	57560.2	58197	45954.4	57376.2	54868.4	37783.2	52282.7	49776.7	34645	36072.2	IQGAP1				IQ motif containing GTPase activating protein 1 [Source:VGNC Symbol;Acc:VGNC:30258]
1424	ENSBTAG00000001877	853.335	-0.382823	0.129949	-2.94594	0.0032197	0.0329884	901.392	975.784	884.365	1028.96	1021.09	914.344	700.312	864.202	871.001	557.494	667.74	HMGN5	RCHY1			high mobility group nucleosome binding domain 5 [Source:VGNC Symbol;Acc:VGNC:56709]
1426	ENSBTAG00000015272	1694.54	0.310972	0.105584	2.94527	0.00322677	0.0330159	1423.25	1542.07	1599.91	1460.49	1681.19	1458.09	1461.64	2010.1	2008.25	2083.31	1911.61	TSC22D4				TSC22 domain family member 4 [Source:NCBI gene;Acc:524543]
1425	ENSBTAG00000010304	1043.88	0.492838	0.167333	2.94525	0.00322691	0.0330159	910.287	815.305	867.594	958.341	996.339	737.311	1298.63	1077.49	923.459	1137.96	1759.94	CHKA				choline kinase alpha [Source:VGNC Symbol;Acc:VGNC:27295]
1429	ENSBTAG00000037651	1021.93	-1.23661	0.420265	-2.94246	0.00325619	0.0332558	1189.01	829.14	2493.22	1593.87	1133.52	1066.09	1447.07	450.713	345.431	267.703	425.481	S100A2				S100 calcium binding protein A2 [Source:VGNC Symbol;Acc:VGNC:34242]
1428	ENSBTAG00000019512	3841.33	-0.337016	0.114544	-2.94224	0.00325842	0.0332558	4637.42	3737.12	4723.69	3687.65	4467.02	4205.98	3232.91	4095.66	3165.3	3432.43	2869.45	G6PD				glucose-6-phosphate dehydrogenase [Source:VGNC Symbol;Acc:VGNC:29181]
1430	ENSBTAG00000047642	10.4941	-1.80662	0.614036	-2.94221	0.00325882	0.0332558	8.89531	18.4458	14.5344	21.2965	14.4397	15.5633	3.64272	8.04845	7.91819	2.65052	0	LOC101907255
1427	ENSBTAG00000008074	46.6767	-1.6062	0.545927	-2.94214	0.00325948	0.0332558	29.651	54.4152	140.872	119.933	33.005	25.2904	28.231	26.1575	27.7137	8.83508	19.34	C1QTNF6				C1q and TNF related 6 [Source:VGNC Symbol;Acc:VGNC:26626]
1431	ENSBTAG00000017363	15857.9	-0.454132	0.154374	-2.94176	0.00326353	0.0332739	14179.1	23375.5	15987.9	16025	21562.6	17330.7	12636.6	10639	13116.5	15855.4	13728.4	SAT1				spermidine/spermine N1-acetyltransferase 1 [Source:VGNC Symbol;Acc:VGNC:34296]
1432	ENSBTAG00000012201	5.24757	-3.52631	1.19934	-2.94021	0.00327993	0.0334177	5.93021	18.4458	2.23607	10.0878	9.28267	7.78165	0	0	3.95909	0	0	niphedipine oxidase, polypeptide 4
1433	ENSBTAG00000048152	2889.41	-0.441333	0.150118	-2.93991	0.0032831	0.0334267	3890.22	2831.43	3600.07	3439.94	2875.56	3059.16	2701.98	3087.59	1935.01	2396.96	1965.56	TUBG1				tubulin gamma 1 [Source:VGNC Symbol;Acc:VGNC:49987]
1434	ENSBTAG00000009704	35.6315	-2.25253	0.767093	-2.93645	0.0033199	0.0337777	21.7441	11.0675	29.0689	15.6921	54.6646	201.35	19.1243	20.1211	5.93864	7.06806	6.10738	CECR2				CECR2 histone acetyl-lysine reader [Source:VGNC Symbol;Acc:VGNC:49053]
1435	ENSBTAG00000006002	2710.95	-0.25806	0.0878986	-2.93589	0.00332594	0.0338157	3435.57	2898.76	2598.31	2779.75	2821.93	3038.73	2460.65	2467.86	2208.18	2449.97	2660.78	DIDO1				death inducer-obliterator 1 [Source:VGNC Symbol;Acc:VGNC:28064]
1436	ENSBTAG00000021497	53.6803	1.05024	0.357931	2.9342	0.00334407	0.0339763	12.8488	42.4254	30.1869	41.4721	38.1621	51.5534	50.998	77.4663	73.2432	113.089	59.038	CDH23				cadherin related 23 [Source:NCBI gene;Acc:784716]
1437	ENSBTAG00000007867	11719.6	-0.348819	0.118898	-2.93376	0.00334881	0.0340008	12688.7	12498	12713.2	13640.9	12823.5	13562.4	11326.1	9673.23	7972.63	12812.6	9204.83	STAT1			IFN/Liu et al	signal transducer and activator of transcription 1 [Source:VGNC Symbol;Acc:VGNC:56151]
1438	ENSBTAG00000047442	4.69393	4.76692	1.62547	2.93264	0.00336088	0.0340996	0	1.84458	0	0	0	0	1.82136	1.00606	1.97955	38.8744	6.10738	U3				Small nucleolar RNA U3 [Source:RFAM;Acc:RF00012]
1439	ENSBTAG00000016878	654.361	0.431211	0.147055	2.93231	0.00336446	0.0341122	515.928	423.332	603.738	595.18	620.907	631.286	689.384	724.361	631.475	940.936	821.442	WDR59				WD repeat domain 59 [Source:VGNC Symbol;Acc:VGNC:36907]
1440	ENSBTAG00000047336	9.05651	6.72589	2.29403	2.93191	0.00336888	0.0341334	0	0	0	0	0	0	18.2136	2.01211	0	0	79.3959	LOC100847115				thyrotropin-releasing hormone receptor-like
1441	ENSBTAG00000003914	1189.29	-0.276182	0.0942178	-2.93132	0.00337528	0.0341744	1415.34	1356.69	1432.2	1232.95	1144.86	1168.22	1117.4	993.984	1105.58	1145.91	969.037	MVB12A				multivesicular body subunit 12A [Source:VGNC Symbol;Acc:VGNC:31766]
1442	ENSBTAG00000026326	17331.4	-0.675806	0.230595	-2.9307	0.00338198	0.0342185	19253.4	16702.7	24766.7	27045.4	20067.1	17453.3	17694.5	17703.6	7687.57	9694.73	12576.1	SPN				sialophorin [Source:VGNC Symbol;Acc:VGNC:35224]
1443	ENSBTAG00000016769	2210.05	-0.232	0.0792454	-2.92762	0.00341566	0.0345354	2245.57	2327.86	2392.59	2367.27	2616.68	2272.24	2110.95	2032.23	1930.06	2244.99	1770.12	CDK16				cyclin dependent kinase 16 [Source:VGNC Symbol;Acc:VGNC:27119]
1444	ENSBTAG00000019770	9.12595	2.58524	0.883576	2.92588	0.00343478	0.0347046	0	4.61146	0	0	4.12563	7.78165	24.5883	18.109	15.8364	14.1361	11.1969	APOA4				apolipoprotein A4 [Source:VGNC Symbol;Acc:VGNC:26024]
1445	ENSBTAG00000001061	144.99	1.4046	0.480134	2.92542	0.00343987	0.034732	34.5929	97.7629	91.6788	138.987	20.6281	113.807	126.584	375.259	264.27	110.439	220.883	PRKCA				protein kinase C alpha [Source:VGNC Symbol;Acc:VGNC:33327]
1446	ENSBTAG00000004344	2037.48	0.493449	0.168734	2.92441	0.00345107	0.034821	1591.27	1359.46	2555.83	1558	1393.43	1855.92	2617.29	2667.06	2162.65	2258.25	2393.07	ACSL1				acyl-CoA synthetase long chain family member 1 [Source:VGNC Symbol;Acc:VGNC:25564]
1447	ENSBTAG00000015889	1653.67	0.522083	0.178553	2.92397	0.00345598	0.0348464	1517.15	1486.73	1362.88	1432.47	1189.21	1292.73	2373.23	1514.11	1298.58	2474.71	2248.53	CLCN7				chloride voltage-gated channel 7 [Source:VGNC Symbol;Acc:VGNC:27401]
1448	ENSBTAG00000000795	92.8144	-1.51219	0.517219	-2.92369	0.00345905	0.0348532	158.139	144.8	137.518	106.482	68.0729	175.087	61.0155	103.624	23.7546	35.3403	7.12527	NMNAT2				nicotinamide nucleotide adenylyltransferase 2 [Source:VGNC Symbol;Acc:VGNC:32133]
1449	ENSBTAG00000018975	153.757	-1.85649	0.635043	-2.92341	0.00346218	0.0348608	127.5	161.401	462.866	275.733	36.0993	311.266	89.2465	41.2483	18.8057	18.5537	148.613	KCNT1				potassium sodium-activated channel subfamily T member 1 [Source:VGNC Symbol;Acc:VGNC:30494]
1450	ENSBTAG00000007507	239.464	-0.551074	0.188668	-2.92087	0.00349059	0.0351226	216.453	342.17	249.322	226.415	340.364	303.484	165.744	239.441	197.955	150.196	202.561	FAAH				fatty acid amide hydrolase [Source:VGNC Symbol;Acc:VGNC:55171]
1451	ENSBTAG00000017200	19.6685	-2.84463	0.974269	-2.91975	0.00350308	0.0352239	4.94184	131.888	17.8885	19.0547	9.28267	10.6998	3.64272	14.0848	2.96932	0.883508	1.0179	RHOJ				ras homolog family member J [Source:VGNC Symbol;Acc:VGNC:33951]
1452	ENSBTAG00000009584	6511.4	0.283784	0.0972073	2.91937	0.0035074	0.0352431	6083.41	6014.26	6032.91	5612.18	5336.5	6475.31	6639.76	5989.05	7960.75	7420.58	8060.72	PPP6R3				protein phosphatase 6 regulatory subunit 3 [Source:VGNC Symbol;Acc:VGNC:33275]
1453	ENSBTAG00000001868	4797.96	-0.663793	0.227432	-2.91864	0.00351563	0.0353015	5725.62	6357.35	7209.08	4281.71	6606.16	4405.39	4520.61	5320.03	2769.39	3185.05	2397.14	PCYT2				phosphate cytidylyltransferase 2, ethanolamine [Source:VGNC Symbol;Acc:VGNC:32654]
1454	ENSBTAG00000019150	588.679	-1.03614	0.355092	-2.91796	0.00352329	0.0353541	575.23	1072.62	688.709	449.467	774.587	1043.71	357.897	600.616	379.083	420.55	112.986	PLD3				phospholipase D family member 3 [Source:VGNC Symbol;Acc:VGNC:32997]
1455	ENSBTAG00000000057	85.3966	0.71823	0.24621	2.91715	0.00353251	0.0354222	61.2788	69.1718	83.8526	78.4606	50.539	53.4989	96.532	81.4906	120.752	157.264	86.5212	THBS3				thrombospondin 3 [Source:VGNC Symbol;Acc:VGNC:35830]
1456	ENSBTAG00000038477	1215.13	0.367505	0.125995	2.91682	0.00353619	0.0354348	1078.31	1146.41	1206.36	1067.06	888.042	1055.39	1242.17	1637.86	1409.44	1532	1103.4	GGCX				gamma-glutamyl carboxylase [Source:VGNC Symbol;Acc:VGNC:29339]
1458	ENSBTAG00000013488	5.06777	-2.83552	0.972461	-2.91582	0.00354752	0.0355198	1.97674	5.53375	14.5344	10.0878	4.12563	13.6179	1.82136	2.01211	0	0	2.03579	PPP1R14D				protein phosphatase 1 regulatory inhibitor subunit 14D [Source:VGNC Symbol;Acc:VGNC:55136]
1457	ENSBTAG00000011585	130.79	0.655323	0.224761	2.91564	0.00354955	0.0355198	91.9183	103.297	97.269	134.504	82.5126	112.834	231.312	128.775	169.251	113.973	173.042	MST1				macrophage stimulating 1 [Source:NCBI gene;Acc:514667]
1459	ENSBTAG00000020090	277.661	0.563027	0.1932	2.91422	0.0035658	0.035658	232.267	185.381	237.023	254.437	239.286	220.804	342.415	211.272	427.582	291.558	412.248	EPHX3				epoxide hydrolase 3 [Source:VGNC Symbol;Acc:VGNC:28543]
1463	ENSBTAG00000026768	35.3838	2.44513	0.839228	2.91355	0.00357345	0.0356699	23.7208	25.8242	4.47214	2.24173	2.06281	11.6725	47.3553	15.0908	29.6932	19.4372	207.651	TH				tyrosine hydroxylase [Source:VGNC Symbol;Acc:VGNC:35816]
1462	ENSBTAG00000017872	646.703	0.491086	0.16856	2.91341	0.00357501	0.0356699	468.487	528.473	499.761	585.092	610.593	583.624	656.6	572.446	973.937	662.631	972.091	ZNF304				zinc finger protein 304 [Source:VGNC Symbol;Acc:VGNC:52852]
1461	ENSBTAG00000016739	48.9392	-1.65125	0.566804	-2.91326	0.00357677	0.0356699	39.5347	86.6954	61.4919	36.9886	52.6018	147.851	13.6602	31.1877	5.93864	11.4856	50.8948	RASAL1				RAS protein activator like 1 [Source:VGNC Symbol;Acc:VGNC:50255]
1464	ENSBTAG00000002248	141.814	-0.678514	0.232929	-2.91296	0.00358018	0.0356718	182.848	126.354	187.83	124.416	217.627	186.76	139.334	128.775	76.2126	83.9333	105.861	SAC3D1	CDC42BPG			SAC3 domain containing 1 [Source:VGNC Symbol;Acc:VGNC:34258]
1465	ENSBTAG00000014835	701.638	1.63827	0.562435	2.91282	0.00358185	0.0356718	91.9183	381.829	785.978	143.471	141.303	603.078	1606.44	568.422	848.236	2131.02	416.319	SPARC				secreted protein acidic and cysteine rich [Source:VGNC Symbol;Acc:VGNC:35171]
1466	ENSBTAG00000002820	11779.8	-0.237571	0.0815802	-2.91212	0.0035899	0.0357276	12773.7	12139.2	13884.9	12464	12653.3	12003.2	11506.4	12288	10223.4	9797.22	9844.07	RBBP7				RB binding protein 7, chromatin remodeling factor [Source:VGNC Symbol;Acc:VGNC:33772]
1467	ENSBTAG00000024904	16.8147	-2.10519	0.723348	-2.91034	0.00361032	0.0359046	26.6859	15.6789	26.8328	11.2087	47.4447	27.2358	3.64272	10.0606	0	14.1361	2.03579	IQCN	KIAA1683			IQ motif containing N [Source:VGNC Symbol;Acc:VGNC:52248]
1468	ENSBTAG00000031814	1039.96	-1.27277	0.437358	-2.91015	0.0036126	0.0359046	890.52	1287.52	813.929	1183.63	1502.76	2827.66	224.938	428.58	266.249	1094.67	919.16	SDS				serine dehydratase [Source:VGNC Symbol;Acc:VGNC:34399]
1470	ENSBTAG00000015321	1053.77	-1.32151	0.454397	-2.90828	0.00363423	0.0360704	1316.51	1755.12	888.837	1617.41	1882.32	1232.42	232.223	924.566	1201.58	140.478	400.033	TRERF1				transcriptional regulating factor 1 [Source:VGNC Symbol;Acc:VGNC:36302]
1471	ENSBTAG00000006160	1230.07	-0.761932	0.262078	-2.90727	0.00364594	0.0361339	1338.25	1828.9	1697.18	1152.25	1649.22	1406.53	982.623	1485.95	715.606	837.566	436.677	SUOX				sulfite oxidase [Source:VGNC Symbol;Acc:VGNC:35477]
1473	ENSBTAG00000036310	91.8528	0.781168	0.268703	2.90718	0.00364705	0.0361339	54.3603	101.452	53.6656	72.8563	57.7588	74.8984	105.639	72.4361	152.425	112.206	152.684	E3 ubiquitin-protein ligase RNF146-A;RNF146A;ortholog	RNF146A			E3 UBIQUITIN-PROTEIN LIGASE RNF146 (PTHR13417:SF2)
1472	ENSBTAG00000023843	46.4616	-1.24421	0.427992	-2.90709	0.00364806	0.0361339	30.6394	50.726	62.6099	33.626	104.172	96.2979	43.7126	27.1635	25.7341	15.0196	21.3758	RALGPS1				Ral GEF with PH domain and SH3 binding motif 1 [Source:VGNC Symbol;Acc:VGNC:33704]
1474	ENSBTAG00000007389	1382.14	-0.41714	0.143521	-2.90648	0.00365526	0.0361806	1798.83	1519.94	1355.06	1699.23	1586.3	1401.67	1345.07	1352.14	1289.67	889.693	965.983	IFI35			Liu et al	interferon induced protein 35 [Source:VGNC Symbol;Acc:VGNC:30044]
1475	ENSBTAG00000001450	834.821	0.28994	0.09981	2.90492	0.00367347	0.0363311	775.869	723.999	689.827	895.572	714.765	749.957	958.945	854.142	942.264	1046.07	831.621	APBB3				amyloid beta precursor protein binding family B member 3 [Source:VGNC Symbol;Acc:VGNC:50070]
1476	ENSBTAG00000012622	5889.7	0.412802	0.142118	2.90465	0.00367667	0.0363311	5010.04	4665.87	5817.13	5469.83	4939.41	4811.98	6383.86	4667.1	7140.23	7661.78	8219.51	TRA2A				transformer 2 alpha homolog [Source:VGNC Symbol;Acc:VGNC:36267]
1477	ENSBTAG00000019975	670.738	0.658162	0.226598	2.90454	0.00367793	0.0363311	449.708	577.354	532.184	448.347	470.322	709.103	740.382	565.404	634.445	1282.85	968.019	IL7R				interleukin 7 receptor [Source:VGNC Symbol;Acc:VGNC:30170]
1478	ENSBTAG00000023730	912.326	-0.982892	0.338513	-2.90356	0.00368949	0.0364206	894.473	1815.99	1611.09	703.904	766.336	1267.44	1002.66	729.391	520.621	428.501	295.19	TUBB3				tubulin beta 3 class III [Source:NCBI gene;Acc:768070]
1479	ENSBTAG00000013755	547.403	-1.12653	0.388051	-2.90305	0.00369549	0.0364551	1015.05	963.794	761.381	513.357	323.862	780.111	179.404	550.313	506.764	141.361	286.029	ITGB5				integrin subunit beta 5 [Source:VGNC Symbol;Acc:VGNC:30330]
1480	ENSBTAG00000010235	1516.46	-0.319333	0.110122	-2.8998	0.00373395	0.0368097	1563.6	1531.93	1967.74	1672.33	1663.66	1603.02	1373.3	1610.7	1236.23	1322.61	1135.97	NOP9				NOP9 nucleolar protein [Source:VGNC Symbol;Acc:VGNC:32171]
1481	ENSBTAG00000006937	15.0395	-1.91216	0.65958	-2.89905	0.00374297	0.0368737	43.4882	42.4254	13.4164	17.9339	9.28267	8.75436	3.64272	11.0666	1.97955	5.30105	8.14317	ABCA10				ATP binding cassette subfamily A member 10 [Source:VGNC Symbol;Acc:VGNC:50149]
1482	ENSBTAG00000019336	1246.83	0.232022	0.0800566	2.89823	0.0037528	0.0369456	1206.8	1246.94	1082.26	1109.66	1066.48	1218.8	1446.16	1245.5	1368.86	1460.44	1263.21	DVL3				dishevelled segment polarity protein 3 [Source:VGNC Symbol;Acc:VGNC:28266]
1483	ENSBTAG00000005178	444.458	0.327803	0.113129	2.89759	0.0037604	0.0369954	489.242	344.015	366.715	376.611	442.474	370.601	479.017	501.016	513.692	522.153	483.501	MMAB				metabolism of cobalamin associated B [Source:VGNC Symbol;Acc:VGNC:57127]
1484	ENSBTAG00000047139	624.567	0.418859	0.144567	2.89733	0.00376349	0.0370009	500.114	608.712	477.401	532.412	543.552	586.542	612.887	869.233	894.755	597.251	647.382	C17H12orf49				chromosome 17 C12orf49 homolog [Source:VGNC Symbol;Acc:VGNC:52645]
1485	ENSBTAG00000011936	447.696	-0.93091	0.32133	-2.89706	0.0037668	0.0370085	509.01	740.6	510.942	831.683	311.485	523.316	343.326	172.036	477.071	339.267	165.917	ATP8B4				ATPase phospholipid transporting 8B4 (putative) [Source:HGNC Symbol;Acc:HGNC:13536]
1486	ENSBTAG00000000664	493.069	1.68219	0.58072	2.89674	0.00377061	0.037021	103.779	148.489	102.859	214.085	585.839	320.993	182.136	1095.6	1862.75	341.034	466.196	SLC22A15				solute carrier family 22 member 15 [Source:VGNC Symbol;Acc:VGNC:34723]
1487	ENSBTAG00000000501	272.312	-0.877392	0.302942	-2.89624	0.00377667	0.0370541	144.302	300.667	385.722	511.115	377.495	341.42	175.761	184.108	286.045	128.992	159.81	KLHL13				kelch like family member 13 [Source:VGNC Symbol;Acc:VGNC:30643]
1488	ENSBTAG00000046631	334.315	0.306166	0.105719	2.89604	0.00377906	0.0370541	334.068	321.88	285.099	290.304	292.92	285.976	314.184	375.259	418.674	376.374	382.729	GPR142				G protein-coupled receptor 142 [Source:HGNC Symbol;Acc:HGNC:20088]
1490	ENSBTAG00000015659	3859.8	0.175867	0.0607463	2.8951	0.00379037	0.0371152	3754.81	3520.39	3685.04	3667.47	3620.24	3624.3	4362.15	3990.02	3828.44	4509.43	3895.49	CIAO1				cytosolic iron-sulfur assembly component 1 [Source:VGNC Symbol;Acc:VGNC:27356]
1489	ENSBTAG00000009256	3115.25	1.36626	0.471922	2.8951	0.00379038	0.0371152	2525.28	1970.01	1229.84	2451.33	1844.16	863.763	6713.53	1126.78	1670.74	4032.33	9840	ITGA4				integrin subunit alpha 4 [Source:VGNC Symbol;Acc:VGNC:30316]
1491	ENSBTAG00000005378	8.08167	-2.03962	0.704573	-2.89484	0.00379355	0.0371213	10.8721	14.7567	4.47214	15.6921	18.5653	9.72706	5.46407	2.01211	0	5.30105	2.03579	XKRX				XK related X-linked [Source:VGNC Symbol;Acc:VGNC:56961]
1492	ENSBTAG00000019831	1218.85	-0.278421	0.0962114	-2.89385	0.00380548	0.0372131	1289.82	1212.81	1505.99	1345.04	1359.39	1235.34	1043.64	1195.19	1119.43	1179.48	921.196	MRPS11				mitochondrial ribosomal protein S11 [Source:VGNC Symbol;Acc:VGNC:31655]
1493	ENSBTAG00000013769	302.637	2.71694	0.939004	2.89343	0.0038106	0.0372163	20.7557	74.7056	27.9509	223.052	2.06281	165.36	725.811	508.058	633.455	895.877	51.9127	NECTIN3				nectin cell adhesion molecule 3 [Source:HGNC Symbol;Acc:HGNC:17664]
1494	ENSBTAG00000017981	6.36326	-2.96813	1.02582	-2.8934	0.00381091	0.0372163	12.8488	0	13.4164	20.1756	5.15704	11.6725	0.910679	2.01211	0	1.76702	2.03579	ADRB3				adrenoceptor beta 3 [Source:VGNC Symbol;Acc:VGNC:25698]
1495	ENSBTAG00000003261	1144.94	0.740077	0.255902	2.89203	0.00382765	0.0373548	534.707	484.203	1263.38	1183.63	748.802	1051.5	1251.27	1466.83	1758.83	1418.03	1433.2	AURKC				aurora kinase C [Source:NCBI gene;Acc:618599]
1496	ENSBTAG00000014367	498.874	-0.976803	0.337945	-2.89042	0.00384726	0.0375211	903.369	537.696	917.906	516.719	327.988	651.713	400.699	339.041	115.803	374.607	402.069	PRKX				protein kinase X-linked [Source:NCBI gene;Acc:505773]
1497	ENSBTAG00000002128	363.774	0.710542	0.245908	2.88946	0.003859	0.0376028	234.243	164.168	347.709	424.808	213.501	309.321	543.675	400.41	375.124	433.802	554.753	MPPE1				metallophosphoesterase 1 [Source:VGNC Symbol;Acc:VGNC:31587]
1498	ENSBTAG00000021019	299.388	-0.533052	0.184493	-2.88928	0.0038612	0.0376028	339.999	403.041	249.322	353.073	287.763	456.199	275.936	241.454	276.147	219.994	190.347	SLC30A4				solute carrier family 30 member 4 [Source:VGNC Symbol;Acc:VGNC:49968]
1499	ENSBTAG00000037971	4.0241	2.93671	1.01648	2.88911	0.00386338	0.0376028	0	1.84458	0	1.12087	0	2.91812	8.19611	4.02423	3.95909	7.95157	14.2505	SPEM2				SPEM family member 2 [Source:HGNC Symbol;Acc:HGNC:27315]
1500	ENSBTAG00000002586	3913.18	0.498102	0.172485	2.88781	0.00387937	0.0377087	3286.32	3858.87	3141.68	2907.53	3291.22	3286.77	4734.62	2910.52	4899.38	4360.11	6367.96	TCF12				transcription factor 12 [Source:VGNC Symbol;Acc:VGNC:35686]
1501	ENSBTAG00000035110	5.81864	-5.91772	2.04921	-2.8878	0.00387942	0.0377087	0.988368	23.9796	0	15.6921	0	23.345	0	0	0	0	0	DEUP1				deuterosome assembly protein 1 [Source:VGNC Symbol;Acc:VGNC:28016]
1502	ENSBTAG00000019886	2205.42	0.276391	0.0957424	2.88682	0.00389154	0.0378013	2008.36	1748.66	1850.35	2152.06	2159.77	2154.54	2299.46	2538.28	2813.93	2332.46	2201.71	BORA				BORA aurora kinase A activator [Source:VGNC Symbol;Acc:VGNC:26541]
1503	ENSBTAG00000024482	266.77	-0.815186	0.28246	-2.88602	0.00390146	0.0378579	370.638	384.595	371.187	141.229	441.442	282.085	228.58	171.03	249.423	146.662	147.595	RABGAP1L	MGC157043			RAB GTPase activating protein 1 like [Source:NCBI gene;Acc:540101]
1504	ENSBTAG00000038949	1231.95	0.385189	0.133471	2.88593	0.00390255	0.0378579	1327.38	841.129	1246.61	901.177	1060.29	1112.78	1378.77	1468.84	1248.1	1490.48	1475.95	MRPL30				mitochondrial ribosomal protein L30 [Source:NCBI gene;Acc:614151]
1505	ENSBTAG00000005166	6255.62	0.218716	0.0758228	2.88457	0.00391952	0.0379972	5904.51	5789.22	5367.68	5949.56	6144.09	5777.88	6381.13	6399.52	7175.86	6212.83	7709.54	CHTOP				chromatin target of PRMT1 [Source:VGNC Symbol;Acc:VGNC:27353]
1506	ENSBTAG00000015092	910.976	-0.379007	0.131455	-2.88316	0.00393707	0.038142	1074.36	914.913	898.899	1144.4	1037.6	1036.9	859.681	992.978	678.985	664.398	717.617	NOL12
1507	ENSBTAG00000002516	536.217	0.604047	0.209573	2.88227	0.00394819	0.0382243	448.719	454.69	377.896	385.578	531.175	403.673	477.196	572.446	1059.06	541.59	646.364	CCDC130				coiled-coil domain containing 130 [Source:VGNC Symbol;Acc:VGNC:26846]
1508	ENSBTAG00000007106	2050.37	0.283644	0.0984356	2.88152	0.0039576	0.0382805	1842.32	1759.73	1984.51	1930.13	1631.69	2048.52	2097.29	2644.92	2226.99	2389.89	1998.13	GATD3A	ES1			glutamine amidotransferase like class 1 domain containing 3A [Source:NCBI gene;Acc:514335]
1509	ENSBTAG00000008787	19.2374	3.26248	1.13226	2.88139	0.00395923	0.0382805	5.93021	9.22291	0	2.24173	3.09422	2.91812	18.2136	4.02423	1.97955	159.915	4.07158	FAM171A1				family with sequence similarity 171 member A1 [Source:VGNC Symbol;Acc:VGNC:28756]
1510	ENSBTAG00000008973	703.492	0.212943	0.0739135	2.88098	0.00396439	0.0382807	660.23	641.915	632.807	652.344	617.813	730.502	772.256	711.282	799.737	730.661	788.869	ASB6				ankyrin repeat and SOCS box containing 6 [Source:VGNC Symbol;Acc:VGNC:26199]
1511	ENSBTAG00000009072	398.393	0.39602	0.137468	2.88082	0.00396647	0.0382807	299.476	332.025	326.466	302.634	433.191	395.891	428.019	420.532	454.306	439.104	550.682	ZNF572				zinc finger protein 572 [Source:VGNC Symbol;Acc:VGNC:55758]
1512	ENSBTAG00000012712	3739.17	0.209228	0.0726294	2.88076	0.00396713	0.0382807	3493.88	3509.32	4023.8	3439.94	3129.29	3353.89	4096.23	4195.25	3874.96	4112.73	3901.6	AQR				aquarius intron-binding spliceosomal factor [Source:VGNC Symbol;Acc:VGNC:26052]
1513	ENSBTAG00000018292	1119.5	-0.344986	0.119782	-2.88011	0.00397531	0.0383343	1313.54	1307.81	1135.92	1143.28	1261.41	1272.3	915.232	1199.22	930.387	768.652	1066.75	MOSPD2				motile sperm domain containing 2 [Source:NCBI gene;Acc:508293]
1514	ENSBTAG00000013636	1860.08	-0.424996	0.147582	-2.87973	0.00398013	0.0383554	1791.91	2423.78	2212.59	1829.25	1938.01	2428.85	2036.28	1609.69	1417.36	1235.14	1538.04	DGKZ				diacylglycerol kinase zeta [Source:VGNC Symbol;Acc:VGNC:54417]
1515	ENSBTAG00000021961	669.467	0.926386	0.321732	2.87937	0.00398468	0.038374	584.126	611.479	438.269	737.53	159.868	319.048	1001.75	1013.1	661.169	1007.2	830.603	SPR				sepiapterin reductase [Source:VGNC Symbol;Acc:VGNC:58612]
1516	ENSBTAG00000004949	217.014	0.541871	0.188285	2.87793	0.00400298	0.0385247	188.778	229.65	139.754	214.085	159.868	145.906	236.777	245.478	244.474	233.246	349.138	FDXACB1				ferredoxin-fold anticodon binding domain containing 1 [Source:VGNC Symbol;Acc:VGNC:28941]
1517	ENSBTAG00000000475	363.643	0.475363	0.165263	2.8764	0.00402238	0.0386859	366.685	333.869	321.994	312.722	228.972	288.894	369.736	341.053	524.58	498.299	413.266	IMMP1L				inner mitochondrial membrane peptidase subunit 1 [Source:VGNC Symbol;Acc:VGNC:30180]
1518	ENSBTAG00000020398	766.75	-0.387416	0.134734	-2.87541	0.00403506	0.0387823	786.741	702.786	993.932	999.813	953.02	716.885	658.421	714.3	555.263	700.622	652.471	TRMT12				tRNA methyltransferase 12 homolog [Source:VGNC Symbol;Acc:VGNC:36369]
1519	ENSBTAG00000015381	3830.52	-0.91627	0.318728	-2.87477	0.00404318	0.0388347	5660.39	5154.69	4007.03	3531.85	5124.03	5750.64	2662.83	2686.17	3747.28	710.341	3100.51	ARHGAP18				Rho GTPase activating protein 18 [Source:VGNC Symbol;Acc:VGNC:26078]
1521	ENSBTAG00000013222	2881.27	-1.34961	0.469546	-2.87429	0.00404938	0.0388647	3113.36	3499.17	6978.77	4726.69	2930.23	2636.03	4083.48	1744.5	628.506	673.233	679.955	CD109				CD109 molecule [Source:VGNC Symbol;Acc:VGNC:27002]
1520	ENSBTAG00000004256	16235.7	0.242121	0.0842421	2.87411	0.00405163	0.0388647	14731.6	13767	14497.5	16973.3	15358.7	14615.9	16686.4	20627.2	17569.5	17435.1	16330.1	ODC1				ornithine decarboxylase 1 [Source:NCBI gene;Acc:281365]
1523	ENSBTAG00000004608	254.402	-3.37515	1.17445	-2.8738	0.00405565	0.0388737	25.6976	768.268	116.276	190.547	706.514	783.029	59.1941	100.606	46.5194	1.76702	0	LOC100138951	GIMAP8			CD33 antigen-like [Source:NCBI gene;Acc:100138951]
1522	ENSBTAG00000004259	1641.18	0.524604	0.182562	2.87357	0.00405857	0.0388737	1503.31	1393.58	1374.06	1234.07	923.109	1782	2557.19	1708.28	1607.39	1759.06	2210.87	HPCAL1				hippocalcin like 1 [Source:VGNC Symbol;Acc:VGNC:29937]
1524	ENSBTAG00000032292	43.5984	-0.775243	0.269798	-2.87342	0.00406056	0.0388737	56.337	59.9489	42.4853	44.8347	51.5704	67.1167	30.0524	42.2544	36.6216	30.0393	18.3221	CCDC159				coiled-coil domain containing 159 [Source:VGNC Symbol;Acc:VGNC:26863]
1525	ENSBTAG00000002028	705.688	-0.492136	0.171314	-2.87271	0.00406971	0.0389358	777.846	855.886	962.627	784.606	739.519	753.847	633.833	552.325	411.746	484.162	806.174	DIPK1A	FAM69A			divergent protein kinase domain 1A [Source:VGNC Symbol;Acc:VGNC:28824]
1526	ENSBTAG00000019403	577.316	-0.515476	0.179546	-2.871	0.00409177	0.0391009	678.021	667.739	673.057	712.871	735.393	544.716	444.411	646.894	508.744	437.337	301.297	MALSU1				mitochondrial assembly of ribosomal large subunit 1 [Source:VGNC Symbol;Acc:VGNC:31155]
1530	ENSBTAG00000005805	56.5336	1.23069	0.428902	2.8694	0.0041125	0.0392632	21.7441	50.726	51.4296	31.3843	29.9108	25.2904	170.297	53.321	71.2637	37.1073	79.3959	EPHX4	CEPT1			epoxide hydrolase 4 [Source:VGNC Symbol;Acc:VGNC:28544]
1528	ENSBTAG00000002226	584.004	-0.332676	0.115952	-2.86909	0.00411656	0.0392632	629.591	650.215	720.014	581.73	741.582	543.743	551.871	475.865	523.59	561.028	444.821	FBXO31				F-box protein 31 [Source:VGNC Symbol;Acc:VGNC:28904]
1531	ENSBTAG00000008827	3202.15	-1.18175	0.411921	-2.86888	0.00411924	0.0392632	2503.54	7178.19	3707.4	3704.46	3296.38	5370.31	1907.87	2645.93	3421.65	530.105	957.84	SPOCK2				SPARC (osteonectin), cwcv and kazal like domains proteoglycan 2 [Source:VGNC Symbol;Acc:VGNC:35226]
1529	ENSBTAG00000002977	2686.51	0.491551	0.171343	2.86882	0.00412008	0.0392632	2051.85	1848.27	2272.96	2267.51	2080.35	3087.37	2553.54	3221.39	2588.26	4243.49	3336.66	ECE1				endothelin converting enzyme 1 [Source:VGNC Symbol;Acc:VGNC:28302]
1532	ENSBTAG00000006112	1582.03	0.266486	0.0929211	2.86788	0.00413234	0.0393543	1486.51	1364.99	1345	1590.51	1413.03	1491.16	1544.51	1535.24	1793.47	1957.85	1880.05	SPRTN				SprT-like N-terminal domain [Source:VGNC Symbol;Acc:VGNC:35240]
1533	ENSBTAG00000045822	17.7	3.84993	1.34267	2.86737	0.00413893	0.0393914	1.97674	2.76687	3.3541	0	0	6.80894	5.46407	51.3089	1.97955	121.041	0	C15H11orf96				chromosome 15 C11orf96 homolog [Source:NCBI gene;Acc:100270684]
1534	ENSBTAG00000002907	2431.08	0.256799	0.0895754	2.86684	0.00414587	0.0394317	2213.94	2087.14	2243.89	2215.95	2629.06	2010.58	2555.37	2381.34	2888.16	2787.47	2728.98	C2CD3				C2 domain containing 3 centriole elongation regulator [Source:VGNC Symbol;Acc:VGNC:26633]
1535	ENSBTAG00000018192	816.55	-0.530973	0.185231	-2.86655	0.00414975	0.0394429	794.648	904.768	848.588	1089.48	997.371	1061.22	726.722	700.215	745.299	373.724	740.01	ALG8				ALG8 alpha-1,3-glucosyltransferase [Source:VGNC Symbol;Acc:VGNC:25831]
1536	ENSBTAG00000037489	994.845	0.205317	0.0716303	2.86634	0.00415248	0.0394432	878.659	892.778	961.509	1005.42	951.989	892.944	1093.73	1042.27	1116.46	1134.42	973.109	CRCP				CGRP receptor component [Source:VGNC Symbol;Acc:VGNC:27691]
1537	ENSBTAG00000007572	3231.71	0.171089	0.0597232	2.86469	0.00417416	0.0396233	3204.29	3079.53	3063.41	3099.2	2985.92	2909.36	3284.82	3480.95	3459.26	3778.76	3203.32	ATP6V1F				ATPase H+ transporting V1 subunit F [Source:NCBI gene;Acc:282405]
1538	ENSBTAG00000047428	606.403	0.221392	0.0773476	2.8623	0.00420581	0.0398977	563.37	545.996	604.856	550.345	576.557	543.743	729.454	640.858	609.7	678.534	627.024	ZNF281				zinc finger protein 281 [Source:HGNC Symbol;Acc:HGNC:13075]
1539	ENSBTAG00000004562	34.0253	3.24149	1.13266	2.86183	0.00421202	0.0399276	0	0	1.11803	6.7252	21.6596	12.6452	64.6582	180.084	31.6728	1.76702	53.9485	CD207				CD207 molecule [Source:VGNC Symbol;Acc:VGNC:27011]
1540	ENSBTAG00000010801	404.555	-1.31607	0.4599	-2.86165	0.00421442	0.0399276	506.045	209.36	538.892	671.399	799.341	608.914	40.0699	216.302	288.024	162.565	409.194	CMBL				carboxymethylenebutenolidase homolog [Source:VGNC Symbol;Acc:VGNC:27477]
1541	ENSBTAG00000003897	2237.12	0.229649	0.0802647	2.86114	0.00422121	0.0399659	2118.07	1993.99	2078.43	2208.11	2060.75	1989.18	2714.73	2179.12	2451.67	2625.79	2188.48	SMIM20				small integral membrane protein 20 [Source:NCBI gene;Acc:615093]
1542	ENSBTAG00000020117	1562.04	-0.405465	0.141824	-2.85893	0.00425069	0.0402189	1888.77	1748.66	1997.93	1521.02	1768.86	1621.5	1178.42	1754.56	1061.04	1437.47	1204.17	ZBTB7A				zinc finger and BTB domain containing 7A [Source:VGNC Symbol;Acc:VGNC:37089]
1543	ENSBTAG00000002747	3285.66	-0.425702	0.148939	-2.85823	0.0042601	0.0402818	3915.92	3811.83	3207.64	4053.05	3561.45	3753.67	2887.76	2942.71	2841.64	1795.29	3371.27	ABCA5				ATP binding cassette subfamily A member 5 [Source:VGNC Symbol;Acc:VGNC:25459]
1544	ENSBTAG00000016050	2082.97	-0.266208	0.0931937	-2.8565	0.00428334	0.0404753	2359.24	1993.99	2211.47	2187.93	2393.9	2387.99	2019.89	1816.94	1598.48	1816.49	2126.38	CHKB				choline kinase beta [Source:NCBI gene;Acc:536213]
1545	ENSBTAG00000020989	33.8076	2.45473	0.860064	2.85412	0.00431563	0.0407541	37.558	7.37833	2.23607	15.6921	0	3.89083	71.9436	45.2725	81.1614	94.5354	12.2148	SUSD4				sushi domain containing 4 [Source:VGNC Symbol;Acc:VGNC:35489]
1546	ENSBTAG00000005984	416.94	0.549918	0.192711	2.85359	0.00432288	0.0407962	367.673	242.563	405.846	303.755	385.746	360.874	372.468	487.937	439.459	698.855	521.163	DAAM1				dishevelled associated activator of morphogenesis 1 [Source:VGNC Symbol;Acc:VGNC:27862]
1547	ENSBTAG00000001403	1317.3	-0.515975	0.180863	-2.85286	0.00433281	0.0408467	1157.38	1970.94	1338.29	1317.02	1570.83	1799.51	915.232	1262.6	1300.56	801.342	1056.58	PRKCI				protein kinase C iota [Source:VGNC Symbol;Acc:VGNC:33333]
1549	ENSBTAG00000014377	8077.57	0.466876	0.163664	2.85265	0.00433561	0.0408467	7880.26	6846.17	7626.11	6587.33	5309.68	7044.34	10057.5	7613.83	7409.44	13033.5	9445.06	CHD3				chromodomain helicase DNA binding protein 3 [Source:VGNC Symbol;Acc:VGNC:27279]
1550	ENSBTAG00000021519	1242.88	0.295285	0.103521	2.85243	0.0043387	0.0408467	1213.72	1125.2	1128.1	1024.47	1110.83	1156.55	1244.9	1132.82	1493.57	1458.67	1582.83	CAMLG				calcium modulating ligand [Source:VGNC Symbol;Acc:VGNC:26729]
1548	ENSBTAG00000005682	2100.65	0.351604	0.123267	2.85237	0.00433943	0.0408467	1725.69	1685.95	1645.75	1953.67	1829.72	2357.84	1938.84	2555.38	2292.32	2590.45	2531.51	UBAC2				UBA domain containing 2 [Source:VGNC Symbol;Acc:VGNC:36568]
1551	ENSBTAG00000031863	231.429	0.643279	0.225566	2.85184	0.00434665	0.0408883	142.325	243.485	163.233	144.592	166.057	246.095	285.043	267.611	221.709	409.064	256.51	HILPDA	HIG2
1552	ENSBTAG00000013426	178.107	0.707516	0.248123	2.85147	0.00435176	0.0409099	143.313	102.374	109.567	186.064	142.334	146.879	244.062	168.011	187.067	353.403	176.096	SETD9				SET domain containing 9 [Source:VGNC Symbol;Acc:VGNC:34498]
1553	ENSBTAG00000002970	2797.42	0.508016	0.178198	2.85085	0.00436019	0.0409627	2586.56	2303.88	1944.26	2516.35	2449.59	2281.97	2217.5	2681.14	3347.41	4560.67	3882.26	INTS6				integrator complex subunit 6 [Source:VGNC Symbol;Acc:VGNC:30232]
1554	ENSBTAG00000018869	25.7781	1.37437	0.482202	2.8502	0.00436911	0.0410202	11.8604	24.9019	15.6525	12.3295	6.18844	18.4814	19.1243	72.4361	37.6114	21.2042	43.7695	IGSF6				immunoglobulin superfamily member 6 [Source:VGNC Symbol;Acc:VGNC:30095]
1555	ENSBTAG00000014975	10.6483	-2.32947	0.817571	-2.84926	0.00438216	0.0411162	5.93021	32.2802	14.5344	15.6921	13.4083	18.4814	3.64272	6.03634	0	0	7.12527	SLC4A3				solute carrier family 4 member 3 [Source:VGNC Symbol;Acc:VGNC:34893]
1556	ENSBTAG00000019518	486.92	0.333617	0.117104	2.84889	0.00438726	0.0411377	425.987	446.389	469.574	447.226	406.374	418.264	581.924	499.004	483.999	684.719	492.662	ZNF513				zinc finger protein 513 [Source:VGNC Symbol;Acc:VGNC:37292]
1557	ENSBTAG00000002302	73.0073	-1.44655	0.507836	-2.84846	0.00439312	0.0411578	82.0346	202.904	103.977	56.0433	45.3819	124.506	20.9456	44.2665	9.89773	45.9424	67.1811	CD59				CD59 molecule [Source:VGNC Symbol;Acc:VGNC:54861]
1558	ENSBTAG00000002573	8541.64	0.137892	0.0484118	2.84832	0.00439505	0.0411578	8333.92	8215.77	7845.25	8617.22	8127.49	7875.03	8410.12	8897.56	9213.8	9061.26	9360.57	UBA2				ubiquitin like modifier activating enzyme 2 [Source:VGNC Symbol;Acc:VGNC:36562]
1559	ENSBTAG00000015900	930.244	0.647524	0.227375	2.84783	0.00440186	0.041195	778.834	641.915	791.568	817.112	801.403	607.941	1571.83	1029.2	773.013	760.7	1659.17	CNPY3				canopy FGF signaling regulator 3 [Source:VGNC Symbol;Acc:VGNC:27527]
1560	ENSBTAG00000008801	706.245	0.333584	0.117197	2.84635	0.00442231	0.04136	506.045	594.878	646.224	600.784	678.666	762.602	799.576	804.845	891.786	728.011	755.279	ATPAF2				ATP synthase mitochondrial F1 complex assembly factor 2 [Source:VGNC Symbol;Acc:VGNC:26333]
1562	ENSBTAG00000040199	929.428	0.227206	0.0798605	2.84504	0.00444065	0.0414941	820.346	874.332	777.034	921.352	854.005	927.962	926.161	1076.48	985.814	1084.06	976.162	POLR2H				RNA polymerase II subunit H [Source:VGNC Symbol;Acc:VGNC:33142]
1561	ENSBTAG00000005947	1318.79	1.36024	0.478131	2.84491	0.00444235	0.0414941	697.788	761.812	1081.14	847.375	333.145	899.753	1230.33	934.626	424.613	4143.65	3152.42	PLAU				plasminogen activator, urokinase [Source:VGNC Symbol;Acc:VGNC:32975]
1563	ENSBTAG00000046775	2543.43	-0.324479	0.11413	-2.84306	0.00446824	0.0417093	2743.71	2777.02	3138.32	3209.04	2253.62	2677.86	2602.72	2149.94	1938.97	2217.61	2268.89	LOC100336628	MAN1B1			mannosidase alpha class 1B member 1 [Source:NCBI gene;Acc:107131137]
1564	ENSBTAG00000005629	149.671	-1.08332	0.381069	-2.84284	0.0044713	0.0417112	164.069	94.996	256.03	205.119	214.533	247.067	122.031	39.2362	51.4682	91.0013	160.828	CRYBG2				crystallin beta-gamma domain containing 2 [Source:VGNC Symbol;Acc:VGNC:27740]
1565	ENSBTAG00000003334	223.623	-0.821779	0.289206	-2.8415	0.00449017	0.0418605	212.499	252.708	297.397	374.369	234.129	300.566	113.835	142.86	85.1205	170.517	275.85	ADAP2				ArfGAP with dual PH domains 2 [Source:VGNC Symbol;Acc:VGNC:25634]
1566	ENSBTAG00000015271	1909.91	0.266104	0.093663	2.84108	0.00449614	0.0418893	1864.06	1776.33	1531.71	1634.22	1841.06	1845.22	1855.96	2124.79	2226	2382.82	1926.88	RIPK2				receptor interacting serine/threonine kinase 2 [Source:VGNC Symbol;Acc:VGNC:33982]
1567	ENSBTAG00000047998	11.7695	-4.22255	1.48659	-2.84042	0.0045054	0.0419488	3.95347	53.4929	48.0755	0	0	18.4814	1.82136	0	0.989773	2.65052	0	COL5A1				collagen type V alpha 1 chain [Source:VGNC Symbol;Acc:VGNC:58369]
1568	ENSBTAG00000016967	1136.09	0.362683	0.1277	2.84011	0.00450979	0.041963	1092.15	870.643	1035.3	1054.74	969.523	1010.64	1233.06	983.923	1452.99	1231.61	1562.47	RARS2				arginyl-tRNA synthetase 2, mitochondrial [Source:VGNC Symbol;Acc:VGNC:33734]
1569	ENSBTAG00000033446	1234.59	0.354177	0.124726	2.83965	0.00451628	0.0419965	1138.6	1305.96	835.171	959.462	1125.27	1210.05	1319.57	1316.93	1365.89	1567.34	1436.25	TATDN1				TatD DNase domain containing 1 [Source:VGNC Symbol;Acc:VGNC:35617]
1570	ENSBTAG00000000256	445.277	0.955595	0.336605	2.83892	0.00452664	0.0420404	306.394	385.518	415.909	334.018	200.093	230.531	1197.54	317.914	461.234	398.462	650.436	TLE1				TLE family member 1, transcriptional corepressor [Source:HGNC Symbol;Acc:HGNC:11837]
1571	ENSBTAG00000006150	2467.35	-0.344774	0.121446	-2.83891	0.00452676	0.0420404	2996.73	2866.48	2610.61	2866.06	2752.83	2295.59	2333.16	2380.33	1777.63	2465.87	1795.57	MRPS9				mitochondrial ribosomal protein S9 [Source:VGNC Symbol;Acc:VGNC:31678]
1572	ENSBTAG00000002293	1382.59	-0.303917	0.107099	-2.83771	0.00454386	0.0421723	1351.1	1484.89	1892.83	1573.7	1449.13	1328.72	1192.99	1334.03	1259.98	1205.11	1135.97	ARL5A				ADP ribosylation factor like GTPase 5A [Source:VGNC Symbol;Acc:VGNC:26147]
1574	ENSBTAG00000015012	646.795	-0.481121	0.169565	-2.83739	0.00454843	0.0421797	856.915	784.87	666.348	671.399	812.749	662.413	696.669	592.567	401.848	401.996	566.968	PTRHD1				peptidyl-tRNA hydrolase domain containing 1 [Source:VGNC Symbol;Acc:VGNC:33563]
1573	ENSBTAG00000005976	2361.45	-0.492732	0.173666	-2.83725	0.00455043	0.0421797	2864.29	3029.73	2626.26	2035.49	3713.07	2045.6	1965.25	1677.1	1873.64	2384.59	1760.96	HSD17B7				hydroxysteroid 17-beta dehydrogenase 7 [Source:VGNC Symbol;Acc:VGNC:29976]
1576	ENSBTAG00000015224	6727.92	-0.372313	0.13126	-2.83646	0.00456168	0.04221	6902.76	8376.25	7635.05	7412.29	7432.32	7263.2	5898.47	7907.6	4983.51	5103.14	5092.53	TCOF1				treacle ribosome biogenesis factor 1 [Source:VGNC Symbol;Acc:VGNC:35700]
1578	ENSBTAG00000025496	1032.02	-0.807896	0.284844	-2.83627	0.00456435	0.04221	1338.25	1284.75	1156.05	1300.21	1437.78	1174.06	1152.92	761.585	961.07	295.975	489.608	SORD				sorbitol dehydrogenase [Source:VGNC Symbol;Acc:VGNC:35131]
1575	ENSBTAG00000007994	87.3251	-1.1645	0.410585	-2.83621	0.00456528	0.04221	54.3603	140.188	70.4361	89.6693	102.109	243.177	37.3378	66.3997	78.1921	37.9908	40.7158	OSCP1				organic solute carrier partner 1 [Source:VGNC Symbol;Acc:VGNC:32468]
1579	ENSBTAG00000014921	1763.29	1.34066	0.472785	2.83567	0.00457297	0.0422543	1449.94	1429.55	764.735	1041.28	693.106	856.954	651.135	1168.03	2854.51	6807.43	1679.53	IL6			Liu et al	interleukin 6 [Source:VGNC Symbol;Acc:VGNC:30166]
1582	ENSBTAG00000017325	1178.61	0.255286	0.090048	2.835	0.0045826	0.0422884	1041.74	1074.47	939.149	1273.3	1033.47	1138.07	1310.47	1184.13	1287.7	1337.63	1344.64	ATG13				autophagy related 13 [Source:VGNC Symbol;Acc:VGNC:26251]
1583	ENSBTAG00000019930	2152.47	0.263423	0.092926	2.83476	0.00458607	0.0422884	2061.74	1841.82	2043.77	2053.43	1726.58	2110.77	2309.48	2115.74	2520.95	2704.42	2188.48	CLNS1A				chloride nucleotide-sensitive channel 1A [Source:VGNC Symbol;Acc:VGNC:27455]
1580	ENSBTAG00000008396	1003.6	0.344061	0.121379	2.83461	0.00458824	0.0422884	965.636	915.835	938.031	795.815	923.109	825.828	1239.43	1243.49	931.377	948.004	1313.09	MRPL54				mitochondrial ribosomal protein L54 [Source:VGNC Symbol;Acc:VGNC:31649]
1584	ENSBTAG00000026309	316.725	0.966059	0.340814	2.83456	0.00458885	0.0422884	325.173	254.552	275.036	243.228	124.8	103.107	250.437	288.738	499.836	626.407	492.662	ZHX2				zinc fingers and homeoboxes 2 [Source:VGNC Symbol;Acc:VGNC:37183]
1581	ENSBTAG00000011456	1661.47	0.376236	0.132739	2.8344	0.00459114	0.0422884	1314.53	1235.87	1769.85	1644.31	1516.17	1300.51	1947.03	1509.08	1833.06	2055.92	2149.8	NT5C3B				5'-nucleotidase, cytosolic IIIB [Source:VGNC Symbol;Acc:VGNC:32293]
1585	ENSBTAG00000014361	368.607	0.765045	0.269977	2.83374	0.00460063	0.042349	213.488	346.781	389.076	191.668	155.742	381.301	544.586	391.356	360.278	546.008	534.395	FAM160B2				family with sequence similarity 160 member B2 [Source:VGNC Symbol;Acc:VGNC:28741]
1586	ENSBTAG00000020283	397.551	1.25262	0.442072	2.83352	0.0046039	0.0423524	210.522	130.965	352.181	310.48	117.58	343.365	310.542	671.04	287.034	1301.41	337.941	DUSP5				dual specificity phosphatase 5 [Source:VGNC Symbol;Acc:VGNC:28261]
1587	ENSBTAG00000004532	644.632	-0.254331	0.0897706	-2.83312	0.00460958	0.0423779	646.393	655.749	754.673	683.728	801.403	633.232	572.817	549.307	604.752	582.232	606.666	FGFR1OP2				FGFR1 oncogene partner 2 [Source:VGNC Symbol;Acc:VGNC:28986]
1588	ENSBTAG00000034366	106.122	-1.95276	0.689616	-2.83167	0.0046306	0.0425176	38.5464	90.3845	449.45	47.0764	78.387	256.794	71.9436	8.04845	22.7648	32.6898	71.2527	RGS2			Liu et al	regulator of G protein signaling 2 [Source:NCBI gene;Acc:100848920]
1590	ENSBTAG00000003746	5608.04	-0.209942	0.0741789	-2.83022	0.00465164	0.0426839	5901.55	6244.83	6047.45	5998.88	5970.82	5692.28	5879.34	5271.74	5316.07	4739.14	4626.34	SCP2				sterol carrier protein 2 [Source:VGNC Symbol;Acc:VGNC:34361]
1591	ENSBTAG00000013057	1481.53	0.743683	0.262831	2.82951	0.00466195	0.0427516	991.333	1421.25	868.713	949.374	1297.51	1275.22	1335.06	1317.93	1932.04	3445.68	1462.72	CBLB				Cbl proto-oncogene B [Source:VGNC Symbol;Acc:VGNC:26809]
1592	ENSBTAG00000019312	1812.46	0.40804	0.144229	2.8291	0.00466787	0.042779	1425.23	1655.51	1625.62	1411.17	1733.8	1616.64	1831.38	1492.99	2569.45	2389.89	2185.42	TFCP2				transcription factor CP2 [Source:VGNC Symbol;Acc:VGNC:35784]
1593	ENSBTAG00000003215	792.243	-0.469188	0.165887	-2.82836	0.00467866	0.042851	842.09	905.69	919.024	673.641	941.675	1157.52	790.469	779.694	514.682	580.465	609.72	KIF3B				kinesin family member 3B [Source:VGNC Symbol;Acc:VGNC:30603]
1594	ENSBTAG00000032084	3888.24	-0.772901	0.273542	-2.82553	0.00472028	0.0432051	4836.09	6610.98	4293.25	3361.48	4181.32	5466.61	2885.03	3405.5	2121.08	4298.27	1311.05	GPR183				G protein-coupled receptor 183 [Source:VGNC Symbol;Acc:VGNC:29577]
1595	ENSBTAG00000047902	17.3029	-3.82933	1.35543	-2.82519	0.00472531	0.043224	30.6394	0	1.11803	6.7252	21.6596	119.643	0	0	3.95909	3.53403	3.05369	ULBP21				UL16 binding protein 21 [Source:NCBI gene;Acc:513308]
1597	ENSBTAG00000046339	59.0692	0.797055	0.282205	2.82438	0.00473717	0.0432809	48.43	45.1923	57.0197	44.8347	36.0993	34.0447	104.728	106.642	60.3762	57.428	54.9664	VASN				vasorin [Source:NCBI gene;Acc:787995]
1596	ENSBTAG00000017132	175.94	-0.402662	0.142567	-2.82436	0.00473746	0.0432809	205.581	233.34	165.469	179.339	196.999	205.241	150.262	171.03	130.65	132.526	164.899	TTC22				tetratricopeptide repeat domain 22 [Source:VGNC Symbol;Acc:VGNC:50116]
1598	ENSBTAG00000000815	1071.65	0.681752	0.241441	2.82368	0.00474753	0.0433457	1008.14	1027.43	643.988	836.166	416.689	1111.8	1175.69	1674.08	1233.26	1551.44	1109.51	EPHA2				EPH receptor A2 [Source:VGNC Symbol;Acc:VGNC:28534]
1599	ENSBTAG00000005385	1478.52	0.359897	0.127481	2.82315	0.00475548	0.0433749	1086.22	1234.95	1236.55	1461.61	1353.21	1486.3	1359.64	2031.23	1795.45	1653.04	1565.52	POP5				POP5 homolog, ribonuclease P/MRP subunit [Source:VGNC Symbol;Acc:VGNC:33165]
1600	ENSBTAG00000011600	697.785	-1.24084	0.439537	-2.82307	0.00475667	0.0433749	1156.39	487.892	1026.36	1188.12	767.367	1048.58	742.203	253.526	279.116	84.8168	641.274	MAP3K8				mitogen-activated protein kinase kinase kinase 8 [Source:VGNC Symbol;Acc:VGNC:31202]
1601	ENSBTAG00000009299	1133.14	0.263451	0.0933356	2.82263	0.00476322	0.0434075	1024.94	1006.22	1006.23	1145.53	1028.31	1020.37	1225.77	1038.25	1363.91	1203.34	1401.64	AFTPH				aftiphilin [Source:VGNC Symbol;Acc:VGNC:25718]
1603	ENSBTAG00000010498	284.72	1.63962	0.580981	2.82215	0.00477023	0.0434172	21.7441	83.9285	300.751	255.558	122.737	86.5709	695.759	598.604	431.541	446.172	88.5569	SLC40A1				solute carrier family 40 member 1 [Source:VGNC Symbol;Acc:VGNC:34872]
1604	ENSBTAG00000045633	32.9105	2.53681	0.899551	2.82009	0.00480102	0.0436701	1.97674	7.37833	0	31.3843	17.5339	3.89083	14.5709	114.69	116.793	34.4568	19.34	AGTR1				angiotensin II receptor type 1 [Source:VGNC Symbol;Acc:VGNC:25745]
1605	ENSBTAG00000007617	2786.16	0.231172	0.081993	2.81941	0.00481126	0.0437108	2788.19	2353.69	2660.92	2688.96	2432.06	2570.86	3008.88	2808.91	2774.33	3462.47	3098.48	TERF2				telomeric repeat binding factor 2 [Source:VGNC Symbol;Acc:VGNC:35750]
1606	ENSBTAG00000016869	2472.69	-0.345321	0.122481	-2.81939	0.00481148	0.0437108	2952.26	2528	2607.26	3173.17	2610.49	2554.33	2311.3	2658	1751.9	1923.4	2129.44	POLD3				DNA polymerase delta 3, accessory subunit [Source:VGNC Symbol;Acc:VGNC:33115]
1607	ENSBTAG00000016235	1529.43	-0.289299	0.102624	-2.81903	0.00481696	0.0437334	1807.73	1709.93	1564.13	1759.76	1691.51	1469.76	1182.97	1211.29	1556.91	1510.8	1358.89	RNASEH1				ribonuclease H1 [Source:VGNC Symbol;Acc:VGNC:56749]
1608	ENSBTAG00000007624	389.207	-1.44627	0.513234	-2.81796	0.00483303	0.043852	655.288	387.362	1071.08	238.745	272.292	653.659	95.6213	488.943	238.535	83.0498	96.7001	FRMD4B				FERM domain containing 4B [Source:VGNC Symbol;Acc:VGNC:29115]
1609	ENSBTAG00000043971	54.2422	2.15003	0.763167	2.81724	0.00484378	0.0439222	1.97674	14.7567	14.5344	29.1425	7.21985	59.3351	80.1397	97.5875	183.108	100.72	8.14317	NOTCH3				notch receptor 3 [Source:VGNC Symbol;Acc:VGNC:32178]
1610	ENSBTAG00000007522	2708.6	0.319546	0.113489	2.81565	0.0048679	0.0441086	2634.99	2520.62	2599.43	2126.28	2454.75	2269.32	2888.67	2346.12	3378.1	3234.52	3341.75	RAP1GDS1				Rap1 GTPase-GDP dissociation stimulator 1 [Source:VGNC Symbol;Acc:VGNC:33718]
1611	ENSBTAG00000012755	571.142	0.449529	0.159663	2.81548	0.00487039	0.0441086	369.65	579.199	481.873	437.138	514.672	555.415	706.687	536.228	827.451	569.863	704.384	KLC4				kinesin light chain 4 [Source:VGNC Symbol;Acc:VGNC:30625]
1612	ENSBTAG00000006780	64.1343	-2.17429	0.77279	-2.81356	0.00489959	0.0443455	72.1509	35.0471	70.4361	33.626	325.925	58.3624	39.1592	49.2968	1.97955	12.3691	7.12527	NAPSA				napsin A aspartic peptidase [Source:VGNC Symbol;Acc:VGNC:31886]
1613	ENSBTAG00000012619	1666.32	0.356465	0.126731	2.81276	0.0049119	0.0444294	1409.41	1751.43	1376.3	1440.31	1397.56	1492.13	2070.88	1550.33	2112.18	1549.67	2179.32	CNPPD1	C2H2orf24			cyclin Pas1/PHO80 domain containing 1 [Source:VGNC Symbol;Acc:VGNC:55337]
1617	ENSBTAG00000017770	4172.9	0.295522	0.105122	2.81123	0.00493525	0.0445482	3649.06	3542.52	3644.79	4044.09	3851.27	3960.86	4308.42	3709.33	5182.45	4603.08	5406.05	FMC1-LUC7L2	C7orf55-LUC7L2			FMC1-LUC7L2 readthrough [Source:HGNC Symbol;Acc:HGNC:44671]
1616	ENSBTAG00000013957	2074.77	-0.521545	0.185529	-2.81112	0.00493686	0.0445482	2199.12	2061.32	2442.9	2922.1	2801.3	2013.5	2149.2	1549.33	2145.83	1209.52	1328.35	GALNT3				polypeptide N-acetylgalactosaminyltransferase 3 [Source:VGNC Symbol;Acc:VGNC:29232]
1615	ENSBTAG00000011075	1086.81	0.318125	0.113167	2.8111	0.00493724	0.0445482	1046.68	820.839	1020.77	1070.43	965.397	939.634	1154.74	1458.78	1307.49	1091.13	1078.97	PLPBP				pyridoxal phosphate binding protein [Source:VGNC Symbol;Acc:VGNC:33043]
1618	ENSBTAG00000046520	163.597	0.779866	0.277454	2.81079	0.00494193	0.0445629	117.616	116.209	119.63	179.339	84.5754	123.534	270.472	205.235	124.711	306.577	151.666	TCFL5				transcription factor like 5 [Source:HGNC Symbol;Acc:HGNC:11646]
1619	ENSBTAG00000004193	2488.9	0.352816	0.125609	2.80884	0.00497211	0.0448074	2450.16	1739.44	2219.3	2407.62	2080.35	2366.59	2739.32	2436.67	2699.11	2712.37	3527.01	VEZF1				vascular endothelial zinc finger 1 [Source:VGNC Symbol;Acc:VGNC:36788]
1620	ENSBTAG00000000945	48.8823	-1.93032	0.687411	-2.80811	0.00498338	0.0448812	43.4882	23.9796	22.3607	20.1756	228.972	102.134	11.8388	20.1211	37.6114	9.71859	17.3042	ATP2C2				ATPase secretory pathway Ca2+ transporting 2 [Source:VGNC Symbol;Acc:VGNC:26297]
1621	ENSBTAG00000008684	22.9551	-1.16675	0.415534	-2.80783	0.00498772	0.0448926	29.651	21.2127	24.5968	19.0547	38.1621	51.5534	10.0175	11.0666	16.8261	21.2042	9.16106	LOC518027				RING finger protein 113A [Source:NCBI gene;Acc:518027]
1623	ENSBTAG00000031214	42.8495	-1.43638	0.51169	-2.80712	0.00499861	0.0449476	41.5115	55.3375	17.8885	109.845	43.3191	92.4071	13.6602	41.2483	24.7443	21.2042	10.179	LOC618409			IFN	interferon regulatory factor 4
1622	ENSBTAG00000016738	12.8871	-2.5411	0.905263	-2.80703	0.005	0.0449476	3.95347	16.6012	60.3738	8.96693	16.5025	17.5087	0.910679	8.04845	0	1.76702	7.12527	DTX1				deltex E3 ubiquitin ligase 1 [Source:VGNC Symbol;Acc:VGNC:28236]
1624	ENSBTAG00000047302	27.363	2.98359	1.06325	2.80609	0.00501464	0.0450514	0	5.53375	5.59017	1.12087	1.03141	26.2631	14.5709	87.5269	1.97955	96.3024	61.0738	LOC514978				lipopolysaccharide-binding protein
1625	ENSBTAG00000006212	2.93965	5.10526	1.81957	2.80575	0.00501994	0.0450713	0	0	0	0	0	0	5.46407	5.03028	5.93864	15.9031	0	GTF2IRD1				GTF2I repeat domain containing 1 [Source:VGNC Symbol;Acc:VGNC:29700]
1626	ENSBTAG00000013274	86.4675	-1.31735	0.469599	-2.80527	0.00502739	0.0451105	99.8252	205.671	60.3738	34.7469	82.5126	229.559	41.8912	54.327	34.6421	68.9136	38.68	CENPV				centromere protein V
1627	ENSBTAG00000012646	69.7955	-1.54169	0.549615	-2.80503	0.00503116	0.0451165	166.046	42.4254	190.066	106.482	29.9108	62.2532	59.1941	22.1332	11.8773	46.8259	30.5369	PLCXD2				phosphatidylinositol specific phospholipase C X domain containing 2 [Source:VGNC Symbol;Acc:VGNC:32993]
1628	ENSBTAG00000032121	169.341	-0.632739	0.225675	-2.80376	0.00505101	0.0452667	205.581	254.552	172.177	151.317	221.753	206.214	108.371	84.5087	140.548	186.42	131.309	SUGCT				succinyl-CoA:glutarate-CoA transferase [Source:VGNC Symbol;Acc:VGNC:35462]
1629	ENSBTAG00000016846	23672.4	-0.277791	0.0991164	-2.80267	0.00506814	0.0453924	29727.2	23026.8	24881.8	23809.4	24534.1	28340.8	22955.5	23479.3	19239.2	21476.3	18925.7	YWHAB				tyrosine 3-monooxygenase/tryptophan 5-monooxygenase activation protein beta [Source:VGNC Symbol;Acc:VGNC:37044]
1630	ENSBTAG00000027397	78.4207	-0.666157	0.237731	-2.80214	0.00507643	0.0454388	83.0229	101.452	97.269	100.878	67.0415	115.752	49.1767	86.5208	43.55	60.9621	57.0022	PPP1R3D			Liu et al	protein phosphatase 1 regulatory subunit 3D [Source:VGNC Symbol;Acc:VGNC:33245]
1631	ENSBTAG00000009586	2239.92	0.353106	0.12604	2.80153	0.00508607	0.0454971	1918.42	1854.73	1873.83	2258.55	1969.99	2059.22	2190.18	3182.16	2871.33	2099.22	2361.52	CDC25A				cell division cycle 25A [Source:VGNC Symbol;Acc:VGNC:27062]
1632	ENSBTAG00000014873	450.823	0.368699	0.131628	2.80108	0.00509326	0.0455056	418.08	413.186	408.082	345.227	369.244	434.8	438.947	436.628	499.836	642.31	552.718	COA5				cytochrome c oxidase assembly factor 5 [Source:VGNC Symbol;Acc:VGNC:27544]
1634	ENSBTAG00000008100	60.7142	3.44159	1.22878	2.80081	0.00509747	0.0455153	7.90695	21.2127	3.3541	0	30.9422	2.91812	9.10679	146.884	413.725	31.8063	0	GOLGA7B				golgin A7 family member B [Source:VGNC Symbol;Acc:VGNC:29488]
1635	ENSBTAG00000020242	30.4026	3.78151	1.35038	2.80034	0.00510491	0.0455539	5.93021	5.53375	4.47214	1.12087	0	9.72706	23.6777	0	0	207.624	76.3422	LOC529792	CRLF2			cytokine receptor like factor 2
1636	ENSBTAG00000020458	1243.52	0.280852	0.100311	2.79983	0.005113	0.0455982	1247.32	1190.68	1243.25	929.198	1000.47	1185.73	1410.64	1385.34	1257.01	1449.84	1379.25	STX6				syntaxin 6 [Source:VGNC Symbol;Acc:VGNC:35442]
1637	ENSBTAG00000021652	31.6953	-1.19389	0.426765	-2.79754	0.00514927	0.0458937	69.1858	47.9591	30.1869	45.9555	33.005	29.1812	5.46407	16.0969	19.7955	27.3888	24.4295	PDZD9				PDZ domain containing 9 [Source:VGNC Symbol;Acc:VGNC:32729]
1638	ENSBTAG00000006486	773.865	-0.475791	0.170116	-2.79686	0.00516013	0.04591	979.473	692.641	1054.31	917.99	891.136	787.892	768.613	813.9	491.917	575.164	539.485	TSEN34				tRNA splicing endonuclease subunit 34 [Source:VGNC Symbol;Acc:VGNC:36411]
1640	ENSBTAG00000033510	30.4782	-0.846622	0.302705	-2.79686	0.00516026	0.04591	24.7092	34.1248	32.423	44.8347	41.2563	51.5534	16.3922	22.1332	25.7341	17.6702	24.4295	MPZL2				myelin protein zero like 2 [Source:VGNC Symbol;Acc:VGNC:31593]
1639	ENSBTAG00000019290	6501.66	0.333847	0.119366	2.79684	0.00516055	0.04591	5835.33	5880.53	6174.9	5836.35	4692.9	6461.69	6574.19	6590.67	6462.23	8282	8727.44	PACSIN2				protein kinase C and casein kinase substrate in neurons 2 [Source:VGNC Symbol;Acc:VGNC:32543]
1641	ENSBTAG00000017943	3183.01	-0.578003	0.206697	-2.79638	0.00516792	0.0459476	4266.79	3605.24	4407.29	3637.21	3867.78	2685.64	3776.59	2853.18	2182.45	1797.94	1932.98	GALNT6				polypeptide N-acetylgalactosaminyltransferase 6 [Source:VGNC Symbol;Acc:VGNC:29234]
1642	ENSBTAG00000002739	10.9876	-4.04077	1.44525	-2.7959	0.00517551	0.045987	0	22.135	3.3541	58.2851	2.06281	29.1812	1.82136	4.02423	0	0	0	PDE1C				phosphodiesterase 1C [Source:VGNC Symbol;Acc:VGNC:32673]
1643	ENSBTAG00000004461	1278.03	0.596157	0.213285	2.79512	0.00518806	0.0460474	1076.33	1064.32	771.444	1105.17	1237.69	965.897	1461.64	964.808	1771.69	1302.29	2337.09	OFD1				OFD1 centriole and centriolar satellite protein [Source:NCBI gene;Acc:526925]
1645	ENSBTAG00000015625	1820.46	0.342333	0.122481	2.79498	0.00519029	0.0460474	1614.01	1626.92	1395.31	1803.47	1777.11	1520.34	1918.8	1640.88	2244.81	1990.54	2492.83	DCTN4				dynactin subunit 4 [Source:VGNC Symbol;Acc:VGNC:27931]
1644	ENSBTAG00000015255	145.833	2.4176	0.865006	2.79489	0.00519178	0.0460474	45.4649	15.6789	55.9017	140.108	23.7224	13.6179	35.5165	48.2907	19.7955	850.818	355.246	ST6GALNAC2				ST6 N-acetylgalactosaminide alpha-2,6-sialyltransferase 2 [Source:VGNC Symbol;Acc:VGNC:35340]
1646	ENSBTAG00000018363	531.377	0.29645	0.106192	2.79163	0.00524434	0.0464854	500.114	517.405	424.853	440.5	522.923	482.462	633.833	504.034	543.386	634.359	641.274	RBM48				RNA binding motif protein 48 [Source:VGNC Symbol;Acc:VGNC:33805]
1647	ENSBTAG00000030820	329.394	0.392569	0.140681	2.79048	0.00526296	0.0466221	256.976	350.471	273.918	251.074	283.637	313.211	409.806	344.071	387.001	308.344	444.821	NT5M				5',3'-nucleotidase, mitochondrial [Source:VGNC Symbol;Acc:VGNC:32297]
1648	ENSBTAG00000018837	1027.54	-0.525611	0.188383	-2.79012	0.0052689	0.0466464	1409.41	1239.56	1563.01	906.781	1240.78	799.565	1019.96	822.954	854.174	760.7	686.062	SLC39A11				solute carrier family 39 member 11 [Source:VGNC Symbol;Acc:VGNC:34859]
1649	ENSBTAG00000011888	28.5029	-0.987491	0.354156	-2.7883	0.00529861	0.0468809	30.6394	33.2025	57.0197	41.4721	26.8166	32.0993	20.0349	15.0908	12.8671	30.0393	14.2505	CCDC24				coiled-coil domain containing 24 [Source:VGNC Symbol;Acc:VGNC:26887]
1652	ENSBTAG00000005355	1709.58	0.400722	0.143763	2.78737	0.00531372	0.0469384	1769.18	1327.18	1860.41	1478.42	1259.35	1260.63	1638.31	1969.86	2038.93	2340.41	1862.75	BAG2				BCL2 associated athanogene 2 [Source:VGNC Symbol;Acc:VGNC:26406]
1654	ENSBTAG00000014286	744.686	0.208877	0.0749386	2.78731	0.00531475	0.0469384	750.172	677.884	622.745	728.563	710.64	682.84	784.095	822.954	793.798	860.537	757.315	IFT88				intraflagellar transport 88 [Source:VGNC Symbol;Acc:VGNC:30074]
1651	ENSBTAG00000003092	2412.46	-0.230546	0.0827152	-2.78722	0.00531618	0.0469384	2624.12	2360.14	2709	2492.81	2866.28	2465.81	2423.32	2140.89	2154.74	2346.6	1953.34	ANAPC5				anaphase promoting complex subunit 5 [Source:VGNC Symbol;Acc:VGNC:25885]
1653	ENSBTAG00000006305	90.7507	1.79411	0.643736	2.78703	0.00531941	0.0469384	14.8255	25.8242	13.4164	91.911	13.4083	97.2706	205.813	191.151	222.699	41.5249	80.4138	AK1				adenylate kinase 1 [Source:VGNC Symbol;Acc:VGNC:25770]
1650	ENSBTAG00000001626	4261.69	0.410007	0.147118	2.78692	0.00532119	0.0469384	4151.15	3199.43	3771.13	4224.55	3135.48	3765.35	4017	5197.29	5551.64	6035.24	3830.34	CTPS1				CTP synthase 1 [Source:VGNC Symbol;Acc:VGNC:27808]
1655	ENSBTAG00000046215	887.439	0.350972	0.125945	2.78672	0.00532448	0.0469391	864.822	876.177	775.916	759.947	651.849	802.483	931.625	1085.53	837.348	944.47	1231.65	TMEM203
1656	ENSBTAG00000015100	3280.17	0.28256	0.101413	2.78623	0.00533245	0.0469809	2614.23	2950.41	2957.2	3010.65	3199.43	3186.59	2862.26	3957.83	3838.34	3854.75	3650.17	ATP6V0E1				ATPase H+ transporting V0 subunit e1 [Source:VGNC Symbol;Acc:VGNC:26314]
1658	ENSBTAG00000040580	2130.5	-0.635901	0.228348	-2.78479	0.00535619	0.0471351	2061.74	2052.1	3543.05	2328.04	3055.03	2214.85	2071.79	1177.09	1883.54	1032.82	2015.43	LOC618633
1657	ENSBTAG00000036298	107.811	0.828453	0.297493	2.78478	0.0053564	0.0471351	74.1276	107.908	61.4919	95.2736	38.1621	101.161	136.602	139.842	97.9876	204.09	129.273	LOC515578				uncharacterized LOC515578 [Source:NCBI gene;Acc:515578]
1659	ENSBTAG00000007217	1587.39	1.2721	0.45696	2.78382	0.00537221	0.0472269	158.139	335.714	964.863	1411.17	1171.68	1754.76	2522.58	2323.99	2726.83	1849.18	2242.42	TMEM94				transmembrane protein 94 [Source:VGNC Symbol;Acc:VGNC:36128]
1660	ENSBTAG00000011147	2044.37	0.365005	0.131119	2.78376	0.00537332	0.0472269	1917.43	2018.9	1255.55	2014.2	1807.03	1832.58	2219.32	2401.46	2561.53	2043.55	2416.49	RNF13				ring finger protein 13 [Source:VGNC Symbol;Acc:VGNC:34020]
1661	ENSBTAG00000009837	3.00775	-4.96862	1.78564	-2.78253	0.00539362	0.0473768	3.95347	17.5235	2.23607	1.12087	8.25126	0	0	0	0	0	0	ANKS4B				ankyrin repeat and sterile alpha motif domain containing 4B [Source:VGNC Symbol;Acc:VGNC:25946]
1662	ENSBTAG00000011959	29.4111	-1.31601	0.473062	-2.78191	0.00540408	0.0474402	59.3021	29.5133	11.1803	33.626	64.9787	43.7718	21.8563	22.1332	8.90796	15.0196	13.2326	GPR19				G protein-coupled receptor 19 [Source:VGNC Symbol;Acc:VGNC:29578]
1663	ENSBTAG00000016048	73.439	-0.821345	0.295451	-2.77997	0.00543638	0.047695	123.546	71.9387	84.9706	65.0103	115.518	87.5436	39.1592	77.4663	36.6216	38.8744	67.1811	CPT1B				carnitine palmitoyltransferase 1B [Source:VGNC Symbol;Acc:VGNC:27677]
1664	ENSBTAG00000006364	892.834	0.556509	0.20027	2.7788	0.00545608	0.0478268	786.741	776.569	1069.96	604.147	526.018	649.768	1263.11	1092.58	747.279	1134.42	1170.58	GLMP				glycosylated lysosomal membrane protein [Source:VGNC Symbol;Acc:VGNC:29409]
1665	ENSBTAG00000015505	1864.69	-1.67899	0.60424	-2.77868	0.00545796	0.0478268	838.136	2911.67	2130.97	1811.32	5601.57	2982.32	2201.11	360.168	269.218	639.66	765.458	FADS2				fatty acid desaturase 2 [Source:VGNC Symbol;Acc:VGNC:28702]
1667	ENSBTAG00000032954	3835.33	-0.522576	0.188095	-2.77825	0.00546523	0.0478464	6013.23	3537.91	4481.08	4195.4	4357.7	4114.55	2281.25	3717.38	3842.3	3402.39	2245.48	LOC782270	ATP5E
1666	ENSBTAG00000021442	28.9635	1.69812	0.611238	2.77816	0.00546676	0.0478464	4.94184	11.9898	10.0623	4.48347	35.0678	19.4541	50.998	45.2725	16.8261	91.0013	28.5011	CRTAP				cartilage associated protein [Source:VGNC Symbol;Acc:VGNC:27727]
1668	ENSBTAG00000000527	2971.83	0.626719	0.225667	2.77718	0.00548323	0.0479618	2865.28	2889.54	1621.15	1939.1	2695.07	2284.89	2617.29	2401.46	4252.07	4163.09	4961.22	ZFAND3				zinc finger AN1-type containing 3 [Source:VGNC Symbol;Acc:VGNC:37151]
1669	ENSBTAG00000004755	2884.15	-0.248583	0.0895165	-2.77695	0.00548718	0.0479676	2910.74	3163.46	2728	3370.45	3176.73	3296.5	2531.69	2681.14	3013.86	2504.75	2348.29	SHKBP1				SH3KBP1 binding protein 1 [Source:VGNC Symbol;Acc:VGNC:34602]
1670	ENSBTAG00000013666	1559.26	-0.464843	0.167421	-2.77649	0.00549488	0.0480061	1476.62	2075.16	1351.7	1617.41	1879.22	2293.64	1150.19	1309.89	1668.76	1182.13	1147.17	SLC25A29				solute carrier family 25 member 29 [Source:VGNC Symbol;Acc:VGNC:34755]
1671	ENSBTAG00000019072	3407.02	0.296227	0.106705	2.77613	0.00550108	0.0480315	3120.28	3200.35	3139.44	2802.17	3084.94	3175.89	3949.61	4163.06	2861.44	4217.87	3762.14	PSD4				pleckstrin and Sec7 domain containing 4 [Source:VGNC Symbol;Acc:VGNC:33433]
1672	ENSBTAG00000017321	4837.59	-0.223509	0.0806061	-2.77285	0.00555676	0.0484887	5214.63	5236.77	5187.68	5219.87	4995.11	5197.17	5208.17	4240.53	4540.09	3829.12	4344.38	SUMO3				small ubiquitin like modifier 3 [Source:VGNC Symbol;Acc:VGNC:56237]
1673	ENSBTAG00000003885	540.18	0.296706	0.10702	2.77242	0.00556404	0.0485232	611.8	459.301	479.637	447.226	504.358	433.827	607.423	560.373	617.619	602.553	617.863	PEX2				peroxisomal biogenesis factor 2 [Source:VGNC Symbol;Acc:VGNC:53872]
1675	ENSBTAG00000007120	5863.78	-0.25973	0.0937536	-2.77035	0.00559969	0.0487848	7553.11	6292.79	5589.05	5957.4	6012.07	6625.1	5444.95	5884.42	4947.88	4941.46	5253.36	ARFGEF2				ADP ribosylation factor guanine nucleotide exchange factor 2 [Source:VGNC Symbol;Acc:VGNC:26065]
1676	ENSBTAG00000014205	2549.46	-0.222375	0.0802905	-2.76963	0.00561206	0.0488544	2947.31	2616.54	3164.04	2464.79	2590.89	2575.73	2391.44	2314.94	2406.14	2249.41	2322.84	PRKAR2A				protein kinase cAMP-dependent type II regulatory subunit alpha [Source:VGNC Symbol;Acc:VGNC:33325]
1677	ENSBTAG00000016198	4679.41	-0.323469	0.116822	-2.7689	0.00562464	0.0489347	5308.53	5333.61	4804.19	4643.75	5717.09	5089.2	4057.07	3439.71	4003.63	3786.72	5290.01	EP300				E1A binding protein p300 [Source:VGNC Symbol;Acc:VGNC:57349]
1678	ENSBTAG00000022801	553.705	0.485877	0.175559	2.7676	0.00564707	0.0491005	474.417	441.777	385.722	465.16	553.866	489.271	528.194	480.895	862.093	618.456	790.905	GABPB1				GA binding protein transcription factor subunit beta 1 [Source:NCBI gene;Acc:520313]
1679	ENSBTAG00000004887	7032.08	-0.227142	0.0821564	-2.76475	0.00569665	0.0495022	7396.95	7577.54	7456.17	7387.63	6970.25	8396.4	7215.31	6510.19	5583.31	6712.01	6147.07	DCTN1				dynactin subunit 1 [Source:VGNC Symbol;Acc:VGNC:27928]
1680	ENSBTAG00000007308	1301.31	0.204161	0.0738554	2.76434	0.00570385	0.0495352	1145.52	1245.09	1169.46	1148.89	1292.35	1301.48	1426.12	1331.01	1279.78	1476.34	1498.34	EDC3				enhancer of mRNA decapping 3 [Source:VGNC Symbol;Acc:VGNC:28320]
1682	ENSBTAG00000017075	62.3638	1.72837	0.625307	2.76403	0.00570923	0.0495366	44.4766	43.3477	5.59017	21.2965	22.691	44.7445	94.7106	33.1999	20.7852	167.867	187.293	STX1A				syntaxin 1A [Source:VGNC Symbol;Acc:VGNC:35436]
1681	ENSBTAG00000008329	3784.99	-0.272553	0.0986103	-2.76394	0.0057108	0.0495366	4503.01	4301.57	4408.41	3740.33	4029.71	3655.43	3476.06	2883.36	3198.95	3866.23	3571.8	CYTIP				cytohesin 1 interacting protein [Source:VGNC Symbol;Acc:VGNC:49051]
1683	ENSBTAG00000024490	21.5391	-2.76928	1.00202	-2.76369	0.00571516	0.0495436	8.89531	6.45604	53.6656	79.5815	24.7538	37.9355	1.82136	0	7.91819	15.9031	0	LOC783508
1684	ENSBTAG00000037965	6.50297	3.3861	1.22529	2.76351	0.0057184	0.0495436	0	0.922291	2.23607	3.3626	0	0.972706	26.4097	8.04845	3.95909	25.6217	0	ZSCAN23				zinc finger and SCAN domain containing 23 [Source:VGNC Symbol;Acc:VGNC:58433]
1685	ENSBTAG00000008008	1213.25	-0.650391	0.235391	-2.76302	0.00572693	0.0495619	1759.3	1210.97	1242.14	1937.98	1344.96	1221.72	807.772	801.827	1209.5	530.105	1279.5	TLR2				toll like receptor 2 [Source:VGNC Symbol;Acc:VGNC:49982]
1686	ENSBTAG00000017554	1146.87	0.396514	0.143509	2.763	0.0057273	0.0495619	957.729	1236.79	815.047	1073.79	1018	914.344	1150.19	1455.76	1530.19	1422.45	1041.31	RTN4IP1				reticulon 4 interacting protein 1 [Source:VGNC Symbol;Acc:VGNC:34205]
1688	ENSBTAG00000015902	27.3399	1.51928	0.549992	2.76237	0.00573841	0.0496132	7.90695	7.37833	29.0689	13.4504	19.5967	11.6725	83.7825	46.2786	38.6012	31.8063	11.1969	PTGFR	FP			prostaglandin F receptor [Source:VGNC Symbol;Acc:VGNC:50251]
1689	ENSBTAG00000016644	6.92551	-2.53479	0.917701	-2.76211	0.00574285	0.0496132	11.8604	11.9898	8.94427	14.5713	13.4083	5.83624	0	6.03634	0	3.53403	0	LVRN				laeverin [Source:VGNC Symbol;Acc:VGNC:31086]
1687	ENSBTAG00000006755	6966.44	0.17894	0.0647845	2.76208	0.00574343	0.0496132	6737.71	6315.85	6379.5	6766.67	6740.25	6492.82	7386.52	6516.23	7455.96	7944.5	7894.8	C15H11orf58	SMAP			chromosome 15 C11orf58 homolog [Source:VGNC Symbol;Acc:VGNC:52632]
1690	ENSBTAG00000016470	931.206	0.394712	0.143117	2.75797	0.00581608	0.050211	680.986	827.295	1049.83	614.235	911.764	804.428	1100.1	1050.32	998.681	1198.92	1006.7	NADSYN1				NAD synthetase 1 [Source:VGNC Symbol;Acc:VGNC:31865]
1691	ENSBTAG00000006972	1657.28	-0.509029	0.184584	-2.75771	0.00582082	0.0502114	1838.37	1771.72	1618.91	2487.2	1792.59	1988.21	1329.59	1870.26	1424.28	884.392	1224.53	TRIP13				thyroid hormone receptor interactor 13 [Source:VGNC Symbol;Acc:VGNC:36359]
1692	ENSBTAG00000018387	1550.07	0.318266	0.115415	2.75759	0.00582301	0.0502114	1483.54	1606.63	1448.97	1234.07	1461.5	1127.37	1742.13	1457.78	1839.99	1889.82	1758.92	EIPR1				EARP complex and GARP complex interacting protein 1 [Source:VGNC Symbol;Acc:VGNC:28421]
1693	ENSBTAG00000009153	30.3022	1.68702	0.612299	2.75522	0.0058653	0.0505462	1.97674	7.37833	27.9509	5.60433	36.0993	11.6725	58.2835	43.2604	30.683	50.36	60.0559	MLXIPL				MLX interacting protein like [Source:VGNC Symbol;Acc:VGNC:31510]
1694	ENSBTAG00000002271	575.754	-0.340609	0.123638	-2.75489	0.00587124	0.0505676	573.254	671.428	554.545	736.409	627.096	656.577	584.656	512.083	473.112	404.647	539.485	CDADC1				cytidine and dCMP deaminase domain containing 1 [Source:VGNC Symbol;Acc:VGNC:27056]
1695	ENSBTAG00000003169	111.906	-0.425752	0.154587	-2.75412	0.00588498	0.050656	102.79	138.344	134.164	115.449	149.554	119.643	94.7106	86.5208	93.0387	105.137	91.6106	FBXO24				F-box protein 24 [Source:VGNC Symbol;Acc:VGNC:50001]
1697	ENSBTAG00000014943	7984	0.210633	0.0765138	2.75288	0.00590739	0.0508029	7469.1	7556.33	7269.46	7473.94	7708.74	7233.04	8738.88	7423.69	8639.73	9936.82	8374.23	KDM5C				lysine demethylase 5C [Source:VGNC Symbol;Acc:VGNC:49972]
1696	ENSBTAG00000010987	3589.33	-0.495787	0.180104	-2.75279	0.00590902	0.0508029	4271.73	4479.57	4293.25	5009.15	3843.02	2920.06	2559.01	3221.39	3893.77	2931.48	2060.22	NFKBIZ				NFKB inhibitor zeta [Source:VGNC Symbol;Acc:VGNC:32050]
1698	ENSBTAG00000008730	782.166	0.641158	0.233112	2.75043	0.00595176	0.0511356	846.043	511.872	772.562	641.136	566.243	403.673	583.745	1153.95	1230.29	956.839	937.482	SFXN4				sideroflexin 4 [Source:VGNC Symbol;Acc:VGNC:34533]
1699	ENSBTAG00000019303	210.277	0.579068	0.210554	2.75021	0.0059557	0.0511356	223.371	136.499	201.246	158.042	144.397	167.305	210.367	223.345	248.433	378.141	221.901	MAFK			Liu et al	MAF bZIP transcription factor K [Source:VGNC Symbol;Acc:VGNC:31142]
1701	ENSBTAG00000002773	7.30253	-2.57293	0.935716	-2.74969	0.00596518	0.0511652	9.88368	22.135	6.7082	2.24173	19.5967	9.72706	0	5.03028	2.96932	0	2.03579	CD300LF	CDC2L1		Liu et al	CD300 molecule like family member f
1702	ENSBTAG00000001368	4152.38	-0.563306	0.204987	-2.74801	0.00599582	0.0513978	3789.4	5461.81	6363.85	5178.4	4225.68	4186.53	4243.76	4396.47	2935.67	2385.47	2509.11	LGALS3BP				galectin 3 binding protein [Source:VGNC Symbol;Acc:VGNC:30853]
1703	ENSBTAG00000016694	2354.41	0.410198	0.149308	2.74732	0.00600849	0.0514762	1932.26	1984.77	1944.26	2410.98	1961.74	2055.33	2904.16	2239.48	2391.29	2292.7	3781.48	KIAA0319L				KIAA0319 like [Source:VGNC Symbol;Acc:VGNC:30549]
1704	ENSBTAG00000020801	7856.69	-0.314304	0.114414	-2.74708	0.00601279	0.0514828	8503.92	9540.18	7323.12	8182.32	9078.45	9115.23	6701.69	8157.1	7831.09	6078.54	5911.94	FAM49B				family with sequence similarity 49 member B [Source:VGNC Symbol;Acc:VGNC:28819]
1705	ENSBTAG00000047223	103.368	-0.512281	0.186496	-2.74687	0.00601662	0.0514853	111.686	136.499	116.276	109.845	99.0151	143.961	64.6582	72.4361	87.1001	92.7683	102.807	GNAS				GNAS complex locus [Source:NCBI gene;Acc:281793]
1712	ENSBTAG00000047868	503.239	-0.297135	0.108243	-2.74509	0.00604949	0.0517227	552.498	480.514	566.843	559.312	475.479	664.358	478.106	428.58	441.439	455.89	432.606	tubulin beta-7 chain [Source:NCBI gene;Acc:533307]				tubulin beta-7 chain [Source:NCBI gene;Acc:533307]
1710	ENSBTAG00000025003	2442.68	-0.29312	0.106796	-2.74468	0.00605706	0.0517227	2488.71	2512.32	2587.13	2961.33	2578.52	2864.62	2186.54	2699.25	2116.14	1995.84	1879.04	INTS10				integrator complex subunit 10 [Source:VGNC Symbol;Acc:VGNC:30224]
1711	ENSBTAG00000026032	27.765	-2.02639	0.73834	-2.74452	0.00605994	0.0517227	15.8139	46.1146	6.7082	66.1311	16.5025	102.134	5.46407	27.1635	5.93864	5.30105	8.14317	ZYG11A				zyg-11 family member A, cell cycle regulator [Source:VGNC Symbol;Acc:VGNC:37393]
1708	ENSBTAG00000008167	4574.97	0.452349	0.164819	2.74451	0.00606007	0.0517227	3969.29	3762.03	3775.6	4153.93	3813.11	4039.65	6167.12	3961.85	4766.75	4277.06	7638.29	TTC3				tetratricopeptide repeat domain 3 [Source:VGNC Symbol;Acc:VGNC:36469]
1709	ENSBTAG00000015025	641.553	0.484003	0.176361	2.74439	0.0060624	0.0517227	665.172	488.814	494.171	562.675	570.368	477.599	545.497	580.494	944.244	858.77	869.283	YAF2				YY1 associated factor 2 [Source:VGNC Symbol;Acc:VGNC:37014]
1707	ENSBTAG00000007352	38.1682	-1.60624	0.585331	-2.74415	0.00606677	0.0517227	15.8139	78.3947	22.3607	30.2634	82.5126	100.189	27.3204	30.1817	15.8364	8.83508	8.14317	KCNC4				potassium voltage-gated channel subfamily C member 4 [Source:VGNC Symbol;Acc:VGNC:30433]
1706	ENSBTAG00000003147	13970.1	-0.262412	0.0956307	-2.74402	0.00606917	0.0517227	16228	14864.6	17252.4	14647.5	12836.9	14846.4	13152.9	12123	10869.7	13676.7	13172.6	JAK1				Janus kinase 1 [Source:VGNC Symbol;Acc:VGNC:30364]
1713	ENSBTAG00000015117	988.348	-0.311378	0.113543	-2.74239	0.00609937	0.0519497	1344.18	1088.3	1092.32	1028.96	1078.85	871.545	893.376	862.19	936.326	887.926	787.851	GADD45GIP1				GADD45G interacting protein 1 [Source:VGNC Symbol;Acc:VGNC:29209]
[truncated: 583 more rows]
