# Supplementary material for: Susceptibility to disease (tropical theileriosis) is associated with differential expression of host genes that possess motifs recognised by a pathogen DNA binding protein
Source: PLoS One. 2022 Jan 21;17(1):e0262051. doi: 10.1371/journal.pone.0262051 (PMC8782480; doi:10.1371/journal.pone.0262051)
Supplement: S2 File — Columns designate: Gene id; DESeq normalized base mean of counts in A (Sahiwal) samples; base mean counts in B (Holstein) samples; log2 fold change between mean of Holstein vs. Sahiwal sample counts; lfcSE (Standard Error of the log fold change); stat (Wald statistic); pvalue (unadjusted p value for the Wald test); padj (Benjamini-Hochberg adjusted p-value for significance of the Wald test; the gene name; description of protein/factor encoded by the gene. (XLSX) [file pone.0262051.s008.xlsx]

## Sheet: Sheet1
S4. Excel spread sheet of the 517 genes in H/S-DE that overlap with genes designated as infection associated (modulated in TBL20 vs. BL20).
	Gene	baseMean	log2FoldChange	lfcSE	stat	pvalue	padj	Gene name	Gene description
6	ENSBTAG00000001152	331.219	-4.1958	0.265029	-15.8315	1.89e-56	4.59e-53	TLE6	TLE family member 6, subcortical maternal complex member [Source:VGNC Symbol;Acc:VGNC:52895]
11	ENSBTAG00000014614	1788.36	3.91174	0.27016	14.4794	1.64e-47	2.17e-44	ACTA2	actin alpha 2, smooth muscle [Source:NCBI gene;Acc:515610]
23	ENSBTAG00000016676	256.26	-3.74687	0.345574	-10.8424	2.17e-27	1.37e-24	PTER	phosphotriesterase related [Source:VGNC Symbol;Acc:VGNC:33497]
25	ENSBTAG00000031355	108.531	-8.01429	0.780023	-10.2744	9.19e-25	5.36e-22	LOC529196	C-C chemokine receptor type 1-like [Source:NCBI gene;Acc:529196]
29	ENSBTAG00000033747	1204.88	0.715071	0.0743335	9.61977	6.6e-22	3.32e-19	SIL1	SIL1 nucleotide exchange factor [Source:VGNC Symbol;Acc:VGNC:34622]
37	ENSBTAG00000039129	2564.35	-2.13861	0.238748	-8.9576	3.32e-19	1.31e-16	LOC510798	tumor necrosis factor receptor superfamily member 26 [Source:NCBI gene;Acc:510798]
39	ENSBTAG00000037527	1556.13	-3.4923	0.392741	-8.89212	6e-19	2.24e-16	OAS1Z	2',5'-oligoadenylate synthetase 1, 40/46kDa [Source:NCBI gene;Acc:519922]
40	ENSBTAG00000032265	651.275	-1.13324	0.12915	-8.77462	1.71e-18	6.26e-16	RTP4	receptor transporter protein 4 [Source:VGNC Symbol;Acc:VGNC:53603]
44	ENSBTAG00000008471	1578.46	-2.8187	0.343363	-8.20909	2.23e-16	7.39e-14	MX2	MX dynamin like GTPase 2 [Source:VGNC Symbol;Acc:VGNC:50221]
50	ENSBTAG00000017091	4264.66	-0.510555	0.0657276	-7.76774	7.99e-15	2.33e-12	CMTR1	cap methyltransferase 1 [Source:VGNC Symbol;Acc:VGNC:27489]
52	ENSBTAG00000030913	4651.59	-4.62176	0.596669	-7.74593	9.49e-15	2.63e-12	MX1	MX dynamin like GTPase 1 [Source:VGNC Symbol;Acc:VGNC:31770]
54	ENSBTAG00000009873	815.37	-3.37778	0.437606	-7.71877	1.17e-14	3.17e-12	NRN1	neuritin 1 [Source:VGNC Symbol;Acc:VGNC:32265]
55	ENSBTAG00000003366	802.226	-1.3641	0.177432	-7.68802	1.49e-14	3.96e-12	DDX58	DExD/H-box helicase 58 [Source:VGNC Symbol;Acc:VGNC:27979]
56	ENSBTAG00000016546	2274.52	-0.827352	0.109401	-7.56255	3.95e-14	1.03e-11	PARP12	poly(ADP-ribose) polymerase family member 12 [Source:NCBI gene;Acc:513185]
57	ENSBTAG00000014707	503.971	-4.12681	0.546627	-7.54959	4.37e-14	1.12e-11	ISG15	ISG15 ubiquitin like modifier [Source:VGNC Symbol;Acc:VGNC:30293]
59	ENSBTAG00000018993	4926.41	1.39291	0.184913	7.53278	4.97e-14	1.23e-11	ITGB7	integrin subunit beta 7 [Source:VGNC Symbol;Acc:VGNC:30332]
94	ENSBTAG00000019675	1115.82	-0.653047	0.0973693	-6.7069	1.99e-11	3.09e-09	ATXN1	ataxin 1 [Source:VGNC Symbol;Acc:VGNC:26337]
97	ENSBTAG00000034349	669.136	-3.13448	0.469909	-6.6704	2.55e-11	3.84e-09	IFI44	interferon induced protein 44 [Source:VGNC Symbol;Acc:VGNC:30045]
101	ENSBTAG00000000816	9827.86	-0.707466	0.106763	-6.62652	3.44e-11	4.96e-09	PRDM1	PR/SET domain 1 [Source:VGNC Symbol;Acc:VGNC:33288]
102	ENSBTAG00000014628	341.408	-5.62366	0.851703	-6.60284	4.03e-11	5.77e-09	OAS2	2'-5'-oligoadenylate synthetase 2 [Source:VGNC Symbol;Acc:VGNC:32391]
103	ENSBTAG00000011563	130.832	-2.29394	0.348295	-6.5862	4.51e-11	6.39e-09	TNFSF13B	TNF superfamily member 13b [Source:NCBI gene;Acc:504507]
108	ENSBTAG00000020536	1713.09	-2.38031	0.369569	-6.44077	1.19e-10	1.61e-08	HERC6	HECT and RLD domain containing E3 ubiquitin protein ligase family member 6 [Source:VGNC Symbol;Acc:VGNC:29815]
116	ENSBTAG00000031886	1337.32	1.12152	0.178372	6.28751	3.23e-10	4.06e-08	HIST1H2BB	histone cluster 1, H2bn [Source:NCBI gene;Acc:614958]
117	ENSBTAG00000008612	152.937	3.26519	0.519775	6.28192	3.34e-10	4.17e-08	C1R	complement C1r [Source:VGNC Symbol;Acc:VGNC:56194]
122	ENSBTAG00000014306	615.482	2.15528	0.344406	6.25797	3.9e-10	4.66e-08	DOP1B	DOP1 leucine zipper like protein B [Source:VGNC Symbol;Acc:VGNC:28173]
126	ENSBTAG00000004561	555.877	-6.88806	1.11365	-6.18509	6.21e-10	7.13e-08	PAX6	paired box 6 [Source:VGNC Symbol;Acc:VGNC:32598]
142	ENSBTAG00000039861	1965.8	-4.60508	0.762692	-6.03793	1.56e-09	1.6e-07	OAS1Y	2',5'-oligoadenylate synthetase 1, 40/46kDa [Source:NCBI gene;Acc:654488]
143	ENSBTAG00000008142	988.258	-1.55842	0.259523	-6.00494	1.91e-09	1.95e-07	IFIH1	interferon induced with helicase C domain 1 [Source:VGNC Symbol;Acc:VGNC:30048]
144	ENSBTAG00000012406	607.616	-2.00693	0.334246	-6.00436	1.92e-09	1.95e-07	ZBP1	Z-DNA binding protein 1 [Source:VGNC Symbol;Acc:VGNC:37056]
154	ENSBTAG00000000250	1262.99	0.939612	0.159006	5.90927	3.44e-09	3.26e-07	HDHD3	haloacid dehalogenase like hydrolase domain containing 3 [Source:VGNC Symbol;Acc:VGNC:29789]
164	ENSBTAG00000011966	4247.21	-0.97185	0.166893	-5.8232	5.77e-09	5.14e-07	LAMC1	laminin subunit gamma 1 [Source:VGNC Symbol;Acc:VGNC:50206]
172	ENSBTAG00000003242	2744.55	0.65742	0.113959	5.76894	7.98e-09	6.77e-07	ACAD9	acyl-CoA dehydrogenase family member 9 [Source:VGNC Symbol;Acc:VGNC:50076]
175	ENSBTAG00000001260	195.426	-2.84479	0.495615	-5.73992	9.47e-09	7.9e-07	PINLYP	phospholipase A2 inhibitor and LY6/PLAUR domain containing [Source:VGNC Symbol;Acc:VGNC:57054]
178	ENSBTAG00000021287	451.386	1.89038	0.330033	5.72787	1.02e-08	8.34e-07	SLC16A7	solute carrier family 16 member 7 [Source:VGNC Symbol;Acc:VGNC:34693]
181	ENSBTAG00000018808	328.913	-1.60939	0.282611	-5.69472	1.24e-08	9.96e-07	SLC25A35	solute carrier family 25 member 35 [Source:VGNC Symbol;Acc:VGNC:34761]
184	ENSBTAG00000016656	440.632	-2.05726	0.364093	-5.65036	1.6e-08	1.27e-06	PARP14	poly(ADP-ribose) polymerase family member 14 [Source:NCBI gene;Acc:540789]
191	ENSBTAG00000013480	671.897	-0.50573	0.0903897	-5.59499	2.21e-08	1.69e-06	DNAJC17	DnaJ heat shock protein family (Hsp40) member C17 [Source:VGNC Symbol;Acc:VGNC:53574]
193	ENSBTAG00000014324	2970.53	-0.754579	0.135749	-5.55862	2.72e-08	2.04e-06	ANTXR2	ANTXR cell adhesion molecule 2 [Source:VGNC Symbol;Acc:VGNC:25962]
198	ENSBTAG00000008307	19.0185	-2.73819	0.496968	-5.5098	3.59e-08	2.65e-06	PLCH1	phospholipase C eta 1 [Source:VGNC Symbol;Acc:VGNC:32990]
199	ENSBTAG00000016465	8706.8	-0.998247	0.181356	-5.50434	3.71e-08	2.72e-06	DHCR7	7-dehydrocholesterol reductase [Source:VGNC Symbol;Acc:VGNC:28034]
200	ENSBTAG00000019663	326.461	1.56765	0.286714	5.46763	4.56e-08	3.33e-06	DECR1	2,4-dienoyl-CoA reductase 1 [Source:VGNC Symbol;Acc:VGNC:27982]
201	ENSBTAG00000021911	146.701	4.94201	0.904826	5.46184	4.71e-08	3.42e-06	PTPRG	protein tyrosine phosphatase receptor type G [Source:VGNC Symbol;Acc:VGNC:33551]
211	ENSBTAG00000032455	26.7448	2.99955	0.559188	5.36412	8.13e-08	5.62e-06	HIST2H2BF	histone cluster 2 H2B family member f [Source:HGNC Symbol;Acc:HGNC:24700]
214	ENSBTAG00000012112	3488.79	0.429087	0.0806389	5.32108	1.03e-07	7.03e-06	SLC7A6	solute carrier family 7 member 6 [Source:VGNC Symbol;Acc:VGNC:34931]
220	ENSBTAG00000044071	59.8386	-2.47234	0.468042	-5.2823	1.28e-07	8.46e-06	HRH2	histamine receptor H2 [Source:VGNC Symbol;Acc:VGNC:29954]
228	ENSBTAG00000016548	565.614	1.9666	0.374096	5.25693	1.46e-07	9.37e-06	TEX12	testis expressed 12 [Source:VGNC Symbol;Acc:VGNC:35761]
229	ENSBTAG00000006645	753.537	-1.58244	0.301558	-5.24753	1.54e-07	9.82e-06	LPAR6	lysophosphatidic acid receptor 6 [Source:VGNC Symbol;Acc:VGNC:30960]
230	ENSBTAG00000014354	58.4661	6.51945	1.24596	5.23248	1.67e-07	1.06e-05	FXYD6	FXYD domain containing ion transport regulator 6 [Source:VGNC Symbol;Acc:VGNC:54871]
233	ENSBTAG00000003602	4510.23	-0.753113	0.14444	-5.21403	1.85e-07	1.16e-05	RBPJ	recombination signal binding protein for immunoglobulin kappa J region [Source:VGNC Symbol;Acc:VGNC:53775]
234	ENSBTAG00000010215	99.7795	-3.16422	0.607884	-5.2053	1.94e-07	1.21e-05	CREB3L3	cAMP responsive element binding protein 3 like 3 [Source:VGNC Symbol;Acc:VGNC:27696]
241	ENSBTAG00000021842	70.0449	-4.08338	0.792316	-5.15373	2.55e-07	1.55e-05	FCGR2B	Fc fragment of IgG receptor IIb [Source:NCBI gene;Acc:282229]
244	ENSBTAG00000036078	440.523	-3.19003	0.620118	-5.14423	2.69e-07	1.61e-05	EMP1	epithelial membrane protein 1 [Source:VGNC Symbol;Acc:VGNC:28481]
248	ENSBTAG00000011647	1056.92	0.706041	0.138263	5.10649	3.28e-07	1.93e-05	SLC25A15	solute carrier family 25 member 15 [Source:VGNC Symbol;Acc:VGNC:54486]
249	ENSBTAG00000019437	170.647	-3.16023	0.619755	-5.09916	3.41e-07	2e-05	SLFN11	schlafen family member 11 [Source:HGNC Symbol;Acc:HGNC:26633]
250	ENSBTAG00000001010	16.8547	-7.45041	1.46166	-5.09723	3.45e-07	2.01e-05	ADAMTS18	ADAM metallopeptidase with thrombospondin type 1 motif 18 [Source:VGNC Symbol;Acc:VGNC:25622]
260	ENSBTAG00000019954	1456.63	-0.750025	0.14843	-5.05307	4.35e-07	2.44e-05	ABHD2	abhydrolase domain containing 2 [Source:VGNC Symbol;Acc:VGNC:25500]
262	ENSBTAG00000032369	2475.84	-0.402808	0.0798784	-5.04276	4.59e-07	2.56e-05	NMI	N-myc and STAT interactor [Source:VGNC Symbol;Acc:VGNC:56132]
278	ENSBTAG00000005215	248.914	2.62592	0.53014	4.95325	7.3e-07	3.82e-05	IL10RA	interleukin 10 receptor subunit alpha [Source:VGNC Symbol;Acc:VGNC:30107]
283	ENSBTAG00000014297	4287.7	-0.71728	0.145469	-4.93082	8.19e-07	4.22e-05	MOV10	Mov10 RISC complex RNA helicase [Source:VGNC Symbol;Acc:VGNC:31566]
284	ENSBTAG00000021746	14640.6	-0.991874	0.201255	-4.92844	8.29e-07	4.26e-05	ANXA5	annexin A5 [Source:VGNC Symbol;Acc:VGNC:25967]
285	ENSBTAG00000009995	1336.72	0.695646	0.141332	4.92207	8.56e-07	4.38e-05	CPEB4	cytoplasmic polyadenylation element binding protein 4 [Source:VGNC Symbol;Acc:VGNC:27650]
287	ENSBTAG00000000448	896.479	-1.0391	0.211845	-4.90501	9.34e-07	4.75e-05	BDH1	3-hydroxybutyrate dehydrogenase 1 [Source:VGNC Symbol;Acc:VGNC:26457]
290	ENSBTAG00000020755	30.8144	2.43977	0.500135	4.87822	1.07e-06	5.39e-05	SELP	selectin P [Source:VGNC Symbol;Acc:VGNC:34424]
294	ENSBTAG00000014529	720.588	-1.46877	0.303161	-4.84485	1.27e-06	6.29e-05	GBP4	guanylate binding protein 4 [Source:NCBI gene;Acc:613313]
302	ENSBTAG00000011951	2354.85	0.4986	0.103908	4.79846	1.6e-06	7.72e-05	MRTO4	MRT4 homolog, ribosome maturation factor [Source:VGNC Symbol;Acc:VGNC:31680]
308	ENSBTAG00000005108	674.561	7.51281	1.57569	4.76794	1.86e-06	8.82e-05	SLIT2	slit guidance ligand 2 [Source:VGNC Symbol;Acc:VGNC:34960]
312	ENSBTAG00000031265	9.26838	4.88187	1.03409	4.72092	2.35e-06	0.000109792	SVOPL	SVOP like [Source:VGNC Symbol;Acc:VGNC:35499]
315	ENSBTAG00000013204	9514.95	-0.721176	0.153151	-4.70893	2.49e-06	0.00011534	ATP13A3	ATPase 13A3 [Source:VGNC Symbol;Acc:VGNC:26279]
317	ENSBTAG00000005183	3888.77	-0.753182	0.160082	-4.70497	2.54e-06	0.000116575	MVK	mevalonate kinase [Source:VGNC Symbol;Acc:VGNC:31768]
320	ENSBTAG00000022489	9476.75	-1.45817	0.310289	-4.69938	2.61e-06	0.000119192	LOC509283	E3 ubiquitin-protein ligase RNF213
324	ENSBTAG00000005622	4914.97	-0.573121	0.122735	-4.66959	3.02e-06	0.000135904	LITAF	lipopolysaccharide induced TNF factor [Source:VGNC Symbol;Acc:VGNC:30911]
335	ENSBTAG00000003290	518.966	-1.89679	0.410229	-4.62374	3.77e-06	0.000164142	SLC9A7	solute carrier family 9 member A7 [Source:VGNC Symbol;Acc:VGNC:54488]
336	ENSBTAG00000019741	240.819	-2.95248	0.639021	-4.62032	3.83e-06	0.000166248	C3AR1	complement C3a receptor 1 [Source:VGNC Symbol;Acc:VGNC:26639]
339	ENSBTAG00000001419	1809.09	0.437469	0.0947687	4.61618	3.91e-06	0.000168226	MRPL4	mitochondrial ribosomal protein L4 [Source:VGNC Symbol;Acc:VGNC:31635]
340	ENSBTAG00000000675	1763.5	-0.53766	0.116559	-4.61278	3.97e-06	0.0001705	PGS1	phosphatidylglycerophosphate synthase 1 [Source:VGNC Symbol;Acc:VGNC:32803]
341	ENSBTAG00000018994	2017.43	-1.62726	0.35283	-4.61203	3.99e-06	0.000170612	TNFSF10	TNF superfamily member 10 [Source:VGNC Symbol;Acc:VGNC:36172]
344	ENSBTAG00000018824	7412.05	-0.398282	0.0868142	-4.58775	4.48e-06	0.000190026	MIA3	MIA SH3 domain ER export factor 3 [Source:VGNC Symbol;Acc:VGNC:31454]
349	ENSBTAG00000021215	2121.74	1.85475	0.405022	4.57936	4.66e-06	0.000194976	VWA5A	von Willebrand factor A domain containing 5A [Source:VGNC Symbol;Acc:VGNC:36853]
350	ENSBTAG00000017819	352.03	-0.940028	0.205449	-4.57548	4.75e-06	0.000198059	PMVK	phosphomevalonate kinase [Source:VGNC Symbol;Acc:VGNC:33078]
359	ENSBTAG00000000920	69.9876	-1.02167	0.224858	-4.54364	5.53e-06	0.000224601	DNAH17	dynein axonemal heavy chain 17 [Source:VGNC Symbol;Acc:VGNC:28124]
360	ENSBTAG00000033319	109.81	4.19944	0.924345	4.54315	5.54e-06	0.000224601	CD200	CD200 molecule [Source:VGNC Symbol;Acc:VGNC:27010]
369	ENSBTAG00000027246	257.42	6.24723	1.38825	4.50009	6.79e-06	0.000268063	UBD	ubiquitin D [Source:NCBI gene;Acc:512938]
372	ENSBTAG00000009948	2356.01	-0.550517	0.122486	-4.49453	6.97e-06	0.000273461	TRIM25	tripartite motif containing 25 [Source:VGNC Symbol;Acc:VGNC:36322]
376	ENSBTAG00000011204	777.273	0.807537	0.179982	4.48677	7.23e-06	0.000280589	NINJ1	ninjurin 1 [Source:VGNC Symbol;Acc:VGNC:32078]
382	ENSBTAG00000020481	15.9619	-3.31723	0.742002	-4.47064	7.8e-06	0.000297854	GXYLT2	glucoside xylosyltransferase 2 [Source:VGNC Symbol;Acc:VGNC:29727]
385	ENSBTAG00000016709	1006.42	-0.687967	0.154253	-4.46	8.2e-06	0.000310598	NT5C3A	5'-nucleotidase, cytosolic IIIA [Source:VGNC Symbol;Acc:VGNC:32292]
386	ENSBTAG00000008222	646.55	-0.553987	0.124292	-4.45715	8.31e-06	0.000313929	EEF2KMT	eukaryotic elongation factor 2 lysine methyltransferase [Source:NCBI gene;Acc:531984]
389	ENSBTAG00000016013	22.8759	1.45172	0.32599	4.45326	8.46e-06	0.000317211	ASB14	ankyrin repeat and SOCS box containing 14 [Source:VGNC Symbol;Acc:VGNC:26191]
390	ENSBTAG00000015145	5999.85	-0.861781	0.19385	-4.4456	8.76e-06	0.000327892	S100A11	S100 calcium binding protein A11 [Source:VGNC Symbol;Acc:VGNC:34238]
391	ENSBTAG00000018571	15.3329	-3.79718	0.856235	-4.43474	9.22e-06	0.000342439	IL1RL1	interleukin 1 receptor like 1 [Source:VGNC Symbol;Acc:VGNC:30134]
392	ENSBTAG00000019672	585.53	-0.45536	0.102673	-4.43503	9.21e-06	0.000342439	LOC574091	nucleoside-diphosphate kinase NBR-A [Source:NCBI gene;Acc:574091]
396	ENSBTAG00000013496	283.325	-1.74294	0.39349	-4.42944	9.45e-06	0.000348599	CPM	carboxypeptidase M [Source:VGNC Symbol;Acc:VGNC:27655]
399	ENSBTAG00000031778	85.5877	1.16366	0.262815	4.4277	9.52e-06	0.000348861	HIST1H2BD	histone cluster 1, H2bd [Source:NCBI gene;Acc:519935]
419	ENSBTAG00000009076	409.116	1.832	0.419855	4.36342	1.28e-05	0.000445873	ADD2	adducin 2 [Source:VGNC Symbol;Acc:VGNC:25654]
426	ENSBTAG00000046580	3493.41	-0.562386	0.129573	-4.34031	1.42e-05	0.000487302	DHX58	DExH-box helicase 58 [Source:VGNC Symbol;Acc:VGNC:28058]
432	ENSBTAG00000024555	74.9745	1.30003	0.300641	4.32418	1.53e-05	0.000516896	EFCAB2	EF-hand calcium binding domain 2 [Source:VGNC Symbol;Acc:VGNC:28343]
442	ENSBTAG00000006272	1163.7	0.372763	0.0868656	4.29126	1.78e-05	0.000587045	NTHL1	nth like DNA glycosylase 1 [Source:VGNC Symbol;Acc:VGNC:32301]
446	ENSBTAG00000021616	408.704	-1.84587	0.430734	-4.2854	1.82e-05	0.000596731	PRSS57	serine protease 57 [Source:VGNC Symbol;Acc:VGNC:33425]
449	ENSBTAG00000013444	324.085	-0.844779	0.197313	-4.28142	1.86e-05	0.000602089	ETV2	ETS variant 2 [Source:VGNC Symbol;Acc:VGNC:28629]
452	ENSBTAG00000019300	1317.67	-0.764519	0.178708	-4.27805	1.89e-05	0.000608583	TPMT	thiopurine S-methyltransferase [Source:VGNC Symbol;Acc:VGNC:36255]
457	ENSBTAG00000004092	254.113	2.81343	0.658496	4.2725	1.93e-05	0.00061665	AK8	adenylate kinase 8 [Source:VGNC Symbol;Acc:VGNC:25777]
463	ENSBTAG00000015183	498.125	0.428286	0.100566	4.25878	2.06e-05	0.000647725	TPCN2	two pore segment channel 2 [Source:VGNC Symbol;Acc:VGNC:36244]
464	ENSBTAG00000019162	1094.78	0.52885	0.12424	4.25669	2.07e-05	0.0006524	MRM3	mitochondrial rRNA methyltransferase 3 [Source:VGNC Symbol;Acc:VGNC:31607]
470	ENSBTAG00000008596	270.318	2.85175	0.671975	4.24383	2.2e-05	0.000682003	PRICKLE1	prickle planar cell polarity protein 1 [Source:VGNC Symbol;Acc:VGNC:33315]
475	ENSBTAG00000004364	214.738	1.39909	0.331101	4.22557	2.38e-05	0.000732078	THNSL2	threonine synthase like 2 [Source:VGNC Symbol;Acc:VGNC:35839]
482	ENSBTAG00000002669	1140.65	-0.704033	0.167304	-4.20809	2.58e-05	0.00077818	RASSF4	Ras association domain family member 4 [Source:VGNC Symbol;Acc:VGNC:33760]
492	ENSBTAG00000020366	4583.52	0.287415	0.0685393	4.19343	2.75e-05	0.00081575	TBL3	transducin beta like 3 [Source:VGNC Symbol;Acc:VGNC:35659]
499	ENSBTAG00000021867	112.848	1.18216	0.283214	4.17411	2.99e-05	0.000874676	BFSP1	beaded filament structural protein 1 [Source:VGNC Symbol;Acc:VGNC:26478]
500	ENSBTAG00000009574	3248.54	0.26592	0.0637783	4.16945	3.05e-05	0.000890989	ARFGAP2	ADP ribosylation factor GTPase activating protein 2 [Source:VGNC Symbol;Acc:VGNC:26062]
502	ENSBTAG00000038045	781.726	-0.490466	0.117674	-4.168	3.07e-05	0.000893087	FLT3LG	fms related tyrosine kinase 3 ligand [Source:VGNC Symbol;Acc:VGNC:29043]
516	ENSBTAG00000014150	3113.4	-0.653561	0.157703	-4.14425	3.41e-05	0.000963964	C11H9orf16	chromosome 11 C9orf16 homolog [Source:VGNC Symbol;Acc:VGNC:59208]
542	ENSBTAG00000005251	119.407	-1.45084	0.354317	-4.09476	4.23e-05	0.00113759	LOC516599	tripartite motif-containing protein 5 [Source:NCBI gene;Acc:516599]
552	ENSBTAG00000017056	352.26	-1.07949	0.265187	-4.07068	4.69e-05	0.00123898	PKLR	pyruvate kinase L/R [Source:VGNC Symbol;Acc:VGNC:32943]
557	ENSBTAG00000011515	52.2911	2.55239	0.627598	4.06691	4.76e-05	0.00124789	SELL	selectin L [Source:NCBI gene;Acc:281485]
560	ENSBTAG00000011820	237.843	-1.44058	0.354724	-4.06111	4.88e-05	0.00127145	DAPK2	death associated protein kinase 2 [Source:VGNC Symbol;Acc:VGNC:55109]
561	ENSBTAG00000027711	1758.54	0.383795	0.0945103	4.06088	4.89e-05	0.00127145	YIF1B	Yip1 interacting factor homolog B, membrane trafficking protein [Source:VGNC Symbol;Acc:VGNC:37024]
573	ENSBTAG00000012626	458.684	-1.0629	0.263008	-4.04133	5.31e-05	0.00135329	B4GALT5	beta-1,4-galactosyltransferase 5 [Source:VGNC Symbol;Acc:VGNC:26392]
585	ENSBTAG00000033222	31.1697	2.00595	0.498623	4.02299	5.75e-05	0.00143318	CALR3	calreticulin 3 [Source:VGNC Symbol;Acc:VGNC:26716]
586	ENSBTAG00000010388	1273.67	-0.745593	0.185525	-4.01883	5.85e-05	0.00145618	MGAT4A	alpha-1,3-mannosyl-glycoprotein 4-beta-N-acetylglucosaminyltransferase A [Source:NCBI gene;Acc:282276]
596	ENSBTAG00000008578	5772.63	0.304732	0.0763536	3.99106	6.58e-05	0.00161026	LSM4	LSM4 homolog, U6 small nuclear RNA and mRNA degradation associated [Source:VGNC Symbol;Acc:VGNC:31056]
598	ENSBTAG00000011454	72.6216	2.3837	0.597448	3.9898	6.61e-05	0.00161338	FKBP10	FKBP prolyl isomerase 10 [Source:VGNC Symbol;Acc:VGNC:29017]
600	ENSBTAG00000006851	88.9974	-1.51864	0.380752	-3.98852	6.65e-05	0.00161887	LOC509972	C-type lectin domain family 2 member D11 [Source:NCBI gene;Acc:617565]
612	ENSBTAG00000008826	550.21	0.591003	0.148758	3.9729	7.1e-05	0.00169081	RBBP9	RB binding protein 9, serine hydrolase [Source:VGNC Symbol;Acc:VGNC:33775]
614	ENSBTAG00000010509	230.965	0.819309	0.206335	3.97077	7.16e-05	0.00170234	CDK3	cyclin dependent kinase 3 [Source:VGNC Symbol;Acc:VGNC:55794]
615	ENSBTAG00000004553	11975.3	-0.797389	0.200864	-3.9698	7.19e-05	0.00170405	TPM4	tropomyosin 4 [Source:VGNC Symbol;Acc:VGNC:36254]
622	ENSBTAG00000018523	452.055	-1.37716	0.347903	-3.95846	7.54e-05	0.0017694	TRIM38	tripartite motif containing 38 [Source:VGNC Symbol;Acc:VGNC:36333]
623	ENSBTAG00000015885	330.428	-1.1713	0.295959	-3.95765	7.57e-05	0.00176978	PPFIA4	PTPRF interacting protein alpha 4 [Source:VGNC Symbol;Acc:VGNC:33192]
629	ENSBTAG00000000602	1840.33	0.498488	0.126181	3.95058	7.8e-05	0.00180835	RXRB	retinoid X receptor beta [Source:VGNC Symbol;Acc:VGNC:34231]
632	ENSBTAG00000021490	2176.53	0.370098	0.0937732	3.94674	7.92e-05	0.00182891	WDR4	WD repeat domain 4 [Source:VGNC Symbol;Acc:VGNC:36897]
635	ENSBTAG00000011580	1058.65	-0.985912	0.25017	-3.94097	8.12e-05	0.00186722	DAG1	dystroglycan 1 [Source:VGNC Symbol;Acc:VGNC:27871]
634	ENSBTAG00000006579	49.5818	-2.01868	0.512273	-3.94063	8.13e-05	0.00186722	P4HA3	prolyl 4-hydroxylase subunit alpha 3 [Source:VGNC Symbol;Acc:VGNC:32537]
636	ENSBTAG00000006843	3802.43	0.473139	0.12017	3.93723	8.24e-05	0.00189089	UTP15	UTP15 small subunit processome component [Source:VGNC Symbol;Acc:VGNC:36742]
644	ENSBTAG00000019428	138.974	-5.76546	1.47273	-3.9148	9.05e-05	0.00204984	CCR1	chemokine (C-C motif) receptor 1 [Source:NCBI gene;Acc:407771]
646	ENSBTAG00000020600	307.607	-1.24346	0.318306	-3.90647	9.37e-05	0.00211518	RHOD	ras homolog family member D [Source:VGNC Symbol;Acc:VGNC:33947]
658	ENSBTAG00000008103	98.0743	4.15661	1.0697	3.88578	0.000102001	0.00225827	ALDH1A1	aldehyde dehydrogenase 1 family member A1 [Source:VGNC Symbol;Acc:VGNC:25808]
669	ENSBTAG00000008129	18.9611	-6.45527	1.66777	-3.8706	0.00010857	0.00236462	CLSTN3	calsyntenin 3 [Source:VGNC Symbol;Acc:VGNC:27468]
679	ENSBTAG00000031061	2251.83	-0.36382	0.0944761	-3.85092	0.000117677	0.00252859	POLR2L	RNA polymerase II subunit L [Source:VGNC Symbol;Acc:VGNC:33144]
688	ENSBTAG00000024162	1422.53	0.846704	0.221097	3.82956	0.000128371	0.00272228	SLC19A1	solute carrier family 19 member 1 [Source:VGNC Symbol;Acc:VGNC:34709]
692	ENSBTAG00000014880	37.3995	2.17587	0.56879	3.82544	0.000130539	0.00275227	ICOSLG	inducible T cell costimulator ligand [Source:NCBI gene;Acc:507857]
693	ENSBTAG00000007181	373.265	-2.12744	0.556404	-3.82355	0.000131545	0.00276947	KIFC3	kinesin family member C3 [Source:VGNC Symbol;Acc:VGNC:30613]
707	ENSBTAG00000046248	30223.8	-0.359078	0.0942895	-3.80825	0.000139956	0.0028882	ARPC1B	actin related protein 2/3 complex subunit 1B [Source:VGNC Symbol;Acc:VGNC:26164]
716	ENSBTAG00000002922	219.552	1.19635	0.316636	3.77832	0.000157888	0.00321729	GAB2	GRB2 associated binding protein 2 [Source:HGNC Symbol;Acc:HGNC:14458]
718	ENSBTAG00000010967	28.5289	1.13233	0.300077	3.77347	0.000160991	0.00326448	CABCOCO1	ciliary associated calcium binding coiled-coil 1 [Source:VGNC Symbol;Acc:VGNC:54529]
745	ENSBTAG00000016398	322.945	-2.18787	0.586086	-3.73301	0.000189206	0.00370539	DNAJC22	DnaJ heat shock protein family (Hsp40) member C22 [Source:NCBI gene;Acc:515215]
755	ENSBTAG00000034005	282.161	0.867989	0.233698	3.71415	0.000203889	0.00394507	ZNF35	zinc finger protein 35 [Source:VGNC Symbol;Acc:VGNC:37255]
756	ENSBTAG00000031697	271.54	0.753914	0.203268	3.70897	0.000208105	0.0040162	KLHDC1	kelch domain containing 1 [Source:VGNC Symbol;Acc:VGNC:30633]
760	ENSBTAG00000018936	5522.6	-0.789764	0.213183	-3.70462	0.000211706	0.00406419	LSS	lanosterol synthase [Source:VGNC Symbol;Acc:VGNC:31065]
777	ENSBTAG00000020218	3665.4	-0.360503	0.0983231	-3.66651	0.000245882	0.00461701	ANXA7	annexin A7 [Source:VGNC Symbol;Acc:VGNC:25969]
794	ENSBTAG00000008766	2816.46	-0.307605	0.0845084	-3.63994	0.000272707	0.00501107	SLC9A1	solute carrier family 9 member A1 [Source:NCBI gene;Acc:317654]
800	ENSBTAG00000013303	5314.02	-0.986223	0.271674	-3.63017	0.000283237	0.00516342	ACSS2	acyl-CoA synthetase short chain family member 2 [Source:VGNC Symbol;Acc:VGNC:25571]
807	ENSBTAG00000018689	3701.76	-0.55232	0.152434	-3.62335	0.000290812	0.00525767	LIG3	DNA ligase 3 [Source:VGNC Symbol;Acc:VGNC:30883]
808	ENSBTAG00000015294	1755.61	-0.377739	0.104283	-3.62226	0.000292039	0.00526699	COX10	cytochrome c oxidase assembly factor heme A:farnesyltransferase COX10 [Source:VGNC Symbol;Acc:VGNC:27627]
810	ENSBTAG00000010395	1762.15	-0.428875	0.118509	-3.61894	0.000295816	0.00532834	DOCK9	dedicator of cytokinesis 9 [Source:VGNC Symbol;Acc:VGNC:28163]
817	ENSBTAG00000015177	175.937	-1.76876	0.489914	-3.61034	0.000305799	0.00546096	PRSS23	serine protease 23 [Source:VGNC Symbol;Acc:VGNC:33416]
818	ENSBTAG00000032223	1258.31	-0.461613	0.127901	-3.60916	0.000307195	0.00547918	COG7	component of oligomeric golgi complex 7 [Source:VGNC Symbol;Acc:VGNC:27551]
821	ENSBTAG00000018925	1351.94	0.333485	0.0925754	3.60231	0.000315401	0.005605	EXOSC3	exosome component 3 [Source:VGNC Symbol;Acc:VGNC:28658]
823	ENSBTAG00000005990	442.569	-1.78197	0.495181	-3.59862	0.000319916	0.00567142	S1PR1	sphingosine-1-phosphate receptor 1 [Source:VGNC Symbol;Acc:VGNC:34252]
832	ENSBTAG00000039513	793.736	1.27363	0.354655	3.59119	0.000329176	0.00577245	GCNT2	glucosaminyl (N-acetyl) transferase 2, I-branching enzyme (I blood group) [Source:NCBI gene;Acc:613924]
834	ENSBTAG00000006792	1631.73	-0.79365	0.2216	-3.58145	0.000341695	0.00597762	EHD4	EH domain containing 4 [Source:VGNC Symbol;Acc:VGNC:28374]
835	ENSBTAG00000000321	1253.54	0.341323	0.0953611	3.57927	0.000344549	0.00602032	TBL2	transducin beta like 2 [Source:VGNC Symbol;Acc:VGNC:35658]
841	ENSBTAG00000000195	365.897	0.814868	0.228731	3.56255	0.000367264	0.00637898	LOC528802	zinc finger protein 501
853	ENSBTAG00000014284	568.386	-2.03097	0.572433	-3.54796	0.000388226	0.00664034	ALPK2	alpha kinase 2 [Source:VGNC Symbol;Acc:VGNC:25848]
854	ENSBTAG00000001852	41.7619	2.66626	0.751787	3.54656	0.000390295	0.00666404	BREH1	retinyl ester hydrolase type 1 [Source:NCBI gene;Acc:497207]
860	ENSBTAG00000002827	13801.5	-0.674697	0.190572	-3.54039	0.000399542	0.00677827	ACAT2	acetyl-CoA acetyltransferase 2 [Source:VGNC Symbol;Acc:VGNC:25530]
864	ENSBTAG00000013705	801.414	0.863444	0.244148	3.53657	0.000405365	0.00684523	NFKBIE	NFKB inhibitor epsilon [Source:VGNC Symbol;Acc:VGNC:32048]
886	ENSBTAG00000012261	312.668	-1.40697	0.400168	-3.51594	0.000438194	0.0072186	RAB19	RAB19, member RAS oncogene family [Source:VGNC Symbol;Acc:VGNC:33625]
909	ENSBTAG00000005356	16.728	4.71053	1.35537	3.47546	0.000509972	0.00818536	ST5	suppression of tumorigenicity 5 [Source:VGNC Symbol;Acc:VGNC:35336]
912	ENSBTAG00000019129	109.078	0.86968	0.250339	3.47401	0.000512749	0.00820286	BTD	biotinidase [Source:VGNC Symbol;Acc:VGNC:26594]
918	ENSBTAG00000021321	33.0725	-1.28746	0.371521	-3.46537	0.000529504	0.00841554	SDCBP2	syndecan binding protein 2 [Source:VGNC Symbol;Acc:VGNC:34383]
923	ENSBTAG00000000824	1991.56	0.304115	0.0879112	3.45934	0.000541504	0.00855964	TSEN54	tRNA splicing endonuclease subunit 54 [Source:VGNC Symbol;Acc:VGNC:36412]
928	ENSBTAG00000012024	270.719	0.692066	0.200617	3.44968	0.00056125	0.00881446	SLC29A2	solute carrier family 29 member 2 [Source:VGNC Symbol;Acc:VGNC:34794]
934	ENSBTAG00000007578	2911.31	-1.06225	0.308446	-3.44388	0.000573441	0.00894813	SHTN1	shootin 1 [Source:VGNC Symbol;Acc:VGNC:34611]
937	ENSBTAG00000037465	597.419	-1.24139	0.360986	-3.43888	0.000584119	0.0090953	TRIM34	tripartite motif containing 34 [Source:NCBI gene;Acc:539820]
940	ENSBTAG00000047367	741.712	-0.508397	0.147917	-3.43703	0.000588124	0.00912843	CMTR2	cap methyltransferase 2 [Source:VGNC Symbol;Acc:VGNC:27490]
944	ENSBTAG00000039161	4853.96	-0.439176	0.127937	-3.43276	0.000597476	0.00923563	ALDH3A2	aldehyde dehydrogenase 3 family member A2 [Source:VGNC Symbol;Acc:VGNC:25814]
948	ENSBTAG00000017613	617.104	1.02449	0.299296	3.42302	0.000619296	0.00953115	ZNF419	zinc finger protein 419 [Source:NCBI gene;Acc:510702]
950	ENSBTAG00000013419	2141.39	-0.394877	0.115405	-3.42166	0.000622406	0.00954879	HTATIP2	HIV-1 Tat interactive protein 2 [Source:VGNC Symbol;Acc:VGNC:29989]
954	ENSBTAG00000012621	17.0054	5.7952	1.69536	3.41827	0.000630215	0.00962303	RTN4RL2	reticulon 4 receptor like 2 [Source:VGNC Symbol;Acc:VGNC:34208]
966	ENSBTAG00000037565	119.317	3.03356	0.890447	3.40678	0.000657334	0.00993798	LOC788142	phosphodiesterase 4D interacting protein-like [Source:NCBI gene;Acc:788142]
970	ENSBTAG00000016527	365.853	0.668506	0.196392	3.40394	0.000664217	0.00999065	FAM241B	family with sequence similarity 241 member B [Source:VGNC Symbol;Acc:VGNC:28807]
976	ENSBTAG00000008279	16.6782	-1.53137	0.450561	-3.39881	0.000676792	0.0101144	FRMD4A	FERM domain containing 4A [Source:VGNC Symbol;Acc:VGNC:29114]
987	ENSBTAG00000004936	90.062	-1.741	0.513671	-3.38932	0.000700654	0.0103572	TMIGD2	transmembrane and immunoglobulin domain containing 2 [Source:VGNC Symbol;Acc:VGNC:36133]
989	ENSBTAG00000017665	2935.49	-0.445334	0.131411	-3.38886	0.000701843	0.010363	DHRS4	dehydrogenase/reductase (SDR family) member 4 [Source:NCBI gene;Acc:281360]
999	ENSBTAG00000003470	65.3082	1.28228	0.380269	3.37202	0.000746196	0.0108979	TTYH1	tweety family member 1 [Source:VGNC Symbol;Acc:VGNC:36500]
1004	ENSBTAG00000019725	7191.83	-0.238795	0.0708548	-3.3702	0.000751124	0.010947	UBE4A	ubiquitination factor E4A [Source:VGNC Symbol;Acc:VGNC:36603]
1008	ENSBTAG00000006379	719.224	0.763855	0.227547	3.35691	0.000788179	0.0114083	BPHL	biphenyl hydrolase like [Source:VGNC Symbol;Acc:VGNC:53958]
1011	ENSBTAG00000031885	1196.61	0.439227	0.131205	3.34764	0.000815026	0.0117619	TMEM251	transmembrane protein 251 [Source:VGNC Symbol;Acc:VGNC:36060]
1018	ENSBTAG00000008518	4407.3	-0.358114	0.107179	-3.34127	0.000833973	0.0119525	MED25	mediator complex subunit 25 [Source:VGNC Symbol;Acc:VGNC:31362]
1019	ENSBTAG00000016061	15.5025	-2.83198	0.84792	-3.33991	0.000838055	0.0119992	RSAD2	radical S-adenosyl methionine domain containing 2 [Source:VGNC Symbol;Acc:VGNC:34176]
1020	ENSBTAG00000009366	725.632	-0.526253	0.157662	-3.33787	0.000844247	0.012076	ARF5	ADP ribosylation factor 5 [Source:VGNC Symbol;Acc:VGNC:26060]
1022	ENSBTAG00000000473	1623.04	0.926986	0.277931	3.33531	0.000852053	0.0121638	ATP10D	ATPase phospholipid transporting 10D (putative) [Source:VGNC Symbol;Acc:VGNC:55156]
1028	ENSBTAG00000032914	2571.47	-0.441478	0.132494	-3.33207	0.000862036	0.0122345	SLC11A2	solute carrier family 11 member 2 [Source:NCBI gene;Acc:521189]
1029	ENSBTAG00000019181	57.3196	2.14609	0.64433	3.33073	0.000866191	0.0122816	BAIAP2L1	BAI1 associated protein 2 like 1 [Source:VGNC Symbol;Acc:VGNC:26413]
1033	ENSBTAG00000023179	384.789	-1.3987	0.42033	-3.32762	0.000875918	0.0123871	TRIB1	tribbles pseudokinase 1 [Source:VGNC Symbol;Acc:VGNC:36308]
1057	ENSBTAG00000037964	49.7317	2.28998	0.695983	3.29028	0.00100089	0.0138155	HIST3H2A	histone cluster 3, H2a [Source:NCBI gene;Acc:538911]
1061	ENSBTAG00000011056	967.566	-0.673153	0.204815	-3.28664	0.0010139	0.0139423	IDS	iduronate 2-sulfatase [Source:NCBI gene;Acc:541272]
1075	ENSBTAG00000019470	20536.8	0.378549	0.11549	3.27776	0.00104636	0.0142013	NEK6	NIMA related kinase 6 [Source:VGNC Symbol;Acc:VGNC:31997]
1076	ENSBTAG00000020109	6633.23	0.3995	0.121926	3.27659	0.0010507	0.0142469	TRAP1	TNF receptor associated protein 1 [Source:VGNC Symbol;Acc:VGNC:36283]
1103	ENSBTAG00000011481	167.936	-1.20734	0.371778	-3.24747	0.00116436	0.0153745	IL12RB1	interleukin 12 receptor subunit beta 1 [Source:VGNC Symbol;Acc:VGNC:30112]
1104	ENSBTAG00000018373	10383.1	-0.891818	0.274591	-3.24781	0.00116298	0.0153745	DPYSL2	dihydropyrimidinase like 2 [Source:VGNC Symbol;Acc:VGNC:28195]
1106	ENSBTAG00000017256	2523.15	-1.02453	0.315514	-3.24717	0.0011656	0.0153762	CD2	CD2 molecule [Source:VGNC Symbol;Acc:VGNC:27009]
1107	ENSBTAG00000018203	179.629	-3.35212	1.0324	-3.24691	0.00116667	0.0153764	CD101	CD101 molecule [Source:VGNC Symbol;Acc:VGNC:27001]
1110	ENSBTAG00000008328	571.951	-1.06529	0.328548	-3.24242	0.0011852	0.0155639	LOC526163	CMRF35-like molecule 6 [Source:NCBI gene;Acc:526163]
1111	ENSBTAG00000017533	104.767	1.21731	0.375461	3.24217	0.00118622	0.0155639	LRRC1	leucine rich repeat containing 1 [Source:VGNC Symbol;Acc:VGNC:30998]
1112	ENSBTAG00000021779	842.92	0.847608	0.261419	3.24234	0.00118554	0.0155639	MGST2	microsomal glutathione S-transferase 2 [Source:VGNC Symbol;Acc:VGNC:31452]
1130	ENSBTAG00000011238	4448.1	1.32817	0.411683	3.22619	0.00125451	0.0161977	CD48	CD48 molecule [Source:VGNC Symbol;Acc:VGNC:27036]
1135	ENSBTAG00000047680	3201	-0.443029	0.137579	-3.22019	0.00128108	0.0164678	IRF7	interferon regulatory factor 7 [Source:VGNC Symbol;Acc:VGNC:30278]
1137	ENSBTAG00000008513	169.59	3.89498	1.2106	3.21739	0.00129364	0.0166	RHEX	regulator of hemoglobinization and erythroid cell expansion [Source:VGNC Symbol;Acc:VGNC:49539]
1139	ENSBTAG00000005227	3941.05	-0.519816	0.161892	-3.21088	0.0013233	0.0169508	ATF6	activating transcription factor 6 [Source:VGNC Symbol;Acc:VGNC:26244]
1143	ENSBTAG00000024781	1854.03	0.471872	0.147036	3.20923	0.00133091	0.0169981	MRPL17	mitochondrial ribosomal protein L17 [Source:NCBI gene;Acc:506988]
1146	ENSBTAG00000031352	37.5705	1.24585	0.388527	3.20661	0.00134311	0.0170994	ZNF554	zinc finger protein 554 [Source:VGNC Symbol;Acc:VGNC:37301]
1151	ENSBTAG00000000807	1162.26	-0.528616	0.165445	-3.19512	0.00139771	0.0177173	TMED3	transmembrane p24 trafficking protein 3 [Source:VGNC Symbol;Acc:VGNC:35936]
1163	ENSBTAG00000009486	1042.08	0.433473	0.136147	3.18385	0.0014533	0.0182318	TMEM179B	transmembrane protein 179B [Source:VGNC Symbol;Acc:VGNC:36005]
1172	ENSBTAG00000016073	495.762	-0.91957	0.289974	-3.17122	0.00151802	0.018923	UGCG	UDP-glucose ceramide glucosyltransferase [Source:VGNC Symbol;Acc:VGNC:36647]
1177	ENSBTAG00000005574	2206.75	2.80265	0.885068	3.1666	0.00154234	0.0191187	CLU	clusterin [Source:NCBI gene;Acc:280750]
1196	ENSBTAG00000015498	988.951	0.525148	0.166789	3.14857	0.00164072	0.0199893	ELOVL4	ELOVL fatty acid elongase 4 [Source:VGNC Symbol;Acc:VGNC:28450]
1201	ENSBTAG00000001752	883.754	-0.583108	0.185495	-3.14352	0.00166926	0.0202704	FUCA2	alpha-L-fucosidase 2 [Source:VGNC Symbol;Acc:VGNC:29141]
1206	ENSBTAG00000012829	712.554	-0.861098	0.274109	-3.14145	0.00168116	0.0203156	EBI3	Epstein-Barr virus induced 3 [Source:NCBI gene;Acc:514933]
1217	ENSBTAG00000007112	256.892	0.607791	0.194026	3.13252	0.00173311	0.0207774	HSPB11	heat shock protein family B (small) member 11 [Source:VGNC Symbol;Acc:VGNC:55237]
1218	ENSBTAG00000002647	2431.73	-0.640442	0.20456	-3.13082	0.00174316	0.0208807	RGS10	regulator of G protein signaling 10 [Source:VGNC Symbol;Acc:VGNC:33911]
1231	ENSBTAG00000019421	61.0005	1.67177	0.536039	3.11874	0.00181625	0.0215265	DACT1	dishevelled binding antagonist of beta catenin 1 [Source:VGNC Symbol;Acc:VGNC:27867]
1243	ENSBTAG00000021581	61.9426	-2.08343	0.670036	-3.10942	0.00187452	0.0220189	FHOD3	formin homology 2 domain containing 3 [Source:VGNC Symbol;Acc:VGNC:29004]
1245	ENSBTAG00000019418	390.25	0.587514	0.189096	3.10696	0.00189023	0.0221513	UBE3D	ubiquitin protein ligase E3D [Source:VGNC Symbol;Acc:VGNC:36602]
1249	ENSBTAG00000022007	2777.53	-0.642256	0.207201	-3.09968	0.0019373	0.0226344	SAMHD1	SAM and HD domain containing deoxynucleoside triphosphate triphosphohydrolase 1 [Source:VGNC Symbol;Acc:VGNC:34277]
1250	ENSBTAG00000022294	3908.5	-0.666772	0.215197	-3.09843	0.00194549	0.0227078	FADS1	fatty acid desaturase 1 [Source:VGNC Symbol;Acc:VGNC:28701]
1252	ENSBTAG00000000812	23.9572	-1.35254	0.436776	-3.09664	0.00195727	0.0228088	CD300A	CD300a molecule [Source:NCBI gene;Acc:516915]
1256	ENSBTAG00000030845	81.5651	2.86465	0.92643	3.09214	0.00198716	0.0230694	MPEG1	macrophage expressed 1 [Source:NCBI gene;Acc:539997]
1257	ENSBTAG00000037729	79.4159	1.21927	0.39432	3.09209	0.00198754	0.0230694	CERS1	ceramide synthase 1 [Source:VGNC Symbol;Acc:VGNC:52228]
1268	ENSBTAG00000011088	3363.07	-0.664463	0.215433	-3.08432	0.0020402	0.0234786	SLC6A6	solute carrier family 6 member 6 [Source:VGNC Symbol;Acc:VGNC:34922]
1273	ENSBTAG00000032003	79.6731	-2.52971	0.821073	-3.08098	0.00206323	0.0236283	ZCCHC13	zinc finger CCHC-type containing 13 [Source:VGNC Symbol;Acc:VGNC:37117]
1277	ENSBTAG00000015437	1305.12	0.291412	0.0946395	3.07918	0.00207571	0.0237155	NTMT1	N-terminal Xaa-Pro-Lys N-methyltransferase 1 [Source:VGNC Symbol;Acc:VGNC:32303]
1282	ENSBTAG00000035844	85.3426	-0.685009	0.222608	-3.07719	0.00208962	0.0237812	PLAAT1	phospholipase A and acyltransferase 1 [Source:VGNC Symbol;Acc:VGNC:53580]
1286	ENSBTAG00000039992	6664.7	-0.586143	0.190726	-3.07323	0.00211758	0.0240245	TUBA1C	tubulin alpha 1c [Source:NCBI gene;Acc:504244]
1302	ENSBTAG00000013652	1206.33	0.539388	0.176292	3.05962	0.00221618	0.0248341	GTF2A1	general transcription factor IIA subunit 1 [Source:VGNC Symbol;Acc:VGNC:29691]
1315	ENSBTAG00000017739	175.207	1.08601	0.356549	3.04589	0.0023199	0.0257394	TNK1	tyrosine kinase non receptor 1 [Source:VGNC Symbol;Acc:VGNC:36182]
1324	ENSBTAG00000018186	2341.25	-0.477381	0.157305	-3.03475	0.00240738	0.0265284	PDXK	pyridoxal kinase [Source:VGNC Symbol;Acc:VGNC:50243]
1329	ENSBTAG00000018682	898.752	0.315945	0.104329	3.02836	0.00245887	0.0269939	SETD4	SET domain containing 4 [Source:VGNC Symbol;Acc:VGNC:34495]
1336	ENSBTAG00000009064	4545.33	-0.778165	0.257625	-3.02053	0.0025233	0.0275561	CSF2RB	colony stimulating factor 2 receptor beta common subunit [Source:VGNC Symbol;Acc:VGNC:27756]
1340	ENSBTAG00000005633	109.298	1.84295	0.610728	3.01762	0.00254766	0.0277391	ARHGEF28	Rho guanine nucleotide exchange factor 28 [Source:VGNC Symbol;Acc:VGNC:26114]
1345	ENSBTAG00000020528	1327.72	-0.47881	0.158862	-3.01399	0.00257836	0.0279689	PCOLCE	procollagen C-endopeptidase enhancer [Source:VGNC Symbol;Acc:VGNC:32642]
1348	ENSBTAG00000010867	5967.98	0.249249	0.0827468	3.01219	0.00259369	0.0280863	LONP2	lon peptidase 2, peroxisomal [Source:VGNC Symbol;Acc:VGNC:30948]
1366	ENSBTAG00000024675	121.088	-1.92454	0.64143	-3.00039	0.00269637	0.0287995	CYSLTR1	cysteinyl leukotriene receptor 1 [Source:NCBI gene;Acc:782045]
1372	ENSBTAG00000000462	1308.4	0.382306	0.127572	2.99678	0.00272844	0.0290145	CCDC102A	coiled-coil domain containing 102A [Source:VGNC Symbol;Acc:VGNC:26829]
1383	ENSBTAG00000017799	6377.76	0.340172	0.113944	2.98543	0.00283176	0.0298738	PITPNB	phosphatidylinositol transfer protein beta [Source:VGNC Symbol;Acc:VGNC:32920]
1392	ENSBTAG00000018105	185.943	0.743326	0.249674	2.97718	0.00290909	0.0304692	ACVR2B	activin A receptor type 2B [Source:VGNC Symbol;Acc:VGNC:25596]
1411	ENSBTAG00000005337	76.9562	-1.37246	0.464213	-2.95654	0.00311114	0.0321698	RAB3B	RAB3B, member RAS oncogene family [Source:VGNC Symbol;Acc:VGNC:33650]
1420	ENSBTAG00000015857	3081.15	0.287736	0.0975637	2.94921	0.00318588	0.0327985	TPRG1L	tumor protein p63 regulated 1 like [Source:VGNC Symbol;Acc:VGNC:36262]
1425	ENSBTAG00000010304	1043.88	0.492838	0.167333	2.94525	0.00322691	0.0330159	CHKA	choline kinase alpha [Source:VGNC Symbol;Acc:VGNC:27295]
1427	ENSBTAG00000008074	46.6767	-1.6062	0.545927	-2.94214	0.00325948	0.0332558	C1QTNF6	C1q and TNF related 6 [Source:VGNC Symbol;Acc:VGNC:26626]
1433	ENSBTAG00000048152	2889.41	-0.441333	0.150118	-2.93991	0.0032831	0.0334267	TUBG1	tubulin gamma 1 [Source:VGNC Symbol;Acc:VGNC:49987]
1436	ENSBTAG00000021497	53.6803	1.05024	0.357931	2.9342	0.00334407	0.0339763	CDH23	cadherin related 23 [Source:NCBI gene;Acc:784716]
1437	ENSBTAG00000007867	11719.6	-0.348819	0.118898	-2.93376	0.00334881	0.0340008	STAT1	signal transducer and activator of transcription 1 [Source:VGNC Symbol;Acc:VGNC:56151]
1446	ENSBTAG00000004344	2037.48	0.493449	0.168734	2.92441	0.00345107	0.034821	ACSL1	acyl-CoA synthetase long chain family member 1 [Source:VGNC Symbol;Acc:VGNC:25564]
1448	ENSBTAG00000000795	92.8144	-1.51219	0.517219	-2.92369	0.00345905	0.0348532	NMNAT2	nicotinamide nucleotide adenylyltransferase 2 [Source:VGNC Symbol;Acc:VGNC:32133]
1450	ENSBTAG00000007507	239.464	-0.551074	0.188668	-2.92087	0.00349059	0.0351226	FAAH	fatty acid amide hydrolase [Source:VGNC Symbol;Acc:VGNC:55171]
1453	ENSBTAG00000001868	4797.96	-0.663793	0.227432	-2.91864	0.00351563	0.0353015	PCYT2	phosphate cytidylyltransferase 2, ethanolamine [Source:VGNC Symbol;Acc:VGNC:32654]
1454	ENSBTAG00000019150	588.679	-1.03614	0.355092	-2.91796	0.00352329	0.0353541	PLD3	phospholipase D family member 3 [Source:VGNC Symbol;Acc:VGNC:32997]
1465	ENSBTAG00000014835	701.638	1.63827	0.562435	2.91282	0.00358185	0.0356718	SPARC	secreted protein acidic and cysteine rich [Source:VGNC Symbol;Acc:VGNC:35171]
1468	ENSBTAG00000031814	1039.96	-1.27277	0.437358	-2.91015	0.0036126	0.0359046	SDS	serine dehydratase [Source:VGNC Symbol;Acc:VGNC:34399]
1471	ENSBTAG00000006160	1230.07	-0.761932	0.262078	-2.90727	0.00364594	0.0361339	SUOX	sulfite oxidase [Source:VGNC Symbol;Acc:VGNC:35477]
1472	ENSBTAG00000023843	46.4616	-1.24421	0.427992	-2.90709	0.00364806	0.0361339	RALGPS1	Ral GEF with PH domain and SH3 binding motif 1 [Source:VGNC Symbol;Acc:VGNC:33704]
1474	ENSBTAG00000007389	1382.14	-0.41714	0.143521	-2.90648	0.00365526	0.0361806	IFI35	interferon induced protein 35 [Source:VGNC Symbol;Acc:VGNC:30044]
1477	ENSBTAG00000019975	670.738	0.658162	0.226598	2.90454	0.00367793	0.0363311	IL7R	interleukin 7 receptor [Source:VGNC Symbol;Acc:VGNC:30170]
1479	ENSBTAG00000013755	547.403	-1.12653	0.388051	-2.90305	0.00369549	0.0364551	ITGB5	integrin subunit beta 5 [Source:VGNC Symbol;Acc:VGNC:30330]
1480	ENSBTAG00000010235	1516.46	-0.319333	0.110122	-2.8998	0.00373395	0.0368097	NOP9	NOP9 nucleolar protein [Source:VGNC Symbol;Acc:VGNC:32171]
1489	ENSBTAG00000009256	3115.25	1.36626	0.471922	2.8951	0.00379038	0.0371152	ITGA4	integrin subunit alpha 4 [Source:VGNC Symbol;Acc:VGNC:30316]
1491	ENSBTAG00000005378	8.08167	-2.03962	0.704573	-2.89484	0.00379355	0.0371213	XKRX	XK related X-linked [Source:VGNC Symbol;Acc:VGNC:56961]
1492	ENSBTAG00000019831	1218.85	-0.278421	0.0962114	-2.89385	0.00380548	0.0372131	MRPS11	mitochondrial ribosomal protein S11 [Source:VGNC Symbol;Acc:VGNC:31655]
1495	ENSBTAG00000003261	1144.94	0.740077	0.255902	2.89203	0.00382765	0.0373548	AURKC	aurora kinase C [Source:NCBI gene;Acc:618599]
1511	ENSBTAG00000009072	398.393	0.39602	0.137468	2.88082	0.00396647	0.0382807	ZNF572	zinc finger protein 572 [Source:VGNC Symbol;Acc:VGNC:55758]
1519	ENSBTAG00000015381	3830.52	-0.91627	0.318728	-2.87477	0.00404318	0.0388347	ARHGAP18	Rho GTPase activating protein 18 [Source:VGNC Symbol;Acc:VGNC:26078]
1522	ENSBTAG00000004259	1641.18	0.524604	0.182562	2.87357	0.00405857	0.0388737	HPCAL1	hippocalcin like 1 [Source:VGNC Symbol;Acc:VGNC:29937]
1525	ENSBTAG00000002028	705.688	-0.492136	0.171314	-2.87271	0.00406971	0.0389358	DIPK1A	divergent protein kinase domain 1A [Source:VGNC Symbol;Acc:VGNC:28824]
1531	ENSBTAG00000008827	3202.15	-1.18175	0.411921	-2.86888	0.00411924	0.0392632	SPOCK2	SPARC (osteonectin), cwcv and kazal like domains proteoglycan 2 [Source:VGNC Symbol;Acc:VGNC:35226]
1539	ENSBTAG00000004562	34.0253	3.24149	1.13266	2.86183	0.00421202	0.0399276	CD207	CD207 molecule [Source:VGNC Symbol;Acc:VGNC:27011]
1542	ENSBTAG00000020117	1562.04	-0.405465	0.141824	-2.85893	0.00425069	0.0402189	ZBTB7A	zinc finger and BTB domain containing 7A [Source:VGNC Symbol;Acc:VGNC:37089]
1543	ENSBTAG00000002747	3285.66	-0.425702	0.148939	-2.85823	0.0042601	0.0402818	ABCA5	ATP binding cassette subfamily A member 5 [Source:VGNC Symbol;Acc:VGNC:25459]
1545	ENSBTAG00000020989	33.8076	2.45473	0.860064	2.85412	0.00431563	0.0407541	SUSD4	sushi domain containing 4 [Source:VGNC Symbol;Acc:VGNC:35489]
1552	ENSBTAG00000013426	178.107	0.707516	0.248123	2.85147	0.00435176	0.0409099	SETD9	SET domain containing 9 [Source:VGNC Symbol;Acc:VGNC:34498]
1561	ENSBTAG00000005947	1318.79	1.36024	0.478131	2.84491	0.00444235	0.0414941	PLAU	plasminogen activator, urokinase [Source:VGNC Symbol;Acc:VGNC:32975]
1571	ENSBTAG00000006150	2467.35	-0.344774	0.121446	-2.83891	0.00452676	0.0420404	MRPS9	mitochondrial ribosomal protein S9 [Source:VGNC Symbol;Acc:VGNC:31678]
1572	ENSBTAG00000002293	1382.59	-0.303917	0.107099	-2.83771	0.00454386	0.0421723	ARL5A	ADP ribosylation factor like GTPase 5A [Source:VGNC Symbol;Acc:VGNC:26147]
1575	ENSBTAG00000007994	87.3251	-1.1645	0.410585	-2.83621	0.00456528	0.04221	OSCP1	organic solute carrier partner 1 [Source:VGNC Symbol;Acc:VGNC:32468]
1581	ENSBTAG00000011456	1661.47	0.376236	0.132739	2.8344	0.00459114	0.0422884	NT5C3B	5'-nucleotidase, cytosolic IIIB [Source:VGNC Symbol;Acc:VGNC:32293]
1586	ENSBTAG00000020283	397.551	1.25262	0.442072	2.83352	0.0046039	0.0423524	DUSP5	dual specificity phosphatase 5 [Source:VGNC Symbol;Acc:VGNC:28261]
1591	ENSBTAG00000013057	1481.53	0.743683	0.262831	2.82951	0.00466195	0.0427516	CBLB	Cbl proto-oncogene B [Source:VGNC Symbol;Acc:VGNC:26809]
1595	ENSBTAG00000047902	17.3029	-3.82933	1.35543	-2.82519	0.00472531	0.043224	ULBP21	UL16 binding protein 21 [Source:NCBI gene;Acc:513308]
1598	ENSBTAG00000000815	1071.65	0.681752	0.241441	2.82368	0.00474753	0.0433457	EPHA2	EPH receptor A2 [Source:VGNC Symbol;Acc:VGNC:28534]
1608	ENSBTAG00000007624	389.207	-1.44627	0.513234	-2.81796	0.00483303	0.043852	FRMD4B	FERM domain containing 4B [Source:VGNC Symbol;Acc:VGNC:29115]
1612	ENSBTAG00000006780	64.1343	-2.17429	0.77279	-2.81356	0.00489959	0.0443455	NAPSA	napsin A aspartic peptidase [Source:VGNC Symbol;Acc:VGNC:31886]
1615	ENSBTAG00000011075	1086.81	0.318125	0.113167	2.8111	0.00493724	0.0445482	PLPBP	pyridoxal phosphate binding protein [Source:VGNC Symbol;Acc:VGNC:33043]
1616	ENSBTAG00000013957	2074.77	-0.521545	0.185529	-2.81112	0.00493686	0.0445482	GALNT3	polypeptide N-acetylgalactosaminyltransferase 3 [Source:VGNC Symbol;Acc:VGNC:29232]
1619	ENSBTAG00000004193	2488.9	0.352816	0.125609	2.80884	0.00497211	0.0448074	VEZF1	vascular endothelial zinc finger 1 [Source:VGNC Symbol;Acc:VGNC:36788]
1631	ENSBTAG00000009586	2239.92	0.353106	0.12604	2.80153	0.00508607	0.0454971	CDC25A	cell division cycle 25A [Source:VGNC Symbol;Acc:VGNC:27062]
1634	ENSBTAG00000008100	60.7142	3.44159	1.22878	2.80081	0.00509747	0.0455153	GOLGA7B	golgin A7 family member B [Source:VGNC Symbol;Acc:VGNC:29488]
1635	ENSBTAG00000020242	30.4026	3.78151	1.35038	2.80034	0.00510491	0.0455539	LOC529792	cytokine receptor like factor 2
1638	ENSBTAG00000006486	773.865	-0.475791	0.170116	-2.79686	0.00516013	0.04591	TSEN34	tRNA splicing endonuclease subunit 34 [Source:VGNC Symbol;Acc:VGNC:36411]
1640	ENSBTAG00000033510	30.4782	-0.846622	0.302705	-2.79686	0.00516026	0.04591	MPZL2	myelin protein zero like 2 [Source:VGNC Symbol;Acc:VGNC:31593]
1641	ENSBTAG00000017943	3183.01	-0.578003	0.206697	-2.79638	0.00516792	0.0459476	GALNT6	polypeptide N-acetylgalactosaminyltransferase 6 [Source:VGNC Symbol;Acc:VGNC:29234]
1652	ENSBTAG00000005355	1709.58	0.400722	0.143763	2.78737	0.00531372	0.0469384	BAG2	BCL2 associated athanogene 2 [Source:VGNC Symbol;Acc:VGNC:26406]
1653	ENSBTAG00000006305	90.7507	1.79411	0.643736	2.78703	0.00531941	0.0469384	AK1	adenylate kinase 1 [Source:VGNC Symbol;Acc:VGNC:25770]
1662	ENSBTAG00000011959	29.4111	-1.31601	0.473062	-2.78191	0.00540408	0.0474402	GPR19	G protein-coupled receptor 19 [Source:VGNC Symbol;Acc:VGNC:29578]
1671	ENSBTAG00000019072	3407.02	0.296227	0.106705	2.77613	0.00550108	0.0480315	PSD4	pleckstrin and Sec7 domain containing 4 [Source:VGNC Symbol;Acc:VGNC:33433]
1672	ENSBTAG00000017321	4837.59	-0.223509	0.0806061	-2.77285	0.00555676	0.0484887	SUMO3	small ubiquitin like modifier 3 [Source:VGNC Symbol;Acc:VGNC:56237]
1681	ENSBTAG00000008329	3784.99	-0.272553	0.0986103	-2.76394	0.0057108	0.0495366	CYTIP	cytohesin 1 interacting protein [Source:VGNC Symbol;Acc:VGNC:49051]
1685	ENSBTAG00000008008	1213.25	-0.650391	0.235391	-2.76302	0.00572693	0.0495619	TLR2	toll like receptor 2 [Source:VGNC Symbol;Acc:VGNC:49982]
1696	ENSBTAG00000010987	3589.33	-0.495787	0.180104	-2.75279	0.00590902	0.0508029	NFKBIZ	NFKB inhibitor zeta [Source:VGNC Symbol;Acc:VGNC:32050]
1702	ENSBTAG00000001368	4152.38	-0.563306	0.204987	-2.74801	0.00599582	0.0513978	LGALS3BP	galectin 3 binding protein [Source:VGNC Symbol;Acc:VGNC:30853]
1710	ENSBTAG00000025003	2442.68	-0.29312	0.106796	-2.74468	0.00605706	0.0517227	INTS10	integrator complex subunit 10 [Source:VGNC Symbol;Acc:VGNC:30224]
1716	ENSBTAG00000009091	892.698	-0.530367	0.193762	-2.7372	0.00619637	0.0526884	RNASEL	ribonuclease L [Source:VGNC Symbol;Acc:VGNC:34003]
1733	ENSBTAG00000023947	197.932	0.729956	0.267725	2.72652	0.00640066	0.0538867	AVPI1	arginine vasopressin induced 1 [Source:VGNC Symbol;Acc:VGNC:26357]
1734	ENSBTAG00000005453	1990.75	-0.430892	0.15805	-2.7263	0.00640488	0.0538911	FGD4	FYVE, RhoGEF and PH domain containing 4 [Source:VGNC Symbol;Acc:VGNC:28967]
1739	ENSBTAG00000035858	161.053	-0.402279	0.147653	-2.72448	0.00644027	0.0540331	MCC	MCC regulator of WNT signaling pathway [Source:VGNC Symbol;Acc:VGNC:54784]
1745	ENSBTAG00000003298	787.754	0.274375	0.100819	2.72146	0.00649942	0.0543419	LZTS2	leucine zipper tumor suppressor 2 [Source:VGNC Symbol;Acc:VGNC:31122]
1750	ENSBTAG00000002266	191.193	1.00806	0.371017	2.71702	0.00658724	0.0549188	NPL	N-acetylneuraminate pyruvate lyase [Source:VGNC Symbol;Acc:VGNC:32205]
1767	ENSBTAG00000005313	14.7726	2.35605	0.869703	2.70903	0.00674797	0.0557564	EPHB3	EPH receptor B3 [Source:VGNC Symbol;Acc:VGNC:28539]
1765	ENSBTAG00000000078	4690	-0.330996	0.122192	-2.70882	0.00675236	0.0557564	GLIPR2	GLI pathogenesis related 2 [Source:VGNC Symbol;Acc:VGNC:29405]
1777	ENSBTAG00000001567	1345.75	-0.693042	0.256675	-2.70008	0.00693222	0.0568813	LRRK1	leucine rich repeat kinase 1 [Source:VGNC Symbol;Acc:VGNC:31037]
1816	ENSBTAG00000016164	2929.34	0.276184	0.10313	2.67803	0.0074057	0.0594984	LMBRD1	LMBR1 domain containing 1 [Source:VGNC Symbol;Acc:VGNC:30924]
1829	ENSBTAG00000002052	1685.67	0.494369	0.184962	2.67282	0.00752168	0.0599679	PLOD1	procollagen-lysine,2-oxoglutarate 5-dioxygenase 1 [Source:VGNC Symbol;Acc:VGNC:33039]
1832	ENSBTAG00000001729	169.891	-1.06956	0.400488	-2.67064	0.00757076	0.0602605	DUSP10	dual specificity phosphatase 10 [Source:VGNC Symbol;Acc:VGNC:28249]
1837	ENSBTAG00000000928	704.277	0.881909	0.330635	2.66732	0.00764589	0.0606599	SPECC1	sperm antigen with calponin homology and coiled-coil domains 1 [Source:VGNC Symbol;Acc:VGNC:35200]
1849	ENSBTAG00000011975	2661.81	0.679039	0.255043	2.66244	0.00775756	0.0611799	SERPINB1	serpin family B member 1 [Source:VGNC Symbol;Acc:VGNC:34470]
1856	ENSBTAG00000002929	1952.75	0.570589	0.214522	2.65981	0.00781847	0.0613978	IRF4	interferon regulatory factor 4 [Source:VGNC Symbol;Acc:VGNC:30275]
1861	ENSBTAG00000011224	3086.5	-0.808919	0.304457	-2.65692	0.00788573	0.0618231	CITED2	Cbp/p300 interacting transactivator with Glu/Asp rich carboxy-terminal domain 2 [Source:VGNC Symbol;Acc:VGNC:27377]
1865	ENSBTAG00000019327	267.402	1.06175	0.400389	2.65179	0.00800661	0.0626361	NRAP	nebulin related anchoring protein [Source:VGNC Symbol;Acc:VGNC:32251]
1878	ENSBTAG00000022244	50.0512	-0.833228	0.315154	-2.64388	0.00819629	0.0636467	ACTN3	actinin alpha 3 [Source:VGNC Symbol;Acc:VGNC:53654]
1893	ENSBTAG00000021838	153.963	3.38126	1.282	2.63748	0.00835235	0.0644066	ESRP1	epithelial splicing regulatory protein 1 [Source:VGNC Symbol;Acc:VGNC:28606]
1894	ENSBTAG00000013478	124.532	1.11335	0.422227	2.63686	0.00836775	0.0644591	MARVELD1	MARVEL domain containing 1 [Source:VGNC Symbol;Acc:VGNC:31252]
1897	ENSBTAG00000010968	1065.49	-0.559573	0.21234	-2.63527	0.00840716	0.0646602	TMED1	transmembrane p24 trafficking protein 1 [Source:VGNC Symbol;Acc:VGNC:35934]
1900	ENSBTAG00000002422	923.92	-0.562914	0.213716	-2.63394	0.00844004	0.0648106	BCL9	BCL9 transcription coactivator [Source:VGNC Symbol;Acc:VGNC:58092]
1903	ENSBTAG00000002964	3.70337	-2.96128	1.12477	-2.6328	0.00846851	0.0649267	TXLNB	taxilin beta [Source:VGNC Symbol;Acc:VGNC:36531]
1907	ENSBTAG00000019581	1339.46	0.380284	0.144519	2.63138	0.00850391	0.0650614	PLEKHF2	pleckstrin homology and FYVE domain containing 2 [Source:VGNC Symbol;Acc:VGNC:33013]
1912	ENSBTAG00000006392	110.584	1.30909	0.498457	2.62629	0.00863223	0.0658704	TTC7B	tetratricopeptide repeat domain 7B [Source:VGNC Symbol;Acc:VGNC:36481]
1913	ENSBTAG00000011382	4058.45	-0.407964	0.155375	-2.62567	0.0086478	0.0659547	SLC9A3R1	SLC9A3 regulator 1 [Source:VGNC Symbol;Acc:VGNC:34941]
1925	ENSBTAG00000014652	110.441	-1.62791	0.622185	-2.61644	0.00888513	0.0673424	TRPM8	transient receptor potential cation channel subfamily M member 8 [Source:VGNC Symbol;Acc:VGNC:36394]
1927	ENSBTAG00000024450	5330.57	-0.18336	0.0701074	-2.61542	0.00891171	0.0674737	MAP2K2	mitogen-activated protein kinase kinase 2 [Source:VGNC Symbol;Acc:VGNC:55215]
1936	ENSBTAG00000007927	4394.3	1.22023	0.467585	2.60963	0.00906392	0.0683071	SLAMF1	signaling lymphocytic activation molecule family member 1 [Source:VGNC Symbol;Acc:VGNC:34653]
1941	ENSBTAG00000010524	1243.65	0.281326	0.107879	2.6078	0.00911255	0.0684811	BCKDK	branched chain keto acid dehydrogenase kinase [Source:VGNC Symbol;Acc:VGNC:26444]
1949	ENSBTAG00000004200	1665.7	0.231015	0.0887511	2.60296	0.00924235	0.0691872	GTPBP3	GTP binding protein 3, mitochondrial [Source:VGNC Symbol;Acc:VGNC:49552]
1952	ENSBTAG00000017856	1094.73	-0.457188	0.175897	-2.59918	0.0093447	0.0698459	TSTD1	thiosulfate sulfurtransferase like domain containing 1 [Source:VGNC Symbol;Acc:VGNC:50177]
1966	ENSBTAG00000040169	992.186	0.667542	0.257607	2.59132	0.0095608	0.0709522	LOC509810	zinc finger protein LOC509810 [Source:NCBI gene;Acc:509810]
1976	ENSBTAG00000000951	87.9406	2.27416	0.87976	2.58497	0.00973864	0.0719063	JAKMIP3	Janus kinase and microtubule interacting protein 3 [Source:VGNC Symbol;Acc:VGNC:30369]
1981	ENSBTAG00000011307	68.2468	1.27014	0.491759	2.58284	0.00979896	0.0721326	DNM1	dynamin 1 [Source:VGNC Symbol;Acc:VGNC:50145]
1984	ENSBTAG00000011227	6.01436	4.66012	1.80503	2.58174	0.00983045	0.0722915	TRPC6	transient receptor potential cation channel subfamily C member 6 [Source:VGNC Symbol;Acc:VGNC:36386]
1987	ENSBTAG00000004917	113.073	-1.64234	0.636639	-2.57971	0.00988839	0.0725374	KLRK1	killer cell lectin-like receptor subfamily K, member 1 [Source:NCBI gene;Acc:404058]
1986	ENSBTAG00000003296	1591.59	0.257557	0.0998297	2.57996	0.00988111	0.0725374	TWNK	twinkle mtDNA helicase [Source:VGNC Symbol;Acc:VGNC:36527]
1996	ENSBTAG00000014441	75.8923	2.60516	1.01147	2.57562	0.0100061	0.073233	CD96	CD96 molecule [Source:VGNC Symbol;Acc:VGNC:27054]
1993	ENSBTAG00000000153	45.0869	0.853486	0.331427	2.57518	0.0100187	0.073233	LRFN3	leucine rich repeat and fibronectin type III domain containing 3 [Source:VGNC Symbol;Acc:VGNC:30977]
1998	ENSBTAG00000003835	16.2854	1.94576	0.755937	2.57397	0.010054	0.0734176	BMP4	bone morphogenetic protein 4 [Source:VGNC Symbol;Acc:VGNC:26519]
1999	ENSBTAG00000007413	219.934	0.334275	0.129882	2.57368	0.0100622	0.0734405	CEP41	centrosomal protein 41 [Source:VGNC Symbol;Acc:VGNC:27204]
2007	ENSBTAG00000001520	1563.32	0.283568	0.110386	2.56889	0.0102025	0.0741356	MRPL24	mitochondrial ribosomal protein L24 [Source:VGNC Symbol;Acc:VGNC:31627]
2010	ENSBTAG00000008004	137.573	-1.26022	0.490949	-2.5669	0.0102612	0.0744828	NCF2	neutrophil cytosolic factor 2 [Source:VGNC Symbol;Acc:VGNC:31912]
2024	ENSBTAG00000020589	1219.34	1.19571	0.466769	2.56166	0.0104172	0.0750924	ENTPD1	ectonucleoside triphosphate diphosphohydrolase 1 [Source:NCBI gene;Acc:282223]
2025	ENSBTAG00000000842	1012.76	-0.410582	0.160304	-2.56127	0.010429	0.0751404	UBASH3B	ubiquitin associated and SH3 domain containing B [Source:VGNC Symbol;Acc:VGNC:36575]
2029	ENSBTAG00000005828	55.7161	-1.5908	0.621643	-2.55902	0.0104967	0.0754787	MERTK	MER proto-oncogene, tyrosine kinase [Source:VGNC Symbol;Acc:VGNC:31391]
2033	ENSBTAG00000002361	14.0733	2.0455	0.800149	2.5564	0.0105761	0.0759001	TMCC2	transmembrane and coiled-coil domain family 2 [Source:VGNC Symbol;Acc:VGNC:35926]
2035	ENSBTAG00000016740	15243.8	-0.50998	0.199581	-2.55525	0.0106112	0.0760772	ACLY	ATP citrate lyase [Source:VGNC Symbol;Acc:VGNC:25543]
2036	ENSBTAG00000011375	35.9938	-1.72041	0.673628	-2.55395	0.010651	0.0763252	SHC3	SHC adaptor protein 3 [Source:VGNC Symbol;Acc:VGNC:34591]
2039	ENSBTAG00000013031	426.126	0.429705	0.16833	2.55275	0.0106876	0.0764751	TMEM62	transmembrane protein 62 [Source:VGNC Symbol;Acc:VGNC:36102]
2047	ENSBTAG00000000900	1724.98	-0.360085	0.141325	-2.54793	0.0108366	0.0772377	LRRC8C	leucine rich repeat containing 8 VRAC subunit C [Source:VGNC Symbol;Acc:VGNC:31031]
2050	ENSBTAG00000003967	4004.55	-0.292552	0.114978	-2.54443	0.0109457	0.0779016	OTUB1	OTU deubiquitinase, ubiquitin aldehyde binding 1 [Source:VGNC Symbol;Acc:VGNC:32491]
2058	ENSBTAG00000014981	643.151	-0.58146	0.228744	-2.54197	0.011023	0.0781464	OTUB2	OTU deubiquitinase, ubiquitin aldehyde binding 2 [Source:VGNC Symbol;Acc:VGNC:32492]
2059	ENSBTAG00000006082	397.952	1.33909	0.527102	2.54048	0.01107	0.0784419	DNASE2	deoxyribonuclease 2, lysosomal [Source:VGNC Symbol;Acc:VGNC:28136]
2060	ENSBTAG00000008320	149.343	-1.33138	0.5243	-2.53935	0.0111059	0.0786581	SEPTIN5	septin 5 [Source:VGNC Symbol;Acc:VGNC:53921]
2074	ENSBTAG00000026266	1765.16	-0.552831	0.218235	-2.53318	0.0113031	0.0795369	MYL12B	myosin, light chain 12B, regulatory [Source:NCBI gene;Acc:614055]
2075	ENSBTAG00000000569	436.049	1.02555	0.404929	2.53268	0.0113195	0.0795758	HES1	hes family bHLH transcription factor 1 [Source:VGNC Symbol;Acc:VGNC:29818]
2080	ENSBTAG00000017051	996.986	0.258636	0.102144	2.53208	0.0113387	0.0795758	ACP6	acid phosphatase 6, lysophosphatidic [Source:VGNC Symbol;Acc:VGNC:52602]
2083	ENSBTAG00000013677	6194.07	-0.270085	0.106782	-2.5293	0.0114291	0.0800149	SEC14L1	SEC14 like lipid binding 1 [Source:VGNC Symbol;Acc:VGNC:34404]
2086	ENSBTAG00000023283	8393.36	-0.452617	0.179065	-2.52766	0.0114825	0.0803113	JAML	junction adhesion molecule like [Source:VGNC Symbol;Acc:VGNC:30370]
2088	ENSBTAG00000003496	177.08	0.643553	0.254797	2.52574	0.0115454	0.0806738	AIG1	androgen induced 1 [Source:VGNC Symbol;Acc:VGNC:25764]
2092	ENSBTAG00000047225	24.2991	-2.30527	0.913734	-2.52291	0.0116387	0.0811705	BCL2L14	BCL2 like 14 [Source:VGNC Symbol;Acc:VGNC:26448]
2099	ENSBTAG00000021514	3725.96	0.282203	0.111983	2.52004	0.011734	0.0815622	DNPEP	aspartyl aminopeptidase [Source:VGNC Symbol;Acc:VGNC:28148]
2108	ENSBTAG00000017488	541.218	0.381106	0.15146	2.51622	0.0118622	0.0820677	KLF3	Kruppel like factor 3 [Source:VGNC Symbol;Acc:VGNC:30630]
2114	ENSBTAG00000021587	217.288	-0.548442	0.218244	-2.51298	0.0119716	0.0826231	SMPDL3A	sphingomyelin phosphodiesterase acid like 3A [Source:VGNC Symbol;Acc:VGNC:35033]
2116	ENSBTAG00000014405	238.634	2.5827	1.0281	2.51211	0.0120011	0.0827488	OSBPL6	oxysterol binding protein like 6 [Source:VGNC Symbol;Acc:VGNC:32464]
2118	ENSBTAG00000019948	23.7438	2.36026	0.940138	2.51055	0.0120543	0.0830422	AFAP1L1	actin filament associated protein 1 like 1 [Source:VGNC Symbol;Acc:VGNC:25707]
2121	ENSBTAG00000018517	2938.69	0.446158	0.177778	2.50963	0.0120856	0.083135	VLDLR	very low density lipoprotein receptor [Source:VGNC Symbol;Acc:VGNC:36803]
2123	ENSBTAG00000032517	291.727	0.424575	0.169214	2.5091	0.0121039	0.083182	BCL7A	BAF chromatin remodeling complex subunit BCL7A [Source:VGNC Symbol;Acc:VGNC:53891]
2127	ENSBTAG00000016275	108.969	0.635527	0.253461	2.50739	0.0121625	0.0834279	AMDHD1	amidohydrolase domain containing 1 [Source:VGNC Symbol;Acc:VGNC:25860]
2135	ENSBTAG00000000817	640.244	0.388267	0.155065	2.5039	0.0122832	0.08394	SYNJ2	synaptojanin 2 [Source:VGNC Symbol;Acc:VGNC:35528]
2146	ENSBTAG00000000607	6225.72	0.266192	0.106588	2.4974	0.0125108	0.0849778	ABCF2	ATP binding cassette subfamily F member 2 [Source:VGNC Symbol;Acc:VGNC:25481]
2158	ENSBTAG00000013991	8.6587	-1.39247	0.55928	-2.48976	0.0127829	0.0863665	NR2E1	nuclear receptor subfamily 2 group E member 1 [Source:VGNC Symbol;Acc:VGNC:32238]
2154	ENSBTAG00000000014	2837.01	0.367393	0.147564	2.48972	0.0127843	0.0863665	TXN2	thioredoxin 2 [Source:VGNC Symbol;Acc:VGNC:36533]
2161	ENSBTAG00000031631	45.2532	1.18488	0.475957	2.48948	0.0127932	0.0863732	C1QTNF12	C1q and TNF related 12 [Source:VGNC Symbol;Acc:VGNC:26623]
2169	ENSBTAG00000003323	2787.77	0.435091	0.175054	2.48546	0.0129383	0.0870309	NOL6	nucleolar protein 6 [Source:VGNC Symbol;Acc:VGNC:32158]
2174	ENSBTAG00000012595	3088.56	-0.357688	0.144059	-2.48293	0.0130306	0.0874498	RIDA	reactive intermediate imine deaminase A homolog [Source:VGNC Symbol;Acc:VGNC:33964]
2176	ENSBTAG00000015829	126.544	-1.37321	0.553358	-2.4816	0.0130794	0.087697	ENPP5	ectonucleotide pyrophosphatase/phosphodiesterase family member 5 [Source:VGNC Symbol;Acc:VGNC:58979]
2180	ENSBTAG00000035174	1083	-0.212351	0.0856468	-2.47938	0.0131612	0.088093	THOC3	THO complex 3 [Source:VGNC Symbol;Acc:VGNC:58351]
2181	ENSBTAG00000014093	6398.64	-0.465734	0.187891	-2.47875	0.0131845	0.0881569	IDH2	isocitrate dehydrogenase (NADP(+)) 2, mitochondrial [Source:VGNC Symbol;Acc:VGNC:53941]
2189	ENSBTAG00000005439	254.473	-0.560714	0.226456	-2.47604	0.0132849	0.088505	FAM102B	family with sequence similarity 102 member B [Source:VGNC Symbol;Acc:VGNC:54425]
2194	ENSBTAG00000007531	585.456	0.639248	0.258553	2.47241	0.0134206	0.0892463	NCF4	neutrophil cytosolic factor 4 [Source:VGNC Symbol;Acc:VGNC:31913]
2198	ENSBTAG00000021052	510.548	0.368451	0.149321	2.46751	0.0136058	0.0903132	GNB1L	G protein subunit beta 1 like [Source:VGNC Symbol;Acc:VGNC:29458]
2210	ENSBTAG00000012989	288.126	-1.05116	0.427015	-2.46166	0.0138297	0.0913008	UBE2L6	ubiquitin conjugating enzyme E2 L6 [Source:VGNC Symbol;Acc:VGNC:36588]
2214	ENSBTAG00000025035	17.9603	1.81396	0.737202	2.4606	0.0138706	0.0914408	PRLR	prolactin receptor [Source:VGNC Symbol;Acc:VGNC:33346]
2223	ENSBTAG00000020141	2.28579	3.12308	1.27271	2.45389	0.0141321	0.0927521	FREM1	FRAS1 related extracellular matrix 1 [Source:VGNC Symbol;Acc:VGNC:29110]
2244	ENSBTAG00000003291	4.89038	-4.45996	1.82624	-2.44215	0.0145999	0.094805	RIMKLB	ribosomal modification protein rimK like family member B [Source:VGNC Symbol;Acc:VGNC:33971]
2251	ENSBTAG00000000660	1291.51	-0.55955	0.229257	-2.44071	0.0146583	0.0949667	FAM83D	family with sequence similarity 83 member D [Source:VGNC Symbol;Acc:VGNC:28835]
2256	ENSBTAG00000038795	941.872	0.381213	0.156312	2.43879	0.0147365	0.0953038	STARD3NL	STARD3 N-terminal like [Source:VGNC Symbol;Acc:VGNC:35364]
2262	ENSBTAG00000005868	223.163	-1.07081	0.43959	-2.43593	0.0148535	0.0958059	HEBP1	heme binding protein 1 [Source:NCBI gene;Acc:533227]
2266	ENSBTAG00000009358	104.626	1.19714	0.49182	2.43411	0.0149285	0.0961195	MTSS2	MTSS I-BAR domain containing 2 [Source:VGNC Symbol;Acc:VGNC:31753]
2277	ENSBTAG00000009938	1395.52	2.04286	0.841258	2.42834	0.0151683	0.0971915	XCL1	chemokine (C motif) ligand 1 [Source:NCBI gene;Acc:319096]
2283	ENSBTAG00000015254	2111.04	0.599938	0.247192	2.42702	0.0152236	0.0974345	GLB1	galactosidase beta 1 [Source:VGNC Symbol;Acc:VGNC:29391]
2279	ENSBTAG00000002046	752.932	-0.305315	0.125822	-2.42657	0.0152424	0.0974345	COX8B	cytochrome c oxidase subunit VIII-H (heart/muscle) [Source:NCBI gene;Acc:615757]
2287	ENSBTAG00000008124	734.339	-0.363436	0.149904	-2.42446	0.0153311	0.0978017	GK	glycerol kinase [Source:NCBI gene;Acc:505987]
2294	ENSBTAG00000004377	388.084	-0.45357	0.187203	-2.42288	0.0153979	0.0978824	PHLDB3	pleckstrin homology like domain family B member 3 [Source:VGNC Symbol;Acc:VGNC:32839]
2300	ENSBTAG00000007828	4192.65	-0.688259	0.284283	-2.42104	0.0154763	0.0981736	SLA	Src like adaptor [Source:VGNC Symbol;Acc:VGNC:34650]
2302	ENSBTAG00000015919	730.003	-0.786306	0.324884	-2.42027	0.0155091	0.0982965	PARM1	prostate androgen-regulated mucin-like protein 1 [Source:VGNC Symbol;Acc:VGNC:32587]
2308	ENSBTAG00000007840	12777.4	-0.527503	0.218318	-2.41621	0.0156829	0.0991394	HMGCR	3-hydroxy-3-methylglutaryl-CoA reductase [Source:VGNC Symbol;Acc:VGNC:29879]
13	ENSBTAG00000007554	1484.37	-3.42445	0.26003	-13.1694	1.32e-39	1.48e-36	IFI6	interferon alpha inducible protein 6 [Source:VGNC Symbol;Acc:VGNC:30047]
83	ENSBTAG00000016223	67.7029	-4.0911	0.598857	-6.8315	8.4e-12	1.48e-09	SCRN1	secernin 1 [Source:VGNC Symbol;Acc:VGNC:34366]
89	ENSBTAG00000002837	702.522	1.24267	0.183668	6.76584	1.33e-11	2.17e-09	TOR1B	torsin family 1 member B [Source:VGNC Symbol;Acc:VGNC:54504]
130	ENSBTAG00000018399	60.0422	4.01796	0.652899	6.15403	7.55e-10	8.48e-08	MYH15	myosin heavy chain 15 [Source:VGNC Symbol;Acc:VGNC:50161]
158	ENSBTAG00000010632	59.4005	-4.41181	0.751757	-5.86866	4.39e-09	4.04e-07	FABP6	fatty acid binding protein 6 [Source:VGNC Symbol;Acc:VGNC:28698]
204	ENSBTAG00000014508	185.429	-1.71564	0.317046	-5.41134	6.26e-08	4.47e-06	FBXO40	F-box protein 40 [Source:VGNC Symbol;Acc:VGNC:28911]
213	ENSBTAG00000012600	1689.69	0.59108	0.110672	5.34083	9.25e-08	6.34e-06	GTF3A	general transcription factor IIIA [Source:VGNC Symbol;Acc:VGNC:29701]
223	ENSBTAG00000011556	467.678	0.418762	0.0793386	5.27816	1.3e-07	8.5e-06	MED22	mediator complex subunit 22 [Source:VGNC Symbol;Acc:VGNC:31359]
297	ENSBTAG00000034613	23.8414	2.46852	0.512167	4.81977	1.44e-06	7.06e-05	MROH6	maestro heat like repeat family member 6 [Source:VGNC Symbol;Acc:VGNC:31612]
321	ENSBTAG00000018989	15.3998	5.26008	1.1202	4.69567	2.66e-06	0.000120782	GRM3	glutamate metabotropic receptor 3 [Source:VGNC Symbol;Acc:VGNC:29660]
331	ENSBTAG00000014057	1378.31	-0.522008	0.112582	-4.63669	3.54e-06	0.000155583	SLC35A1	solute carrier family 35 member A1 [Source:VGNC Symbol;Acc:VGNC:34819]
334	ENSBTAG00000012026	346.825	-0.958182	0.207184	-4.62479	3.75e-06	0.000163802	LOC784451	C-type lectin domain family 2 member H [Source:NCBI gene;Acc:784451]
352	ENSBTAG00000017218	768.401	-0.588673	0.12892	-4.5662	4.97e-06	0.000205851	ACER3	alkaline ceramidase 3 [Source:VGNC Symbol;Acc:VGNC:25538]
367	ENSBTAG00000004896	21.961	2.52174	0.560143	4.50196	6.73e-06	0.000267669	ABLIM3	actin binding LIM protein family member 3 [Source:VGNC Symbol;Acc:VGNC:25509]
381	ENSBTAG00000023426	96.3244	-1.58914	0.355071	-4.47556	7.62e-06	0.000291844	FAIM	Fas apoptotic inhibitory molecule [Source:VGNC Symbol;Acc:VGNC:28709]
420	ENSBTAG00000020766	2110.58	-1.03683	0.237746	-4.36108	1.29e-05	0.000449585	ABCA7	ATP binding cassette subfamily A member 7 [Source:VGNC Symbol;Acc:VGNC:25461]
423	ENSBTAG00000020115	1588.94	0.511714	0.117477	4.35586	1.33e-05	0.000457183	UBE2O	ubiquitin conjugating enzyme E2 O [Source:VGNC Symbol;Acc:VGNC:36591]
425	ENSBTAG00000014101	1387.96	0.362602	0.0834155	4.34694	1.38e-05	0.000473913	TSR3	TSR3 ribosome maturation factor [Source:VGNC Symbol;Acc:VGNC:36448]
483	ENSBTAG00000011134	1461.43	0.506127	0.120277	4.20802	2.58e-05	0.00077818	USE1	unconventional SNARE in the ER 1 [Source:NCBI gene;Acc:512890]
514	ENSBTAG00000018394	417.253	-0.503351	0.121388	-4.14664	3.37e-05	0.000957682	SDR42E1	short chain dehydrogenase/reductase family 42E, member 1 [Source:VGNC Symbol;Acc:VGNC:34397]
534	ENSBTAG00000021901	146.664	-3.26155	0.79377	-4.10893	3.97e-05	0.00108605	TRPM2	transient receptor potential cation channel subfamily M member 2 [Source:VGNC Symbol;Acc:VGNC:36389]
535	ENSBTAG00000012049	2376.22	0.39216	0.0954531	4.10841	3.98e-05	0.00108645	WIPI2	WD repeat domain, phosphoinositide interacting 2 [Source:VGNC Symbol;Acc:VGNC:36943]
546	ENSBTAG00000002503	2058.44	0.484622	0.118626	4.0853	4.4e-05	0.00117629	BSCL2	BSCL2 lipid droplet biogenesis associated, seipin [Source:VGNC Symbol;Acc:VGNC:26577]
643	ENSBTAG00000005160	3369.56	0.236352	0.0602996	3.91963	8.87e-05	0.00201232	GTF2H1	general transcription factor IIH subunit 1 [Source:VGNC Symbol;Acc:VGNC:29695]
649	ENSBTAG00000008202	5990.89	0.454987	0.116532	3.9044	9.45e-05	0.00212353	PRKCSH	protein kinase C substrate 80K-H [Source:VGNC Symbol;Acc:VGNC:33335]
729	ENSBTAG00000005711	6.88364	-5.56478	1.48182	-3.75537	0.000173088	0.00345465	NSG1	neuronal vesicle trafficking associated 1 [Source:VGNC Symbol;Acc:VGNC:32276]
752	ENSBTAG00000012065	5033.83	0.545403	0.146561	3.72134	0.000198165	0.00384471	DNAJC3	DnaJ heat shock protein family (Hsp40) member C3 [Source:VGNC Symbol;Acc:VGNC:53813]
839	ENSBTAG00000008606	3790.82	-0.256972	0.0720485	-3.56666	0.00036156	0.00628744	EXOC3	exocyst complex component 3 [Source:VGNC Symbol;Acc:VGNC:28645]
888	ENSBTAG00000020642	614.511	-0.518718	0.147847	-3.50847	0.000450688	0.00740489	ZDHHC13	zinc finger DHHC-type containing 13 [Source:VGNC Symbol;Acc:VGNC:37128]
982	ENSBTAG00000003068	18523.8	-0.710072	0.209158	-3.39491	0.0006865	0.0101996	MSMO1	methylsterol monooxygenase 1 [Source:VGNC Symbol;Acc:VGNC:31701]
1017	ENSBTAG00000001394	4498.7	-0.317068	0.0948575	-3.34257	0.00083007	0.0119083	TMED9	transmembrane emp24 protein transport domain containing 9 [Source:NCBI gene;Acc:618580]
1045	ENSBTAG00000000088	10340	0.52041	0.157733	3.2993	0.000969257	0.0134771	ALCAM	activated leukocyte cell adhesion molecule [Source:VGNC Symbol;Acc:VGNC:25805]
1115	ENSBTAG00000015390	1041.66	-0.36866	0.1139	-3.23669	0.00120923	0.0158088	FN3KRP	fructosamine 3 kinase related protein [Source:VGNC Symbol;Acc:VGNC:29058]
1269	ENSBTAG00000038048	111.836	-2.81951	0.914241	-3.084	0.00204241	0.0234821	MRC1	mannose receptor C-type 1 [Source:VGNC Symbol;Acc:VGNC:31598]
1279	ENSBTAG00000004768	1413.71	0.539551	0.175266	3.07847	0.00208065	0.0237348	RAI1	retinoic acid induced 1 [Source:VGNC Symbol;Acc:VGNC:33695]
1281	ENSBTAG00000047608	2130.01	0.251826	0.0818265	3.07756	0.002087	0.02377	MRPS22	mitochondrial ribosomal protein S22 [Source:VGNC Symbol;Acc:VGNC:31662]
1293	ENSBTAG00000005572	588.371	0.873345	0.285009	3.06427	0.00218204	0.0245625	ZNF205	zinc finger protein 205 [Source:VGNC Symbol;Acc:VGNC:37224]
1300	ENSBTAG00000018447	3074.75	0.515145	0.168191	3.06286	0.00219236	0.024605	RABGGTB	Rab geranylgeranyltransferase subunit beta [Source:VGNC Symbol;Acc:VGNC:33671]
1318	ENSBTAG00000014249	5439.87	-0.300784	0.0988028	-3.04429	0.00233233	0.0257989	IVNS1ABP	influenza virus NS1A binding protein [Source:NCBI gene;Acc:514940]
1344	ENSBTAG00000019385	14.1538	3.41112	1.13153	3.01461	0.00257309	0.0279326	SCN3A	sodium voltage-gated channel alpha subunit 3 [Source:VGNC Symbol;Acc:VGNC:55078]
1381	ENSBTAG00000015241	75.7023	-2.07562	0.694897	-2.98695	0.00281779	0.0297694	EPHX2	epoxide hydrolase 2 [Source:VGNC Symbol;Acc:VGNC:28542]
1407	ENSBTAG00000004512	485.153	0.450391	0.152059	2.96194	0.00305704	0.0317002	MKRN2	makorin ring finger protein 2 [Source:VGNC Symbol;Acc:VGNC:55064]
1421	ENSBTAG00000020865	633.129	0.646067	0.219116	2.94851	0.00319309	0.0327985	PELI1	pellino E3 ubiquitin protein ligase 1 [Source:VGNC Symbol;Acc:VGNC:32740]
1424	ENSBTAG00000001877	853.335	-0.382823	0.129949	-2.94594	0.0032197	0.0329884	HMGN5	high mobility group nucleosome binding domain 5 [Source:VGNC Symbol;Acc:VGNC:56709]
1463	ENSBTAG00000026768	35.3838	2.44513	0.839228	2.91355	0.00357345	0.0356699	TH	tyrosine hydroxylase [Source:VGNC Symbol;Acc:VGNC:35816]
1537	ENSBTAG00000007572	3231.71	0.171089	0.0597232	2.86469	0.00417416	0.0396233	ATP6V1F	ATPase H+ transporting V1 subunit F [Source:NCBI gene;Acc:282405]
1576	ENSBTAG00000015224	6727.92	-0.372313	0.13126	-2.83646	0.00456168	0.04221	TCOF1	treacle ribosome biogenesis factor 1 [Source:VGNC Symbol;Acc:VGNC:35700]
1648	ENSBTAG00000018837	1027.54	-0.525611	0.188383	-2.79012	0.0052689	0.0466464	SLC39A11	solute carrier family 39 member 11 [Source:VGNC Symbol;Acc:VGNC:34859]
1693	ENSBTAG00000009153	30.3022	1.68702	0.612299	2.75522	0.0058653	0.0505462	MLXIPL	MLX interacting protein like [Source:VGNC Symbol;Acc:VGNC:31510]
1703	ENSBTAG00000016694	2354.41	0.410198	0.149308	2.74732	0.00600849	0.0514762	KIAA0319L	KIAA0319 like [Source:VGNC Symbol;Acc:VGNC:30549]
1725	ENSBTAG00000013635	8.27546	-1.83841	0.673169	-2.73097	0.00631479	0.0534103	PDE6H	phosphodiesterase 6H [Source:VGNC Symbol;Acc:VGNC:32684]
1769	ENSBTAG00000006291	4001.47	0.575579	0.2127	2.70606	0.00680857	0.0561544	CYLD	CYLD lysine 63 deubiquitinase [Source:VGNC Symbol;Acc:VGNC:49141]
1813	ENSBTAG00000019387	6020.15	0.224087	0.0836015	2.68042	0.00735306	0.0591733	NIFK	nucleolar protein interacting with the FHA domain of MKI67 [Source:VGNC Symbol;Acc:VGNC:32076]
1844	ENSBTAG00000019966	694.451	0.367711	0.137931	2.66591	0.00767813	0.0607505	TICAM1	toll like receptor adaptor molecule 1 [Source:VGNC Symbol;Acc:VGNC:52887]
1870	ENSBTAG00000004915	43550.8	-0.287798	0.108614	-2.64973	0.00805568	0.0628515	PFN1	profilin 1 [Source:NCBI gene;Acc:513895]
1902	ENSBTAG00000014211	560.399	0.635161	0.241223	2.63309	0.00846116	0.0649045	FOXP4	forkhead box P4 [Source:VGNC Symbol;Acc:VGNC:29103]
1909	ENSBTAG00000006510	1282	0.452733	0.172156	2.62979	0.00854383	0.0652983	YRDC	yrdC N6-threonylcarbamoyltransferase domain containing [Source:VGNC Symbol;Acc:VGNC:37038]
1920	ENSBTAG00000019565	10941.8	0.410282	0.156651	2.61909	0.00881659	0.0669372	NCOA4	nuclear receptor coactivator 4 [Source:VGNC Symbol;Acc:VGNC:31922]
1958	ENSBTAG00000010013	4070.02	0.246582	0.0950064	2.59542	0.00944752	0.0703614	DNAJA3	DnaJ heat shock protein family (Hsp40) member A3 [Source:NCBI gene;Acc:513397]
2002	ENSBTAG00000000369	18.9751	3.58978	1.39563	2.57216	0.0101066	0.0736541	EPS8	epidermal growth factor receptor pathway substrate 8 [Source:VGNC Symbol;Acc:VGNC:28555]
2040	ENSBTAG00000008726	23.5512	-2.02176	0.792422	-2.55137	0.01073	0.0766817	NCS1	neuronal calcium sensor 1 [Source:VGNC Symbol;Acc:VGNC:31928]
2077	ENSBTAG00000012845	1499.01	0.204873	0.0809251	2.53163	0.0113534	0.0795758	SDF2	stromal cell derived factor 2 [Source:VGNC Symbol;Acc:VGNC:34385]
2141	ENSBTAG00000037456	148.757	1.08404	0.433568	2.50028	0.0124095	0.0845657	AHDC1	AT-hook DNA binding motif containing 1 [Source:VGNC Symbol;Acc:VGNC:25753]
2162	ENSBTAG00000011927	19.8887	0.835072	0.335571	2.48851	0.0128281	0.0865686	RDH5	retinol dehydrogenase 5 [Source:VGNC Symbol;Acc:VGNC:33843]
2164	ENSBTAG00000047760	2631.11	0.26049	0.104698	2.48802	0.0128457	0.0866074	DUS1L	dihydrouridine synthase 1 like [Source:VGNC Symbol;Acc:VGNC:55819]
2196	ENSBTAG00000046415	977.657	-0.270129	0.10944	-2.46829	0.0135759	0.0901968	SSNA1	SS nuclear autoantigen 1 [Source:VGNC Symbol;Acc:VGNC:35316]
2278	ENSBTAG00000003225	4091.67	0.407176	0.167693	2.4281	0.0151781	0.0972117	IMP4	IMP U3 small nucleolar ribonucleoprotein 4 [Source:VGNC Symbol;Acc:VGNC:30183]
28	ENSBTAG00000012894	1171.54	-3.21473	0.331415	-9.70002	3.01e-22	1.57e-19	SAMD9
318	ENSBTAG00000019266	34.7893	-3.24919	0.690608	-4.70482	2.54e-06	0.000116575	TDRD12	tudor domain containing 12 [Source:VGNC Symbol;Acc:VGNC:35717]
328	ENSBTAG00000011037	76.4975	2.51397	0.54115	4.64561	3.39e-06	0.000150824	RBPMS2	RNA binding protein, mRNA processing factor 2 [Source:VGNC Symbol;Acc:VGNC:55138]
378	ENSBTAG00000031769	34.8685	1.95611	0.436824	4.47802	7.53e-06	0.000290784	H2B	histone H2B [Source:NCBI gene;Acc:787581]
380	ENSBTAG00000019340	10.4173	6.43589	1.43797	4.47569	7.62e-06	0.000291844	PCDH9	protocadherin 9 [Source:HGNC Symbol;Acc:HGNC:8661]
501	ENSBTAG00000037452	583.924	-1.0712	0.256961	-4.16873	3.06e-05	0.000891999	LOC790312	purine nucleoside phosphorylase
554	ENSBTAG00000017670	376.433	-1.16234	0.285699	-4.06843	4.73e-05	0.00124426	LOC512486	guanylate-binding protein 1 [Source:NCBI gene;Acc:511531]
563	ENSBTAG00000025398	20.4564	6.92691	1.70682	4.05838	4.94e-05	0.00128058	LOC504548	ubiquitin D
579	ENSBTAG00000007680	22.8807	3.33466	0.827124	4.03164	5.54e-05	0.00139574	THSD7A	thrombospondin type 1 domain containing 7A [Source:VGNC Symbol;Acc:VGNC:35850]
631	ENSBTAG00000022278	10125.8	0.589287	0.149226	3.94895	7.85e-05	0.00181631	60S ribosomal protein L23a;RPL23A;ortholog	SUBFAMILY NOT NAMED (PTHR11620:SF54)
633	ENSBTAG00000046394	10399	0.620181	0.157237	3.94425	8e-05	0.00184507	RPL23A	ribosomal protein L23a [Source:NCBI gene;Acc:507168]
748	ENSBTAG00000024715	1427.38	-0.786063	0.21098	-3.72577	0.000194719	0.00379806	PTPRJ	protein tyrosine phosphatase receptor type J [Source:HGNC Symbol;Acc:HGNC:9673]
962	ENSBTAG00000009290	746.587	-0.483336	0.141749	-3.4098	0.000650108	0.00985975	FAM161A	FAM161 centrosomal protein A [Source:VGNC Symbol;Acc:VGNC:28742]
983	ENSBTAG00000007191	320.475	-1.69247	0.498853	-3.39273	0.000691999	0.0102709	CCL5	olfactory receptor 4D11 [Source:NCBI gene;Acc:788587]
990	ENSBTAG00000006158	178.99	0.825381	0.243653	3.38753	0.000705258	0.0103937	DZIP3	DAZ interacting zinc finger protein 3 [Source:VGNC Symbol;Acc:VGNC:28285]
1193	ENSBTAG00000031648	59.1111	-1.51011	0.479294	-3.15068	0.00162888	0.0199207	C18H19orf33
1295	ENSBTAG00000013343	63656.8	-0.388457	0.126798	-3.0636	0.00218689	0.0245625	FTL	ferritin light chain [Source:NCBI gene;Acc:286861]
1331	ENSBTAG00000012991	1243.29	3.09341	1.02215	3.02637	0.0024751	0.0271205	PRUNE2	prune homolog 2 with BCH domain [Source:VGNC Symbol;Acc:VGNC:33429]
1351	ENSBTAG00000038430	10628.1	-0.379607	0.126126	-3.00973	0.00261479	0.0282173	LOC788801	ferritin light chain
1369	ENSBTAG00000014259	62.5387	0.874811	0.291791	2.99807	0.00271693	0.0289554	KCTD1
1384	ENSBTAG00000037775	6106.52	-0.718326	0.240629	-2.9852	0.0028339	0.0298748	LOC100141266	tubulin alpha-1C chain-like [Source:NCBI gene;Acc:100141266]
1385	ENSBTAG00000038154	128.392	-0.934881	0.313384	-2.98318	0.00285268	0.0300293	HSH2D	hematopoietic SH2 domain containing [Source:VGNC Symbol;Acc:VGNC:29986]
1406	ENSBTAG00000000835	58.6814	-2.83732	0.957716	-2.96259	0.0030506	0.0316559	BCAS1	breast carcinoma amplified sequence 1 [Source:HGNC Symbol;Acc:HGNC:974]
1588	ENSBTAG00000034366	106.122	-1.95276	0.689616	-2.83167	0.0046306	0.0425176	RGS2	regulator of G protein signaling 2 [Source:NCBI gene;Acc:100848920]
1864	ENSBTAG00000026232	602.034	0.524746	0.197719	2.654	0.00795435	0.0622607	TP53INP1
1960	ENSBTAG00000023529	37.2246	1.08099	0.416534	2.59519	0.0094538	0.0703614	SPEF2	sperm flagellar 2 [Source:VGNC Symbol;Acc:VGNC:35202]
2107	ENSBTAG00000047596	3.29562	-3.85788	1.5329	-2.51672	0.0118454	0.0820242	PRR30	proline rich 30 [Source:VGNC Symbol;Acc:VGNC:33397]
2234	ENSBTAG00000024176	46.3103	1.0677	0.435737	2.45032	0.0142727	0.0932136	HIST1H2AG
2242	ENSBTAG00000011748	663.703	0.275618	0.112799	2.44345	0.0145475	0.0946691	SGMS1	sphingomyelin synthase 1 [Source:VGNC Symbol;Acc:VGNC:34543]
2062	ENSBTAG00000019986	7036.48	0.164898	0.0649632	2.53832	0.0111385	0.078832	CSNK1D	casein kinase 1 delta [Source:VGNC Symbol;Acc:VGNC:27766]
1957	ENSBTAG00000007652	21.0861	1.92761	0.742565	2.59588	0.009435	0.0703595	RFTN2	raftlin family member 2 [Source:VGNC Symbol;Acc:VGNC:33892]
1618	ENSBTAG00000046520	163.597	0.779866	0.277454	2.81079	0.00494193	0.0445629	TCFL5	transcription factor like 5 [Source:HGNC Symbol;Acc:HGNC:11646]
1276	ENSBTAG00000010029	19.1235	3.84791	1.24949	3.07958	0.00207291	0.023702	ERC2	ELKS/RAB6-interacting/CAST family member 2 [Source:VGNC Symbol;Acc:VGNC:28567]
1098	ENSBTAG00000039105	45.2181	2.14888	0.660045	3.25565	0.00113134	0.015033	S100A3	S100 calcium binding protein A3 [Source:VGNC Symbol;Acc:VGNC:34243]
1090	ENSBTAG00000040398	141.775	2.0362	0.623903	3.26364	0.00109991	0.0147299	KIAA1211	KIAA1211 [Source:VGNC Symbol;Acc:VGNC:59341]
1003	ENSBTAG00000018499	31.0568	-5.92312	1.7579	-3.36943	0.000753232	0.010947	ANXA8L1	annexin A8-like 1 [Source:NCBI gene;Acc:281627]
768	ENSBTAG00000001961	2590.77	3.23907	0.878194	3.68833	0.00022573	0.00428829	MAP1B	microtubule associated protein 1B [Source:VGNC Symbol;Acc:VGNC:31178]
696	ENSBTAG00000040356	608.258	-1.76567	0.462193	-3.8202	0.000133342	0.00279521	SPIRE2	spire type actin nucleation factor 2 [Source:VGNC Symbol;Acc:VGNC:35223]
690	ENSBTAG00000019246	1985.46	-0.531704	0.138939	-3.8269	0.000129766	0.00274592	SC5D	sterol-C5-desaturase [Source:VGNC Symbol;Acc:VGNC:34312]
543	ENSBTAG00000003017	400.297	-0.809546	0.197777	-4.09324	4.25e-05	0.001143	TTC38	tetratricopeptide repeat domain 38 [Source:VGNC Symbol;Acc:VGNC:36474]
306	ENSBTAG00000015567	2060.6	0.467489	0.097868	4.77673	1.78e-06	8.5e-05	TIMM44	translocase of inner mitochondrial membrane 44 [Source:VGNC Symbol;Acc:VGNC:49577]
