# Supplementary material for: Susceptibility to disease (tropical theileriosis) is associated with differential expression of host genes that possess motifs recognised by a pathogen DNA binding protein
Source: PLoS One. 2022 Jan 21;17(1):e0262051. doi: 10.1371/journal.pone.0262051 (PMC8782480; doi:10.1371/journal.pone.0262051)
Supplement: S3 File — Columns designate: The enriched canonical pathway; the–log p value; ratio of the number of genes from the list that maps to the pathway divided by the total number of genes that map to pathway; the (activation) Z-score; the gene symbol for molecules in H/S-DE data set present in the pathway. Blue highlight denotes pathways with a Z score>2, indicating repression in Holstein vs. Sahiwal infected cells; red highlight indicates activation (Z-score >1.5). (XLSX) [file pone.0262051.s009.xlsx]

## Sheet: Sheet1
S5. Excel spread sheet of the 100 most significant canonical pathways designated as enriched by IPA for H/S-DE data set.
Ingenuity Canonical Pathways	-log(p-value)	Ratio	z-score	Molecules
Activation of IRF by Cytosolic Pattern Recognition Receptors	6.97	0.27	-1.698	ATF2,CHUK,DDX58,DHX58,ELP1,IFIH1,IFIT2,IRF3,IRF7,IRF9,ISG15,NFKBIE,RIPK1,STAT1,STAT2,TRAF6,ZBP1
Superpathway of Cholesterol Biosynthesis	5.4	0.345	-3.162	ACAT2,DHCR7,HMGCS1,HSD17B7,IDI1,LBR,LSS,MSMO1,MVK,PMVK
Remodeling of Epithelial Adherens Junctions	5.04	0.221	0	ACTA2,ACTG1,ACTN1,APC,ARF6,ARPC1B,CTNNA1,CTNND1,Mapre2,TUBA1A,TUBA1B,TUBA1C,TUBB,TUBB3,TUBG1
Role of RIG1-like Receptors in Antiviral Innate Immunity	4.38	0.25	-1.265	CASP8,CHUK,DDX58,DHX58,IFIH1,IRF3,IRF7,NFKBIE,RIPK1,TRAF6,TRIM25
Tryptophan Degradation X (Mammalian, via Tryptamine)	4.16	0.32	0.707	AKR1A1,ALDH1A1,ALDH1B1,ALDH3A2,MAOA,MAOB,RDH14,SMOX
Germ Cell-Sertoli Cell Junction Signaling	4.06	0.14	NaN	ACTA2,ACTG1,ACTN1,AFDN,CDC42,CFL1,CTNNA1,CTNND1,GSN,ITGA2,MAP3K8,MAPK1,NECTIN3,PIK3C3,RHOD,RHOJ,RHOU,TGFB2,TUBA1A,TUBA1B,TUBA1C,TUBB,TUBB3,TUBG1
Putrescine Degradation III	3.82	0.333	0.378	ALDH1A1,ALDH1B1,ALDH3A2,MAOA,MAOB,SAT1,SMOX
Interferon Signaling	3.68	0.25	-2.828	IFI35,IFI6,IFIT3,IRF9,ISG15,MX1,OAS1,STAT1,STAT2
Epithelial Adherens Junction Signaling	3.53	0.138	NaN	ACTA2,ACTG1,ACTN1,ACVR1,ACVR2B,AFDN,APC,ARPC1B,CDC42,CTNNA1,CTNND1,MYL9,NECTIN3,NOTCH3,TGFB2,TUBA1A,TUBA1B,TUBA1C,TUBB,TUBB3,TUBG1
Death Receptor Signaling	3.5	0.165	-2.324	ACTA2,ACTG1,APAF1,ARHGDIB,CASP8,CASP9,CHUK,NFKBIE,PARP10,PARP12,PARP14,PARP9,RIPK1,TNFRSF25,TNFSF10
NF-Œ∫B Activation by Viruses	3.47	0.171	0.535	CD4,CHUK,EIF2AK2,ELP1,ITGA2,ITGA4,ITGB5,MAPK1,NFKBIE,PIK3C3,PRKCA,PRKCB,PRKCI,RIPK1
Superpathway of Geranylgeranyldiphosphate Biosynthesis I (via Mevalonate)	3.34	0.333	-2.449	ACAT2,COX10,HMGCS1,IDI1,MVK,PMVK
Ethanol Degradation II	3.33	0.25	0	ACSL1,ACSS2,ACSS3,AKR1A1,ALDH1A1,ALDH1B1,ALDH3A2,DHRS4
Role of PKR in Interferon Induction and Antiviral Response	3.23	0.22	NaN	APAF1,ATF2,CASP8,CASP9,CHUK,EIF2AK2,NFKBIE,STAT1,TRAF6
Oxidative Ethanol Degradation III	3.2	0.316	0.816	ACSL1,ACSS2,ACSS3,ALDH1A1,ALDH1B1,ALDH3A2
Cholesterol Biosynthesis I	3.18	0.385	-2.236	DHCR7,HSD17B7,LBR,LSS,MSMO1
Cholesterol Biosynthesis II (via 24,25-dihydrolanosterol)	3.18	0.385	-2.236	DHCR7,HSD17B7,LBR,LSS,MSMO1
Cholesterol Biosynthesis III (via Desmosterol)	3.18	0.385	-2.236	DHCR7,HSD17B7,LBR,LSS,MSMO1
Melatonin Degradation II	3.09	0.75	NaN	MAOA,MAOB,SMOX
Acetate Conversion to Acetyl-CoA	3.09	0.75	NaN	ACSL1,ACSS2,ACSS3
TWEAK Signaling	3.05	0.229	-1.414	APAF1,CASP8,CASP9,CHUK,NFKBIE,RIPK1,TNFRSF25,TRAF1
Role of Pattern Recognition Receptors in Recognition of Bacteria and Viruses	3.05	0.13	-0.535	C3AR1,DDX58,EIF2AK2,IFIH1,IRF3,IRF7,MAPK1,OAS1,OAS2,PIK3C3,PRKCA,PRKCB,PRKCI,RIPK2,TGFB2,TLR2,TLR7,TNFSF10,TNFSF13B,TRAF6
Noradrenaline and Adrenaline Degradation	3.05	0.229	0	AKR1A1,ALDH1A1,ALDH1B1,ALDH3A2,DHRS4,MAOA,MAOB,SMOX
LPS/IL-1 Mediated Inhibition of RXR Function	3.02	0.116	1.89	ABCC2,ACOX3,ACSL1,ACSL4,ALDH16A1,ALDH1A1,ALDH1B1,ALDH3A2,ALDH5A1,ALDH6A1,CPT1B,FABP6,GSTK1,GSTZ1,HMGCS1,HS3ST3A1,IL1RL1,IRAK1,MAOA,MAOB,MGST2,PAPSS2,SMOX,SULT2A1,SULT4A1,TRAF6
Mevalonate Pathway I	3.01	0.357	-2.236	ACAT2,HMGCS1,IDI1,MVK,PMVK
Phenylalanine Degradation IV (Mammalian, via Side Chain)	3.01	0.357	0.447	AASDH,ALDH3A2,MAOA,MAOB,SMOX
Phagosome Formation	2.9	0.136	NaN	C3AR1,CDC42,FCGR2B,ITGA2,ITGA4,MRC1,PIK3C3,PLCB1,PLCH1,PRKCA,PRKCB,PRKCI,RHOD,RHOJ,RHOU,TLR2,TLR7
Polyamine Regulation in Colon Cancer	2.83	0.273	NaN	APC,AZIN1,MAX,ODC1,PSME1,SAT1
14-3-3-mediated Signaling	2.82	0.134	0.333	EDC3,FOXO1,MAPK1,PIK3C3,PLCB1,PLCH1,PRKCA,PRKCB,PRKCI,RPS6KA1,TUBA1A,TUBA1B,TUBA1C,TUBB,TUBB3,TUBG1,YWHAB
Ethanol Degradation IV	2.72	0.261	0.816	ACSL1,ACSS2,ACSS3,ALDH1A1,ALDH1B1,ALDH3A2
RhoGDI Signaling	2.58	0.117	-0.447	ACTA2,ACTG1,ARHGDIB,ARHGEF11,ARPC1B,CDC42,CDH17,CDH23,CFL1,DGKZ,GNAI1,ITGA2,ITGA4,MYL12B,MYL9,PI4KA,PRKCA,RHOD,RHOJ,RHOU,ROCK2
Hepatic Fibrosis Signaling Pathway	2.58	0.0978	1.859	ACTA2,ACVR1,ACVR2B,AGTR1,ATF2,CDC42,CHUK,COL11A2,CREB3L3,DVL3,FOXO1,FTL,FZD5,GNAI1,IL1RL1,IRAK1,ITGA2,ITGA4,MAPK1,MYL12B,MYL9,NFKBIE,PIK3C3,PRKAR2A,PRKCA,PRKCB,PRKCI,RHOD,RHOJ,RHOU,RIPK1,ROCK2,SIRT3,TGFB2,TRAF6,WNT5A
Protein Kinase A Signaling	2.51	0.0955	0.686	ACP4,ADD2,AKAP1,ANAPC5,ATF2,CDC25A,CHUK,CREB3L3,DUSP5,EBI3,GNAI1,H1-10,MAPK1,MPPE1,MYL12B,MYL9,NFKBIE,NTN1,PDE1C,PHKG1,PLCB1,PLCH1,PPP1R14D,PPP1R3D,PRKAR2A,PRKCA,PRKCB,PRKCI,PTPRC,PTPRG,PTPRH,PTPRJ,PTPRK,ROCK2,RYR1,TGFB2,TH,YWHAB
Sertoli Cell-Sertoli Cell Junction Signaling	2.44	0.114	NaN	ACTA2,ACTG1,ACTN1,AFDN,ATF2,CDC42,CTNNA1,ITGA2,ITGA4,MAP3K8,MAPK1,NECTIN3,PRKAR2A,TJAP1,TUBA1A,TUBA1B,TUBA1C,TUBB,TUBB3,TUBG1,YBX3
Zymosterol Biosynthesis	2.43	0.5	NaN	HSD17B7,LBR,MSMO1
Regulation of Actin-based Motility by Rho	2.41	0.138	-0.905	ACTA2,ARPC1B,CDC42,CFL1,GSN,ITGA2,ITGA4,MYL12B,MYL9,PI4KA,RHOD,RHOJ,RHOU
Integrin Signaling	2.34	0.108	-0.655	ACTA2,ACTG1,ACTN1,ARF1,ARF5,ARF6,ARPC1B,CAPN1,CDC42,GSN,ITGA2,ITGA4,ITGB5,ITGB7,MAPK1,MYL12B,MYL9,PIK3C3,RHOD,RHOJ,RHOU,TLN1,TSPAN2
Virus Entry via Endocytic Pathways	2.33	0.131	NaN	ACTA2,ACTG1,AP1M1,AP3M1,CD55,CDC42,ITGA2,ITGA4,ITGB5,ITGB7,PIK3C3,PRKCA,PRKCB,PRKCI
Salvage Pathways of Pyrimidine Ribonucleotides	2.29	0.134	-0.277	AK1,AK8,APOBEC2,CDK4,CMPK2,DYRK1A,EIF2AK2,IRAK1,MAP3K8,MAPK1,PCK1,PRKX,PYCR3
Aryl Hydrocarbon Receptor Signaling	2.28	0.119	-1.134	ALDH16A1,ALDH1A1,ALDH1B1,ALDH3A2,ALDH5A1,ALDH6A1,APAF1,CDK4,CHEK2,CTSD,GSTK1,GSTZ1,MAPK1,MGST2,NFIX,RXRB,TGFB2
Toll-like Receptor Signaling	2.27	0.145	-0.333	CHUK,EIF2AK2,IL1RL1,IRAK1,MAPK1,SIGIRR,TLR2,TLR7,TRAF1,TRAF6,UBD
IL-12 Signaling and Production in Macrophages	2.25	0.121	NaN	APOA4,CHUK,CLU,IL12RB1,IL23A,MAP3K8,MAPK1,MST1,PIK3C3,PRKCA,PRKCB,PRKCI,STAT1,TGFB2,TLR2,TRAF6
Molecular Mechanisms of Cancer	2.16	0.0921	NaN	APAF1,APC,ARHGEF11,BMPR1A,CASP8,CASP9,CDC25A,CDC42,CDK16,CDK20,CDK3,CDK4,CHEK2,CTNNA1,CTNND1,FOXO1,FZD5,GAB2,GNAI1,ITGA2,ITGA4,MAPK1,MAX,NFKBIE,PIK3C3,PLCB1,PRKAR2A,PRKCA,PRKCB,PRKCI,RBPJ,RHOD,RHOJ,RHOU,TGFB2,WNT5A
Dopamine Degradation	2.11	0.2	0.816	ALDH1A1,ALDH1B1,ALDH3A2,MAOA,MAOB,SMOX
Retinoic acid Mediated Apoptosis Signaling	2.05	0.15	-2.828	APAF1,CASP8,CASP9,PARP10,PARP12,PARP14,PARP9,RXRB,TNFSF10
Semaphorin Signaling in Neurons	2.05	0.15	NaN	CDC42,CFL1,DPYSL2,DPYSL3,MAPK1,RHOD,RHOJ,RHOU,ROCK2
Breast Cancer Regulation by Stathmin1	2.05	0.105	NaN	ARHGEF11,CAMK1,CDC42,GNAI1,MAPK1,PIK3C3,PLCB1,PPM1L,PPP1R14D,PPP1R3D,PRKAR2A,PRKCA,PRKCB,PRKCI,ROCK2,TUBA1A,TUBA1B,TUBA1C,TUBB,TUBB3,TUBG1
Small Cell Lung Cancer Signaling	2.03	0.141	1.89	APAF1,CASP9,CDK4,CHUK,MAX,NFKBIE,PIK3C3,RXRB,TRAF1,TRAF6
NRF2-mediated Oxidative Stress Response	2.02	0.106	-0.632	ABCC2,ACTA2,ACTG1,AKR1A1,CBR1,DNAJA2,DNAJC17,DNAJC3,DNAJC8,FTL,GSTK1,GSTZ1,MAPK1,MGST2,PIK3C3,PRDX1,PRKCA,PRKCB,PRKCI,TXN
Induction of Apoptosis by HIV1	2	0.148	-1	APAF1,CASP8,CASP9,CHUK,ELP1,NFKBIE,RIPK1,SLC25A4,TRAF1
FcŒ≥ Receptor-mediated Phagocytosis in Macrophages and Monocytes	1.99	0.128	0	ACTA2,ACTG1,ARF6,ARPC1B,CDC42,GAB2,MAPK1,PLD3,PRKCA,PRKCB,PRKCI,TLN1
B Cell Activating Factor Signaling	1.99	0.171	0.816	CHUK,ELP1,MAPK1,NFKBIE,TNFSF13B,TRAF1,TRAF6
Sphingosine-1-phosphate Signaling	1.99	0.12	1.155	ACER3,CASP4,CASP8,CASP9,CDC42,GNAI1,MAPK1,PIK3C3,PLCB1,PLCH1,RHOD,RHOJ,RHOU,S1PR1
Anandamide Degradation	1.99	0.667	NaN	FAAH,NAAA
4-1BB Signaling in T Lymphocytes	1.97	0.188	1.342	ATF2,CHUK,ELP1,MAPK1,NFKBIE,TRAF1
Axonal Guidance Signaling	1.97	0.0866	NaN	ABLIM3,ADAMTS18,ADAMTS19,ADAMTS20,ARHGEF11,ARPC1B,CDC42,CFL1,DPYSL2,EFNB1,EPHA2,FZD5,GNAI1,ITGA2,ITGA4,MAPK1,MMP2,MYL12B,MYL9,NRP2,NTN1,NTNG1,PIK3C3,PITRM1,PLCB1,PLCH1,PRKAR2A,PRKCA,PRKCB,PRKCI,RHOD,ROBO2,ROCK2,SEMA3D,SLIT2,TUBA1A,TUBA1B,TUBA1C,TUBB,TUBB3,TUBG1,WNT5A
ERK/MAPK Signaling	1.92	0.104	0.688	ATF2,CREB3L3,EIF4EBP1,ITGA2,ITGA4,MAPK1,PIK3C3,PLA2G2A,PPM1L,PPP1R14D,PPP1R3D,PRKAR2A,PRKCA,PRKCB,PRKCI,RPS6KA1,STAT1,TLN1,VRK2,YWHAB
Paxillin Signaling	1.91	0.12	0.905	ACTA2,ACTG1,ACTN1,ARF1,ARF6,CDC42,ITGA2,ITGA4,ITGB5,ITGB7,MAPK1,PIK3C3,TLN1
Lymphotoxin Œ≤ Receptor Signaling	1.89	0.151	0.707	APAF1,CASP9,CHUK,ELP1,MAPK1,PIK3C3,TRAF1,TRAF6
Phosphatidylethanolamine Biosynthesis II	1.86	0.333	NaN	CHKA,CHKB,PCYT2
Xenobiotic Metabolism Signaling	1.86	0.0941	NaN	ABCC2,ALDH16A1,ALDH1A1,ALDH1B1,ALDH3A2,ALDH5A1,ALDH6A1,CAMK1,CES1,FTL,GSTK1,GSTZ1,HS3ST3A1,MAOA,MAOB,MAP3K8,MAPK1,MGST2,PIK3C3,PPM1L,PRKCA,PRKCB,PRKCI,SMOX,SULT2A1,SULT4A1,UGT8
UVA-Induced MAPK Signaling	1.85	0.122	0.378	CASP9,MAPK1,PARP10,PARP12,PARP14,PARP9,PIK3C3,PLCB1,PLCH1,PRKCA,RPS6KA1,STAT1
Macropinocytosis Signaling	1.83	0.132	1.134	ARF6,CDC42,CSF1,ITGB5,ITGB7,MRC1,PIK3C3,PRKCA,PRKCB,PRKCI
Œ≥-linolenate Biosynthesis II (Animals)	1.79	0.235	-1	ACSL1,ACSL4,FADS1,FADS2
Dopamine Receptor Signaling	1.79	0.13	NaN	CALY,MAOA,MAOB,PPM1L,PPP1R14D,PPP1R3D,PRKAR2A,SMOX,SPR,TH
PI3K/AKT Signaling	1.77	0.103	0.333	CHUK,CSF2RB,EIF4EBP1,FOXO1,GAB2,IL10RA,IL12RB1,IL1RL1,IL27RA,IL7R,ITGA2,ITGA4,MAP3K8,MAPK1,NFKBIE,OCRL,PPM1L,YWHAB
IL-8 Signaling	1.77	0.1	1.147	CDC42,CHUK,EIF4EBP1,GNAI1,IRAK1,ITGB5,MAPK1,MMP2,MYL12B,MYL9,PIK3C3,PLD3,PRKCA,PRKCB,PRKCI,RHOD,RHOJ,RHOU,ROCK2,TRAF6
Production of Nitric Oxide and Reactive Oxygen Species in Macrophages	1.75	0.101	0.943	APOA4,CDC42,CHUK,CLU,MAP3K8,MAPK1,NFKBIE,PIK3C3,PPM1L,PPP1R14D,PPP1R3D,PRKCA,PRKCB,PRKCI,RHOD,RHOJ,RHOU,STAT1,TLR2
FAT10 Cancer Signaling Pathway	1.73	0.152	2.646	ACVR1,ACVR2B,CHUK,EEF1A1,MAD2L2,TGFB2,UBD
Agrin Interactions at Neuromuscular Junction	1.72	0.127	1.134	ACTA2,ACTG1,CDC42,DAG1,GABPB1,ITGA2,ITGA4,LAMC1,MAPK1,PKLR
Tec Kinase Signaling	1.71	0.104	0.535	ACTA2,ACTG1,CDC42,GNAI1,ITGA2,ITGA4,PIK3C3,PRKCA,PRKCB,PRKCI,RHOD,RHOJ,RHOU,STAT1,STAT2,TNFRSF25,TNFSF10
Spermine and Spermidine Degradation I	1.7	0.5	NaN	SAT1,SMOX
FLT3 Signaling in Hematopoietic Progenitor Cells	1.68	0.125	-0.632	ATF2,CREB3L3,EIF4EBP1,FLT3LG,GAB2,MAPK1,PIK3C3,RPS6KA1,STAT1,STAT2
Signaling by Rho Family GTPases	1.68	0.0943	0.447	ACTA2,ACTG1,ARHGEF11,ARPC1B,CDC42,CDH17,CDH23,CFL1,GNAI1,ITGA2,ITGA4,MAPK1,MYL12B,MYL9,PI4KA,PIK3C3,PRKCI,RHOD,RHOJ,RHOU,ROCK2,SEPTIN8,SLC9A1
Role of Macrophages, Fibroblasts and Endothelial Cells in Rheumatoid Arthritis	1.67	0.0897	NaN	APC,ATF2,CEBPZ,CHUK,CREB3L3,CSF1,DAAM1,DKK3,FZD5,IL1RL1,IRAK1,MAPK1,NFKBIE,PIK3C3,PLCB1,PLCH1,PRKCA,PRKCB,PRKCI,PRSS2,RIPK1,ROCK2,TLR2,TLR7,TNFSF13B,TRAF1,TRAF6,WNT5A
Ketogenesis	1.61	0.273	NaN	ACAT2,BDH1,HMGCS1
Systemic Lupus Erythematosus In B Cell Signaling Pathway	1.6	0.0909	-1.4	FCGR2B,FOXO1,IFIH1,IFIT2,IFIT3,IRAK1,IRF3,IRF7,IRF9,ISG15,MAPK1,OCRL,PIK3AP1,PIK3C3,PRKCA,PRKCB,PRKCI,STAT1,STAT2,TGFB2,TLR7,TNFSF10,TNFSF13B,TRAF1,TRAF6
PCP pathway	1.59	0.133	1.414	ATF2,DAAM1,DVL3,EFNB1,FZD5,PRICKLE1,ROCK2,WNT5A
Aldosterone Signaling in Epithelial Cells	1.56	0.101	0.333	DNAJC17,DNAJC22,DNAJC27,DNAJC3,DNAJC8,HSPB11,MAPK1,PI4KA,PIK3C3,PLCB1,PLCH1,PRKCA,PRKCB,PRKCI,SLC9A1,TRAP1
Leukocyte Extravasation Signaling	1.56	0.0964	1.213	ACTA2,ACTG1,ACTN1,AFDN,CD99,CDC42,CTNNA1,CTNND1,GNAI1,ITGA2,ITGA4,MAPK1,MMP2,PIK3C3,PRKCA,PRKCB,PRKCI,ROCK2,SPN
TNFR1 Signaling	1.55	0.14	-1.134	APAF1,CASP8,CASP9,CDC42,CHUK,NFKBIE,RIPK1
Assembly of RNA Polymerase II Complex	1.55	0.14	NaN	GTF2A1,GTF2A2,GTF2H1,POLR2A,POLR2H,POLR2L,TAF6L
HER-2 Signaling in Breast Cancer	1.55	0.119	NaN	CASP9,CDC42,FOXO1,ITGB5,ITGB7,MMP2,PIK3C3,PRKCA,PRKCB,PRKCI
Caveolar-mediated Endocytosis Signaling	1.53	0.123	NaN	ACTA2,ACTG1,CD48,CD55,ITGA2,ITGA4,ITGB5,ITGB7,PRKCA
Wnt/Ca+ pathway	1.51	0.129	0.707	ATF2,CREB3L3,DVL3,FZD5,PLCB1,PLCH1,PRKCA,WNT5A
Citrulline-Nitric Oxide Cycle	1.5	0.4	NaN	ASL,ASS1
Guanosine Nucleotides Degradation III	1.5	0.25	NaN	NT5C3B,NT5M,PNP
Glioma Invasiveness Signaling	1.49	0.122	0.707	CDC42,ITGB5,MAPK1,MMP2,PIK3C3,PLAU,RHOD,RHOJ,RHOU
Type I Diabetes Mellitus Signaling	1.47	0.108	0	APAF1,CASP8,CASP9,CHUK,HLA-DQB1,ICA1,IRAK1,MAPK1,NFKBIE,RIPK1,STAT1,TRAF6
Pyrimidine Ribonucleotides Interconversion	1.47	0.146	0.816	AK1,AK8,CMPK2,CTPS1,CTPS2,PCK1
Mechanisms of Viral Exit from Host Cells	1.47	0.146	NaN	ACTA2,ACTG1,PRKCA,PRKCB,PRKCI,VPS25
Apelin Cardiomyocyte Signaling Pathway	1.46	0.111	0.302	GNAI1,MAPK1,MYL12B,MYL9,PIK3C3,PLCB1,PLCH1,PRKCA,PRKCB,PRKCI,SLC9A1
Iron homeostasis signaling pathway	1.45	0.102	NaN	ABCB10,ATP6V0B,ATP6V0E1,ATP6V1F,BMPR1A,CIAO1,CREB3L3,FTL,HBQ1,HMOX2,MAPK1,SLC11A2,SLC40A1,TWSG1
PI3K Signaling in B Lymphocytes	1.43	0.101	0.832	ATF2,ATF3,ATF6,CHUK,FCGR2B,MAPK1,NFKBIE,PIK3AP1,PLCB1,PLCH1,PLEKHA4,PRKCB,PRKCI,PTPRC
G-Protein Coupled Receptor Signaling	1.43	0.0882	NaN	ADRB3,AGTR1,ATF2,CHUK,CREB3L3,GNAI1,GRM3,HRH2,MAP3K8,MAPK1,MPPE1,NFKBIE,OPRD1,PDE1C,PIK3C3,PLCB1,PRKAR2A,PRKCA,PRKCB,PTGDR,RGS10,RPS6KA1,S1PR1,VIPR2
CD27 Signaling in Lymphocytes	1.42	0.132	0.816	APAF1,CASP8,CASP9,CHUK,ELP1,MAP3K8,NFKBIE
Oleate Biosynthesis II (Animals)	1.41	0.231	NaN	ALDH6A1,FADS1,FADS2
Urate Biosynthesis/Inosine 5'-phosphate Degradation	1.41	0.231	NaN	NT5C3B,NT5M,PNP
Pyrimidine Deoxyribonucleotides De Novo Biosynthesis I	1.4	0.182	0	AK1,AK8,CMPK2,PCK1
