# Supplementary material for: Susceptibility to disease (tropical theileriosis) is associated with differential expression of host genes that possess motifs recognised by a pathogen DNA binding protein
Source: PLoS One. 2022 Jan 21;17(1):e0262051. doi: 10.1371/journal.pone.0262051 (PMC8782480; doi:10.1371/journal.pone.0262051)
Supplement: S4 File — Columns designate: The enriched canonical pathway; the–log p value; the ratio of the number of genes from the list that maps to the pathway divided by the total number of genes that map to pathway; the (activation) Z-score; the gene symbol for molecules in H/S DE data set present in the pathway. Blue highlight denotes pathways with an activation score (Z score>2) indicating repression in Holstein vs. Sahiwal infected cells. (XLSX) [file pone.0262051.s010.xlsx]

## Sheet: Supplmentary S7 Overlap TBL BL 
Â© 2000-2020 QIAGEN. All rights reserved.
S6. Excel spread sheet of the 100 most significant canonical pathways enriched by IPA from the data set of 517 overlapped Infection-associated H/S-DE genes.
Ingenuity Canonical Pathways	-log(p-value)	Ratio	z-score	Molecules
Cholesterol Biosynthesis I	2.66	0.231	NaN	DHCR7,LSS,MSMO1
Superpathway of Cholesterol Biosynthesis	5.78	0.241	-2.646	ACAT2,DHCR7,HMGCR,LSS,MSMO1,MVK,PMVK
Superpathway of Geranylgeranyldiphosphate Biosynthesis I (via Mevalonate)	4.59	0.278	-2.236	ACAT2,COX10,HMGCR,MVK,PMVK
Activation of IRF by Cytosolic Pattern Recognition Receptors	4.33	0.127	-1.414	DDX58,DHX58,IFIH1,IRF7,ISG15,NFKBIE,STAT1,ZBP1
Interferon Signaling	4.05	0.167	-2.449	IFI35,IFI6,ISG15,MX1,OAS1,STAT1
Mevalonate Pathway I	3.81	0.286	-2	ACAT2,HMGCR,MVK,PMVK
Role of RIG1-like Receptors in Antiviral Innate Immunity	3.55	0.136	-1.342	DDX58,DHX58,IFIH1,IRF7,NFKBIE,TRIM25
Role of Pattern Recognition Receptors in Recognition of Bacteria and Viruses	3.41	0.0714	-1.342	C3AR1,DDX58,IFIH1,IRF7,OAS1,OAS2,RNASEL,TICAM1,TLR2,TNFSF10,TNFSF13B
Ethanol Degradation II	3.32	0.156	-0.447	ACSL1,ACSS2,ALDH1A1,ALDH3A2,DHRS4
Oxidative Ethanol Degradation III	3.26	0.211	0	ACSL1,ACSS2,ALDH1A1,ALDH3A2
Ethanol Degradation IV	2.92	0.174	0	ACSL1,ACSS2,ALDH1A1,ALDH3A2
Cholesterol Biosynthesis II (via 24,25-dihydrolanosterol)	2.66	0.231	NaN	DHCR7,LSS,MSMO1
Cholesterol Biosynthesis III (via Desmosterol)	2.66	0.231	NaN	DHCR7,LSS,MSMO1
Acetate Conversion to Acetyl-CoA	2.6	0.5	NaN	ACSL1,ACSS2
Remodeling of Epithelial Adherens Junctions	2.54	0.0882	NaN	ACTA2,Actn3,ARPC1B,DNM1,TUBA1C,TUBG1
PI3K/AKT Signaling	2.45	0.0575	0	CSF2RB,GAB2,IL10RA,IL12RB1,IL1RL1,IL7R,ITGA4,MAP2K2,NFKBIE,SYNJ2
Protein Kinase A Signaling	2.37	0.0427	-1.069	ADD2,CDC25A,CREB3L3,DUSP10,DUSP5,EBI3,GNB1L,MAP2K2,MYL12A,NFKBIE,PDE6H,PLCH1,PTPRG,PTPRJ,SMPDL3A,TH,UBASH3B
Integrin Signaling	2.29	0.0516	-0.905	ACTA2,Actn3,ARF5,ARPC1B,ITGA4,ITGB5,ITGB7,MAP2K2,MYL12A,PFN1,RHOD
tRNA Splicing	1.92	0.093	-1	PDE6H,SMPDL3A,TSEN34,TSEN54
Regulation of Actin-based Motility by Rho	1.87	0.0638	-0.816	ACTA2,ARPC1B,ITGA4,MYL12A,PFN1,RHOD
Signaling by Rho Family GTPases	1.87	0.0451	-1.265	ACTA2,ARPC1B,CDH23,GNB1L,ITGA4,MAP2K2,MYL12A,NCF2,RHOD,SEPTIN5,SLC9A1
Phosphatidylethanolamine Biosynthesis II	1.85	0.222	NaN	CHKA,PCYT2
IL-10 Signaling	1.84	0.0725	NaN	CCR1,FCGR2B,IL10RA,IL1RL1,NFKBIE
Phagosome Formation	1.81	0.056	NaN	C3AR1,FCGR2B,ITGA4,MRC1,PLCH1,RHOD,TLR2
NAD Salvage Pathway II	1.79	0.115	NaN	ACP6,NMNAT2,NT5C3B
Ketolysis	1.76	0.2	NaN	ACAT2,BDH1
Aldosterone Signaling in Epithelial Cells	1.75	0.0506	NaN	DNAJC17,DNAJC22,DNAJC3,HSPB11,MAP2K2,PLCH1,SLC9A1,TRAP1
Caveolar-mediated Endocytosis Signaling	1.75	0.0685	NaN	ACTA2,CD48,ITGA4,ITGB5,ITGB7
Acetyl-CoA Biosynthesis III (from Citrate)	1.68	1	NaN	ACLY
Xanthine and Xanthosine Salvage	1.68	1	NaN	PNP
Lanosterol Biosynthesis	1.68	1	NaN	LSS
Sulfite Oxidation IV	1.68	1	NaN	SUOX
Ketogenesis	1.68	0.182	NaN	ACAT2,BDH1
STAT3 Pathway	1.64	0.0519	NaN	CDC25A,CSF2RB,IL10RA,IL12RB1,IL1RL1,IL7R,MAP2K2
Agrin Interactions at Neuromuscular Junction	1.61	0.0633	NaN	ACTA2,DAG1,ITGA4,LAMC1,PKLR
Guanosine Nucleotides Degradation III	1.61	0.167	NaN	NT5C3B,PNP
Axonal Guidance Signaling	1.59	0.0351	NaN	ABLIM3,ADAMTS18,ARPC1B,BMP4,DPYSL2,EPHA2,EPHB3,GNB1L,ITGA4,MAP2K2,MYL12A,PFN1,PLCH1,RHOD,SLIT2,TUBA1C,TUBG1
FLT3 Signaling in Hematopoietic Progenitor Cells	1.59	0.0625	-1.342	CREB3L3,FLT3LG,GAB2,MAP2K2,STAT1
Th1 and Th2 Activation Pathway	1.57	0.0468	NaN	ACVR2B,CCR1,CRLF2,IL10RA,IL12RB1,IL1RL1,S1PR1,STAT1
Urate Biosynthesis/Inosine 5'-phosphate Degradation	1.54	0.154	NaN	NT5C3B,PNP
Systemic Lupus Erythematosus In B Cell Signaling Pathway	1.53	0.04	-2.111	FCGR2B,IFIH1,IRF7,ISG15,MAP2K2,SHC3,STAT1,SYNJ2,TICAM1,TNFSF10,TNFSF13B
Retinoate Biosynthesis I	1.51	0.0909	NaN	ALDH1A1,DHRS4,RDH5
Noradrenaline and Adrenaline Degradation	1.45	0.0857	NaN	ALDH1A1,ALDH3A2,DHRS4
Retinoic acid Mediated Apoptosis Signaling	1.44	0.0667	NaN	PARP12,PARP14,RXRB,TNFSF10
Isoleucine Degradation I	1.42	0.133	NaN	ACAT2,SDS
Adenosine Nucleotides Degradation II	1.42	0.133	NaN	NT5C3B,PNP
IL-15 Production	1.39	0.0496	NaN	EPHA2,EPHB3,FLT3LG,MERTK,STAT1,TNK1
Guanine and Guanosine Salvage I	1.39	0.5	NaN	PNP
Adenine and Adenosine Salvage I	1.39	0.5	NaN	PNP
Cardiolipin Biosynthesis II	1.39	0.5	NaN	PGS1
Death Receptor Signaling	1.39	0.0549	-1.342	ACTA2,NFKBIE,PARP12,PARP14,TNFSF10
3-phosphoinositide Degradation	1.38	0.0455	0.378	ACP6,CDC25A,DUSP10,DUSP5,EPHX2,PTPRJ,SYNJ2
D-myo-inositol-5-phosphate Metabolism	1.36	0.0452	-0.378	ACP6,CDC25A,DUSP10,DUSP5,EPHX2,PLCH1,PTPRJ
RhoA Signaling	1.36	0.0488	-1.633	ACTA2,ARPC1B,LPAR6,MYL12A,PFN1,SEPTIN5
Î³-linolenate Biosynthesis II (Animals)	1.32	0.118	NaN	ACSL1,FADS1
Histamine Degradation	1.32	0.118	NaN	ALDH1A1,ALDH3A2
Purine Nucleotides Degradation II (Aerobic)	1.28	0.111	NaN	NT5C3B,PNP
Role of PKR in Interferon Induction and Antiviral Response	1.28	0.0732	NaN	NFKBIE,RNASEL,STAT1
Pyrimidine Ribonucleotides Interconversion	1.28	0.0732	NaN	AK1,AK8,ENTPD1
Superpathway of Inositol Phosphate Compounds	1.27	0.0406	0	ACP6,CDC25A,DUSP10,DUSP5,EPHX2,PLCH1,PTPRJ,SYNJ2
Oncostatin M Signaling	1.22	0.0698	NaN	MAP2K2,PLAU,STAT1
Pyrimidine Ribonucleotides De Novo Biosynthesis	1.22	0.0698	NaN	AK1,AK8,ENTPD1
Geranylgeranyldiphosphate Biosynthesis	1.21	0.333	NaN	COX10
Anandamide Degradation	1.21	0.333	NaN	FAAH
L-serine Degradation	1.21	0.333	NaN	SDS
Fatty Acid Î±-oxidation	1.19	0.1	NaN	ALDH1A1,ALDH3A2
Th2 Pathway	1.19	0.0441	0.447	ACVR2B,CCR1,CRLF2,IL12RB1,IL1RL1,S1PR1
Hypoxia Signaling in the Cardiovascular System	1.17	0.0541	NaN	CREB3L3,NFKBIE,UBE2L6,UBE2O
Putrescine Degradation III	1.16	0.0952	NaN	ALDH1A1,ALDH3A2
Endoplasmic Reticulum Stress Pathway	1.16	0.0952	NaN	ATF6,DNAJC3
Virus Entry via Endocytic Pathways	1.14	0.0467	NaN	ACTA2,DNM1,ITGA4,ITGB5,ITGB7
D-myo-inositol (1,4,5,6)-Tetrakisphosphate Biosynthesis	1.14	0.0429	0	ACP6,CDC25A,DUSP10,DUSP5,EPHX2,PTPRJ
D-myo-inositol (3,4,5,6)-tetrakisphosphate Biosynthesis	1.14	0.0429	0	ACP6,CDC25A,DUSP10,DUSP5,EPHX2,PTPRJ
GÎ±s Signaling	1.14	0.0467	-2	ADD2,CREB3L3,GNB1L,HRH2,MAP2K2
Toll-like Receptor Signaling	1.13	0.0526	NaN	IL1RL1,TICAM1,TLR2,UBD
Triacylglycerol Degradation	1.13	0.0638	NaN	ABHD2,CES1,FAAH
Paxillin Signaling	1.13	0.0463	NaN	ACTA2,Actn3,ITGA4,ITGB5,ITGB7
Pyrimidine Deoxyribonucleotides De Novo Biosynthesis I	1.12	0.0909	NaN	AK1,AK8
Antioxidant Action of Vitamin C	1.11	0.0459	1	CSF2RB,NFKBIE,PLAAT1,PLCH1,PLD3
VDR/RXR Activation	1.1	0.0513	NaN	HES1,IL1RL1,RXRB,SERPINB1
Arsenate Detoxification I (Glutaredoxin)	1.09	0.25	NaN	PNP
Catecholamine Biosynthesis	1.09	0.25	NaN	TH
Phenylethylamine Degradation I	1.09	0.25	NaN	ALDH3A2
RhoGDI Signaling	1.09	0.0389	0	ACTA2,ARPC1B,CDH23,GNB1L,ITGA4,MYL12A,RHOD
Ephrin Receptor Signaling	1.09	0.0389	-0.447	ARPC1B,CREB3L3,EPHA2,EPHB3,GNB1L,ITGA4,MAP2K2
IL-3 Signaling	1.09	0.0506	-1	CSF2RB,GAB2,MAP2K2,STAT1
Assembly of RNA Polymerase II Complex	1.07	0.06	NaN	GTF2A1,GTF2H1,POLR2L
Actin Cytoskeleton Signaling	1.07	0.0367	-1.414	ACTA2,Actn3,ARPC1B,ITGA4,MAP2K2,MYL12A,PFN1,SLC9A1
Prolactin Signaling	1.06	0.0494	NaN	MAP2K2,NMI,PRLR,STAT1
Tryptophan Degradation X (Mammalian, via Tryptamine)	1.03	0.08	NaN	ALDH1A1,ALDH3A2
fMLP Signaling in Neutrophils	1.03	0.0431	-2	ARPC1B,GNB1L,MAP2K2,NCF2,NFKBIE
Epithelial Adherens Junction Signaling	1.01	0.0395	NaN	ACTA2,Actn3,ACVR2B,ARPC1B,TUBA1C,TUBG1
Production of Nitric Oxide and Reactive Oxygen Species in Macrophages	1.01	0.0372	-0.378	CLU,NCF2,NCF4,NFKBIE,RHOD,STAT1,TLR2
NRF2-mediated Oxidative Stress Response	1	0.037	NaN	ACTA2,DNAJA3,DNAJC17,DNAJC3,FTL,MAP2K2,MGST2
PPARÎ±/RXRÎ± Activation	0.991	0.0368	1.342	ACVR2B,GK,IL1RL1,ITGB5,MAP2K2,NFKBIE,PLCH1
cAMP-mediated signaling	0.983	0.0351	-1.414	CREB3L3,GRM3,HRH2,MAP2K2,PDE6H,RGS10,S1PR1,SMPDL3A
LXR/RXR Activation	0.967	0.0413	NaN	CLU,HMGCR,IL1RL1,MLXIPL,RXRB
