# Supplementary material for: Susceptibility to disease (tropical theileriosis) is associated with differential expression of host genes that possess motifs recognised by a pathogen DNA binding protein
Source: PLoS One. 2022 Jan 21;17(1):e0262051. doi: 10.1371/journal.pone.0262051 (PMC8782480; doi:10.1371/journal.pone.0262051)
Supplement: S5 File — Columns designate: Ensemble Gene ID; DESeq normalized base mean of counts in all samples; log2 fold change between mean of Holstein vs.Sahiwal sample counts; lfcSE (Standard Error of the log fold change); stat (Wald statistic); pvalue (unadjusted p value for the Wald test); padj (Benjamini-Hochberg adjusted p-value for significance of the Wald test; the gene name; description of protein/factor encoded by the gene; prediction of location based on gene ontology data in Genecards [35]; Yellow highlight designate genes also modulated in Theileria infected (TBL20) cells. (XLSX) [file pone.0262051.s011.xlsx]

## Sheet: Sheet1
S9. Excel spread sheet of genes in H/S-DE data set predicted to encode secreted proteins.
	Gene	baseMean	log2FoldChange	lfcSE	stat	pvalue	padj	Gene name	Gene description	Genecards pred												Transcipt id	Gene name	consistent/NC	type			Receptor
43	ENSBTAG00000021565	290.178	-26.1312	3.03774	-8.60217	7.82e-18	2.65e-15	PRSS2	serine protease 2 [Source:NCBI gene;Acc:282603]	Extracellular
54	ENSBTAG00000009873	815.37	-3.37778	0.437606	-7.71877	1.17e-14	3.17e-12	NRN1	neuritin 1 [Source:VGNC Symbol;Acc:VGNC:32265]	Extracellular/PM
117	ENSBTAG00000008612	152.937	3.26519	0.519775	6.28192	3.34e-10	4.17e-08	C1R	complement C1r [Source:VGNC Symbol;Acc:VGNC:56194]	Extracellular
164	ENSBTAG00000011966	4247.21	-0.97185	0.166893	-5.8232	5.77e-09	5.14e-07	LAMC1	laminin subunit gamma 1 [Source:VGNC Symbol;Acc:VGNC:50206]	Extracellular
175	ENSBTAG00000001260	195.426	-2.84479	0.495615	-5.73992	9.47e-09	7.9e-07	PINLYP	phospholipase A2 inhibitor and LY6/PLAUR domain containing [Source:VGNC Symbol;Acc:VGNC:57054]	Extracellular
186	ENSBTAG00000012849	122	-9.15054	1.6224	-5.64012	1.7e-08	1.33e-06	COL4A1	collagen type IV alpha 1 chain [Source:VGNC Symbol;Acc:VGNC:50081]	Extracellular
194	ENSBTAG00000018331	110.515	-5.09589	0.916673	-5.55911	2.71e-08	2.04e-06	CLEC3B	C-type lectin domain family 3 member B [Source:VGNC Symbol;Acc:VGNC:27429]
207	ENSBTAG00000008101	35.5483	4.22637	0.785228	5.38234	7.35e-08	5.18e-06	PCSK5	proprotein convertase subtilisin/kexin type 5 [Source:VGNC Symbol;Acc:VGNC:56979]	Extra/Golgi
250	ENSBTAG00000001010	16.8547	-7.45041	1.46166	-5.09723	3.45e-07	2.01e-05	ADAMTS18	ADAM metallopeptidase with thrombospondin type 1 motif 18 [Source:VGNC Symbol;Acc:VGNC:25622]
266	ENSBTAG00000002096	285.744	-4.38158	0.872192	-5.02364	5.07e-07	2.78e-05	FCGR3A	Fc fragment of IgG, low affinity IIIa, receptor (CD16a) [Source:NCBI gene;Acc:281766]	Extracellular/PM
267	ENSBTAG00000005072	13.8273	-2.91101	0.579916	-5.01971	5.17e-07	2.83e-05	CUBN	cubilin [Source:VGNC Symbol;Acc:VGNC:27828]	Extracellular
308	ENSBTAG00000005108	674.561	7.51281	1.57569	4.76794	1.86e-06	8.82e-05	SLIT2	slit guidance ligand 2 [Source:VGNC Symbol;Acc:VGNC:34960]	Extracellular
341	ENSBTAG00000018994	2017.43	-1.62726	0.35283	-4.61203	3.99e-06	0.000170612	TNFSF10	TNF superfamily member 10 [Source:VGNC Symbol;Acc:VGNC:36172]
396	ENSBTAG00000013496	283.325	-1.74294	0.39349	-4.42944	9.45e-06	0.000348599	CPM	carboxypeptidase M [Source:VGNC Symbol;Acc:VGNC:27655]	Extracellular/PM
401	ENSBTAG00000047426	42.5888	2.05995	0.466219	4.41842	9.94e-06	0.00036175	LYPD6	LY6/PLAUR domain containing 6 [Source:VGNC Symbol;Acc:VGNC:31103]	Extracellular
421	ENSBTAG00000006519	1082.32	2.05059	0.470425	4.35902	1.31e-05	0.000452048	TNFRSF25	TNF receptor superfamily member 25 [Source:VGNC Symbol;Acc:VGNC:36167]	PM/Extracellular
446	ENSBTAG00000021616	408.704	-1.84587	0.430734	-4.2854	1.82e-05	0.000596731	PRSS57	serine protease 57 [Source:VGNC Symbol;Acc:VGNC:33425]	Extracellular
558	ENSBTAG00000000395	13.0348	3.43051	0.843866	4.06523	4.8e-05	0.00125468	ADAMTS20	ADAM metallopeptidase with thrombospondin type 1 motif 20 [Source:VGNC Symbol;Acc:VGNC:25625]	Extracellular/cyto
578	ENSBTAG00000027020	209.278	5.90904	1.46544	4.03228	5.52e-05	0.00139436	COL5A2	collagen type V alpha 2 chain [Source:VGNC Symbol;Acc:VGNC:27568]	Extracellular
605	ENSBTAG00000008300	20238.3	-1.42811	0.358748	-3.98082	6.87e-05	0.00165699	FN1	fibronectin 1 [Source:VGNC Symbol;Acc:VGNC:29056]	Extracellular
752	ENSBTAG00000012065	5033.83	0.545403	0.146561	3.72134	0.000198165	0.00384471	DNAJC3	DnaJ heat shock protein family (Hsp40) member C3 [Source:VGNC Symbol;Acc:VGNC:53813]	ER/Extracellular
791	ENSBTAG00000012834	70.3457	-3.20223	0.878743	-3.6441	0.000268328	0.00494932	ARSI	arylsulfatase family member I [Source:VGNC Symbol;Acc:VGNC:26177]	Extracellular
795	ENSBTAG00000027513	392.344	-1.50149	0.413043	-3.63517	0.000277792	0.0050981	CXCL2	chemokine (C-X-C motif) ligand 2 [Source:NCBI gene;Acc:281214]	Extracellular
854	ENSBTAG00000001852	41.7619	2.66626	0.751787	3.54656	0.000390295	0.00666404	BREH1	retinyl ester hydrolase type 1 [Source:NCBI gene;Acc:497207]	Extracellular
912	ENSBTAG00000019129	109.078	0.86968	0.250339	3.47401	0.000512749	0.00820286	BTD	biotinidase [Source:VGNC Symbol;Acc:VGNC:26594]	Extracellular
936	ENSBTAG00000017165	5.96081	4.18051	1.21554	3.43923	0.000583376	0.00909344	MATN2	matrilin 2 [Source:VGNC Symbol;Acc:VGNC:31265]	Extracellular
946	ENSBTAG00000005581	31.7909	-1.15201	0.336279	-3.42577	0.000613052	0.009455	CCL25	C-C motif chemokine ligand 25 [Source:VGNC Symbol;Acc:VGNC:26951]	Extracellular
972	ENSBTAG00000014530	12.0908	5.18494	1.52358	3.40312	0.000666199	0.00999248	NTNG1	netrin G1 [Source:VGNC Symbol;Acc:VGNC:50086]	Extracellular
975	ENSBTAG00000004273	33.5412	2.55565	0.751981	3.39855	0.000677432	0.0101144	CST7	cystatin F [Source:VGNC Symbol;Acc:VGNC:27777]	Extracellular
983	ENSBTAG00000007191	320.475	-1.69247	0.498853	-3.39273	0.000691999	0.0102709	CCL5	olfactory receptor 4D11 [Source:NCBI gene;Acc:788587]
1007	ENSBTAG00000006295	3.0193	-4.3452	1.29424	-3.35733	0.00078699	0.0114024	TSHB	thyroid stimulating hormone subunit beta [Source:VGNC Symbol;Acc:VGNC:36418]	Extracellular
1012	ENSBTAG00000004275	58.1712	2.17102	0.64862	3.34713	0.00081653	0.0117719	DKK3	dickkopf WNT signaling pathway inhibitor 3 [Source:VGNC Symbol;Acc:VGNC:28081]	Extracellular
1040	ENSBTAG00000016145	5.14794	5.9126	1.78332	3.31549	0.000914811	0.0128337	ADAMTS19	ADAM metallopeptidase with thrombospondin type 1 motif 19 [Source:VGNC Symbol;Acc:VGNC:25623]	Extracellular
1114	ENSBTAG00000020923	43.3113	1.12741	0.348232	3.23753	0.00120568	0.0157907	GDF1	growth differentiation factor 1 [Source:VGNC Symbol;Acc:VGNC:52236]	Extracellular
1177	ENSBTAG00000005574	2206.75	2.80265	0.885068	3.1666	0.00154234	0.0191187	CLU	clusterin [Source:NCBI gene;Acc:280750]	Extracellular
1201	ENSBTAG00000001752	883.754	-0.583108	0.185495	-3.14352	0.00166926	0.0202704	FUCA2	alpha-L-fucosidase 2 [Source:VGNC Symbol;Acc:VGNC:29141]	Extracellular/lysosome
1206	ENSBTAG00000012829	712.554	-0.861098	0.274109	-3.14145	0.00168116	0.0203156	EBI3	Epstein-Barr virus induced 3 [Source:NCBI gene;Acc:514933]	Extracellular
1213	ENSBTAG00000006538	24.55	2.56514	0.81777	3.13675	0.00170835	0.020548	PTHLH	parathyroid hormone like hormone [Source:VGNC Symbol;Acc:VGNC:33517]	Extracellular
1219	ENSBTAG00000015416	117.897	1.83353	0.585729	3.13033	0.00174608	0.0208985	PEBP4	phosphatidylethanolamine binding protein 4 [Source:VGNC Symbol;Acc:VGNC:32736]	Extracellular
1288	ENSBTAG00000006984	119.603	-1.5898	0.5177	-3.07089	0.00213424	0.0241754	CD55	CD55 molecule (Cromer blood group) [Source:NCBI gene;Acc:518609]	PM/Extracellular
1297	ENSBTAG00000019269	304.958	-3.4998	1.14228	-3.06389	0.00218483	0.0245625	COL6A2	collagen type VI alpha 2 chain [Source:VGNC Symbol;Acc:VGNC:27571]	Extracellular
1320	ENSBTAG00000004378	142.278	1.57588	0.518003	3.04222	0.00234842	0.0259572	IL23A	interleukin 23 subunit alpha [Source:VGNC Symbol;Acc:VGNC:30146]	Extracellular
1345	ENSBTAG00000020528	1327.72	-0.47881	0.158862	-3.01399	0.00257836	0.0279689	PCOLCE	procollagen C-endopeptidase enhancer [Source:VGNC Symbol;Acc:VGNC:32642]	Extracellular
1388	ENSBTAG00000011680	146.944	-2.70233	0.90644	-2.98126	0.00287068	0.0301535	PAPLN	papilin, proteoglycan like sulfated glycoprotein [Source:VGNC Symbol;Acc:VGNC:32571]	Extracellular
1427	ENSBTAG00000008074	46.6767	-1.6062	0.545927	-2.94214	0.00325948	0.0332558	C1QTNF6	C1q and TNF related 6 [Source:VGNC Symbol;Acc:VGNC:26626]	Extracellular
1444	ENSBTAG00000019770	9.12595	2.58524	0.883576	2.92588	0.00343478	0.0347046	APOA4	apolipoprotein A4 [Source:VGNC Symbol;Acc:VGNC:26024]	Extracellular
1455	ENSBTAG00000000057	85.3966	0.71823	0.24621	2.91715	0.00353251	0.0354222	THBS3	thrombospondin 3 [Source:VGNC Symbol;Acc:VGNC:35830]	Extracellular
1457	ENSBTAG00000011585	130.79	0.655323	0.224761	2.91564	0.00354955	0.0355198	MST1	macrophage stimulating 1 [Source:NCBI gene;Acc:514667]	Extracellular
1465	ENSBTAG00000014835	701.638	1.63827	0.562435	2.91282	0.00358185	0.0356718	SPARC	secreted protein acidic and cysteine rich [Source:VGNC Symbol;Acc:VGNC:35171]	Extracellular
1531	ENSBTAG00000008827	3202.15	-1.18175	0.411921	-2.86888	0.00411924	0.0392632	SPOCK2	SPARC (osteonectin), cwcv and kazal like domains proteoglycan 2 [Source:VGNC Symbol;Acc:VGNC:35226]	Extracellular
1557	ENSBTAG00000002302	73.0073	-1.44655	0.507836	-2.84846	0.00439312	0.0411578	CD59	CD59 molecule [Source:VGNC Symbol;Acc:VGNC:54861]	Extracellular/PM
1561	ENSBTAG00000005947	1318.79	1.36024	0.478131	2.84491	0.00444235	0.0414941	PLAU	plasminogen activator, urokinase [Source:VGNC Symbol;Acc:VGNC:32975]	Extracellular/PM
1612	ENSBTAG00000006780	64.1343	-2.17429	0.77279	-2.81356	0.00489959	0.0443455	NAPSA	napsin A aspartic peptidase [Source:VGNC Symbol;Acc:VGNC:31886]	Extracellular
1702	ENSBTAG00000001368	4152.38	-0.563306	0.204987	-2.74801	0.00599582	0.0513978	LGALS3BP	galectin 3 binding protein [Source:VGNC Symbol;Acc:VGNC:30853]	Extracellular
1728	ENSBTAG00000018290	13.3356	2.05984	0.754643	2.72955	0.00634206	0.0535745	IL9	interleukin 9 [Source:VGNC Symbol;Acc:VGNC:30171]	Extracellular
1763	ENSBTAG00000019807	33.0594	3.15847	1.16513	2.71082	0.0067116	0.055543	COL27A1	collagen type XXVII alpha 1 chain [Source:VGNC Symbol;Acc:VGNC:56941]	Extracellular
1783	ENSBTAG00000006747	1402.97	0.824817	0.30571	2.69804	0.00697492	0.0570489	LTBP3	latent transforming growth factor beta binding protein 3 [Source:VGNC Symbol;Acc:VGNC:31073]	Extracellular
1858	ENSBTAG00000021844	59.9715	1.79855	0.676137	2.66003	0.00781334	0.0613978	COCH	cochlin [Source:VGNC Symbol;Acc:VGNC:27545]	Extracellular
1871	ENSBTAG00000037743	2.20365	3.59611	1.35726	2.64953	0.00806038	0.0628546	LOC112446756	complement C1r subcomponent-like	Extracellular
1890	ENSBTAG00000020056	4.10091	4.56015	1.72869	2.63792	0.00834158	0.0643935	COL12A1	collagen type XII alpha 1 chain [Source:VGNC Symbol;Acc:VGNC:52756]	Extracellular
1915	ENSBTAG00000001292	7.04497	-2.87928	1.09782	-2.62272	0.00872318	0.0664601	LTF	lactotransferrin [Source:VGNC Symbol;Acc:VGNC:31077]	Extracellular
1929	ENSBTAG00000009836	138.831	1.51825	0.580827	2.61394	0.00895037	0.0676962	CHGA	chromogranin A [Source:VGNC Symbol;Acc:VGNC:27289]	Extracellular
1945	ENSBTAG00000014969	13.377	1.16571	0.447418	2.60541	0.00917643	0.068835	CILP2	cartilage intermediate layer protein 2 [Source:VGNC Symbol;Acc:VGNC:27367]	Extracellular
1967	ENSBTAG00000018578	286.901	0.995873	0.384349	2.59106	0.00956802	0.0709697	LOXL3	lysyl oxidase like 3 [Source:VGNC Symbol;Acc:VGNC:30954]	Extracellular/Nuc
1998	ENSBTAG00000003835	16.2854	1.94576	0.755937	2.57397	0.010054	0.0734176	BMP4	bone morphogenetic protein 4 [Source:VGNC Symbol;Acc:VGNC:26519]	Extracellular
2053	ENSBTAG00000016963	309.63	-0.299603	0.117787	-2.54361	0.0109713	0.0779693	ADAMTS6	ADAM metallopeptidase with thrombospondin type 1 motif 6 [Source:VGNC Symbol;Acc:VGNC:25628]	Extracellular
2054	ENSBTAG00000011941	5.47854	-3.01396	1.18521	-2.54297	0.0109914	0.0780361	LYZ1	lysozyme 1 [Source:NCBI gene;Acc:281287]	Extracellular
2077	ENSBTAG00000012845	1499.01	0.204873	0.0809251	2.53163	0.0113534	0.0795758	SDF2	stromal cell derived factor 2 [Source:VGNC Symbol;Acc:VGNC:34385]	Extracellular
2091	ENSBTAG00000038221	33.7965	-0.845946	0.335273	-2.52315	0.0116307	0.0811537	EFNA2	ephrin A2 [Source:VGNC Symbol;Acc:VGNC:28356]	Extracellular/PM
2110	ENSBTAG00000011616	4.23673	3.59331	1.42876	2.51499	0.0119035	0.0822901	MPO	myeloperoxidase [Source:VGNC Symbol;Acc:VGNC:31581]	Extracellular
2114	ENSBTAG00000021587	217.288	-0.548442	0.218244	-2.51298	0.0119716	0.0826231	SMPDL3A	sphingomyelin phosphodiesterase acid like 3A [Source:VGNC Symbol;Acc:VGNC:35033]	Extracellular
2142	ENSBTAG00000016163	62.971	1.28667	0.514777	2.49947	0.0124378	0.0847188	OSM	oncostatin M [Source:VGNC Symbol;Acc:VGNC:32474]	Extracellular
2157	ENSBTAG00000011324	189.364	1.68247	0.675645	2.49016	0.0127684	0.0863665	EMILIN1	elastin microfibril interfacer 1 [Source:VGNC Symbol;Acc:VGNC:28473]	Extracellular
2161	ENSBTAG00000031631	45.2532	1.18488	0.475957	2.48948	0.0127932	0.0863732	C1QTNF12	C1q and TNF related 12 [Source:VGNC Symbol;Acc:VGNC:26623]	Extracellular
2182	ENSBTAG00000019532	199.628	1.00004	0.403444	2.47875	0.0131844	0.0881569	HTRA4	HtrA serine peptidase 4 [Source:VGNC Symbol;Acc:VGNC:30006]	Extracellular
2190	ENSBTAG00000020895	5.29227	-2.44623	0.987909	-2.47617	0.01328	0.088505	LOXL4	lysyl oxidase like 4 [Source:VGNC Symbol;Acc:VGNC:55958]	Extracellular
2197	ENSBTAG00000000917	68.0187	1.81853	0.736889	2.46786	0.0135925	0.0902662	BMP1	bone morphogenetic protein 1 [Source:VGNC Symbol;Acc:VGNC:26514]	Extracellular
2239	ENSBTAG00000012855	12.9679	3.65291	1.49281	2.447	0.014405	0.0938253	LPL	lipoprotein lipase [Source:VGNC Symbol;Acc:VGNC:30969]	Extracellular
2253	ENSBTAG00000009513	615.479	1.05514	0.432347	2.44049	0.0146672	0.0949819	TGFBI	transforming growth factor beta induced [Source:VGNC Symbol;Acc:VGNC:52886]	Extracellular
2265	ENSBTAG00000003183	50.7271	1.79601	0.737532	2.43516	0.014885	0.0958818	NTN4	netrin 4 [Source:VGNC Symbol;Acc:VGNC:32306]	Extracellular
2277	ENSBTAG00000009938	1395.52	2.04286	0.841258	2.42834	0.0151683	0.0971915	XCL1	chemokine (C motif) ligand 1 [Source:NCBI gene;Acc:319096]	Extracellular
2290	ENSBTAG00000014078	2182.9	-0.168726	0.0696029	-2.42412	0.0153456	0.0978063	IGFBPL1	insulin like growth factor binding protein like 1 [Source:VGNC Symbol;Acc:VGNC:30090]	Extracellular
2291	ENSBTAG00000008026	3.16701	-5.04203	2.08041	-2.42357	0.0153687	0.0978738	OXT	oxytocin/neurophysin I prepropeptide [Source:VGNC Symbol;Acc:VGNC:32515]	Extracellular
