# Supplementary material for: Susceptibility to disease (tropical theileriosis) is associated with differential expression of host genes that possess motifs recognised by a pathogen DNA binding protein
Source: PLoS One. 2022 Jan 21;17(1):e0262051. doi: 10.1371/journal.pone.0262051 (PMC8782480; doi:10.1371/journal.pone.0262051)
Supplement: S6 File — Columns designate: Ensemble Gene ID; Deseq2 normalized base mean for RNA-seq counts for all Sahiwal and Holstein samples; the log2 fold change between Holstein and Sahiwal samples for that gene; lfcSE (Standard Error of the log fold change); stat (Wald statistic); pvalue (unadjusted p value for the Wald test); padj (Benjamini-Hochberg adjusted p-value for significance of the Wald test; the gene name; description of protein/factor encoded by the gene; Yellow highlight designate genes also modulated in Theileria infected (TBL20) cells. (XLSX) [file pone.0262051.s012.xlsx]

## Sheet: Sheet2
S10. Excel spread sheet of genes in H/S-DE data set predicted to encode receptors.
	Gene	baseMean	log2FoldChange	lfcSE	stat	pvalue	padj	Gene name	Gene description
1074	ENSBTAG00000010462	5.88003	6.10301	1.86126	3.27896	0.0010419	0.0141654	ROBO2	roundabout guidance receptor 2 [Source:VGNC Symbol;Acc:VGNC:34079]
828	ENSBTAG00000000431	305.746	2.41739	0.672513	3.59456	0.000324942	0.00572573	DCC	DCC netrin 1 receptor [Source:HGNC Symbol;Acc:HGNC:2701]
1252	ENSBTAG00000000812	23.9572	-1.35254	0.436776	-3.09664	0.00195727	0.0228088	CD300A	CD300a molecule [Source:NCBI gene;Acc:516915]
1702	ENSBTAG00000001368	4152.38	-0.563306	0.204987	-2.74801	0.00599582	0.0513978	LGALS3BP	galectin 3 binding protein [Source:VGNC Symbol;Acc:VGNC:30853]
782	ENSBTAG00000004849	602.688	-1.32952	0.363376	-3.65879	0.000253408	0.00472791	IGSF3	immunoglobulin superfamily member 3 [Source:VGNC Symbol;Acc:VGNC:30094]
1936	ENSBTAG00000007927	4394.3	1.22023	0.467585	2.60963	0.00906392	0.0683071	SLAMF1	signaling lymphocytic activation molecule family member 1 [Source:VGNC Symbol;Acc:VGNC:34653]
217	ENSBTAG00000008109	3469.12	-0.587496	0.110818	-5.30147	1.15e-07	7.72e-06	TMEM97	transmembrane protein 97 [Source:VGNC Symbol;Acc:VGNC:36129]
1110	ENSBTAG00000008328	571.951	-1.06529	0.328548	-3.24242	0.0011852	0.0155639	LOC526163	CMRF35-like molecule 6 [Source:NCBI gene;Acc:526163]
1489	ENSBTAG00000009256	3115.25	1.36626	0.471922	2.8951	0.00379038	0.0371152	ITGA4	integrin subunit alpha 4 [Source:VGNC Symbol;Acc:VGNC:30316]
461	ENSBTAG00000010852	34.9664	-1.86995	0.438833	-4.26119	2.03e-05	0.000642886	LOC107131749	butyrophilin subfamily 2 member A2
896	ENSBTAG00000011149	626.381	0.847712	0.242668	3.4933	0.000477093	0.00776874	SIGIRR	single Ig and TIR domain containing [Source:VGNC Symbol;Acc:VGNC:34616]
1130	ENSBTAG00000011238	4448.1	1.32817	0.411683	3.22619	0.00125451	0.0161977	CD48	CD48 molecule [Source:VGNC Symbol;Acc:VGNC:27036]
557	ENSBTAG00000011515	52.2911	2.55239	0.627598	4.06691	4.76e-05	0.00124789	SELL	selectin L [Source:NCBI gene;Acc:281485]
635	ENSBTAG00000011580	1058.65	-0.985912	0.25017	-3.94097	8.12e-05	0.00186722	DAG1	dystroglycan 1 [Source:VGNC Symbol;Acc:VGNC:27871]
1093	ENSBTAG00000012116	6.19439	-3.19747	0.981135	-3.25895	0.00111826	0.0149271	HNF4A	hepatocyte nuclear factor 4 alpha [Source:VGNC Symbol;Acc:VGNC:29891]
193	ENSBTAG00000014324	2970.53	-0.754579	0.135749	-5.55862	2.72e-08	2.04e-06	ANTXR2	ANTXR cell adhesion molecule 2 [Source:VGNC Symbol;Acc:VGNC:25962]
1996	ENSBTAG00000014441	75.8923	2.60516	1.01147	2.57562	0.0100061	0.073233	CD96	CD96 molecule [Source:VGNC Symbol;Acc:VGNC:27054]
692	ENSBTAG00000014880	37.3995	2.17587	0.56879	3.82544	0.000130539	0.00275227	ICOSLG	inducible T cell costimulator ligand [Source:NCBI gene;Acc:507857]
623	ENSBTAG00000015885	330.428	-1.1713	0.295959	-3.95765	7.57e-05	0.00176978	PPFIA4	PTPRF interacting protein alpha 4 [Source:VGNC Symbol;Acc:VGNC:33192]
1853	ENSBTAG00000016319	1246.31	-0.653345	0.245468	-2.66163	0.00777636	0.0612289	CYB5D2	cytochrome b5 domain containing 2 [Source:VGNC Symbol;Acc:VGNC:50262]
1106	ENSBTAG00000017256	2523.15	-1.02453	0.315514	-3.24717	0.0011656	0.0153762	CD2	CD2 molecule [Source:VGNC Symbol;Acc:VGNC:27009]
1494	ENSBTAG00000017981	6.36326	-2.96813	1.02582	-2.8934	0.00381091	0.0372163	ADRB3	adrenoceptor beta 3 [Source:VGNC Symbol;Acc:VGNC:25698]
1107	ENSBTAG00000018203	179.629	-3.35212	1.0324	-3.24691	0.00116667	0.0153764	CD101	CD101 molecule [Source:VGNC Symbol;Acc:VGNC:27001]
59	ENSBTAG00000018993	4926.41	1.39291	0.184913	7.53278	4.97e-14	1.23e-11	ITGB7	integrin subunit beta 7 [Source:VGNC Symbol;Acc:VGNC:30332]
1059	ENSBTAG00000021849	612.041	0.42969	0.130695	3.28774	0.00100996	0.0139263	DUS4L	dihydrouridine synthase 4 like [Source:VGNC Symbol;Acc:VGNC:28247]
1803	ENSBTAG00000022147	24.9816	-1.81915	0.676887	-2.68753	0.00719831	0.0582677	EPS8L2	EPS8 like 2 [Source:VGNC Symbol;Acc:VGNC:58372]
1595	ENSBTAG00000047902	17.3029	-3.82933	1.35543	-2.82519	0.00472531	0.043224	ULBP21	UL16 binding protein 21 [Source:NCBI gene;Acc:513308]
241	ENSBTAG00000021842	70.0449	-4.08338	0.792316	-5.15373	2.55e-07	1.55e-05	FCGR2B	Fc fragment of IgG receptor IIb [Source:NCBI gene;Acc:282229]
1392	ENSBTAG00000018105	185.943	0.743326	0.249674	2.97718	0.00290909	0.0304692	ACVR2B	activin A receptor type 2B [Source:VGNC Symbol;Acc:VGNC:25596]
266	ENSBTAG00000002096	285.744	-4.38158	0.872192	-5.02364	5.07e-07	2.78e-05	FCGR3A	Fc fragment of IgG, low affinity IIIa, receptor (CD16a) [Source:NCBI gene;Acc:281766]
358	ENSBTAG00000016933	1758.86	0.990245	0.217861	4.5453	5.49e-06	0.000223561	IL27RA	interleukin 27 receptor subunit alpha [Source:VGNC Symbol;Acc:VGNC:30151]
375	ENSBTAG00000011516	659.181	0.696004	0.155083	4.48794	7.19e-06	0.000279794	LRP12	LDL receptor related protein 12 [Source:VGNC Symbol;Acc:VGNC:30989]
421	ENSBTAG00000006519	1082.32	2.05059	0.470425	4.35902	1.31e-05	0.000452048	TNFRSF25	TNF receptor superfamily member 25 [Source:VGNC Symbol;Acc:VGNC:36167]
674	ENSBTAG00000018343	92.383	-1.04818	0.271321	-3.86325	0.000111888	0.00242013	NCR3	natural cytotoxicity triggering receptor 3 [Source:VGNC Symbol;Acc:VGNC:31927]
1183	ENSBTAG00000005288	117.483	-0.874506	0.276752	-3.15988	0.00157832	0.0194326	GFRA3	GDNF family receptor alpha 3 [Source:VGNC Symbol;Acc:VGNC:29334]
1982	ENSBTAG00000039215	5.10036	-5.12342	1.98352	-2.58299	0.00979468	0.0721326	KIR2DL5A	killer cell immunoglobulin-like receptor, two domains, long cytoplasmic tail, 5A [Source:NCBI gene;Acc:282860]
2094	ENSBTAG00000020510	189.204	-0.864004	0.342598	-2.52192	0.0116716	0.081285	EPHA10	EPH receptor A10 [Source:VGNC Symbol;Acc:VGNC:28533]
2314	ENSBTAG00000010999	177.235	-0.780924	0.323668	-2.41273	0.0158335	0.099832	IL17RD	interleukin 17 receptor D [Source:VGNC Symbol;Acc:VGNC:30124]
40	ENSBTAG00000032265	651.275	-1.13324	0.12915	-8.77462	1.71e-18	6.26e-16	RTP4	receptor transporter protein 4 [Source:VGNC Symbol;Acc:VGNC:53603]
201	ENSBTAG00000021911	146.701	4.94201	0.904826	5.46184	4.71e-08	3.42e-06	PTPRG	protein tyrosine phosphatase receptor type G [Source:VGNC Symbol;Acc:VGNC:33551]
220	ENSBTAG00000044071	59.8386	-2.47234	0.468042	-5.2823	1.28e-07	8.46e-06	HRH2	histamine receptor H2 [Source:VGNC Symbol;Acc:VGNC:29954]
229	ENSBTAG00000006645	753.537	-1.58244	0.301558	-5.24753	1.54e-07	9.82e-06	LPAR6	lysophosphatidic acid receptor 6 [Source:VGNC Symbol;Acc:VGNC:30960]
278	ENSBTAG00000005215	248.914	2.62592	0.53014	4.95325	7.3e-07	3.82e-05	IL10RA	interleukin 10 receptor subunit alpha [Source:VGNC Symbol;Acc:VGNC:30107]
321	ENSBTAG00000018989	15.3998	5.26008	1.1202	4.69567	2.66e-06	0.000120782	GRM3	glutamate metabotropic receptor 3 [Source:VGNC Symbol;Acc:VGNC:29660]
336	ENSBTAG00000019741	240.819	-2.95248	0.639021	-4.62032	3.83e-06	0.000166248	C3AR1	complement C3a receptor 1 [Source:VGNC Symbol;Acc:VGNC:26639]
391	ENSBTAG00000018571	15.3329	-3.79718	0.856235	-4.43474	9.22e-06	0.000342439	IL1RL1	interleukin 1 receptor like 1 [Source:VGNC Symbol;Acc:VGNC:30134]
534	ENSBTAG00000021901	146.664	-3.26155	0.79377	-4.10893	3.97e-05	0.00108605	TRPM2	transient receptor potential cation channel subfamily M member 2 [Source:VGNC Symbol;Acc:VGNC:36389]
644	ENSBTAG00000019428	138.974	-5.76546	1.47273	-3.9148	9.05e-05	0.00204984	CCR1	chemokine (C-C motif) receptor 1 [Source:NCBI gene;Acc:407771]
748	ENSBTAG00000024715	1427.38	-0.786063	0.21098	-3.72577	0.000194719	0.00379806	PTPRJ	protein tyrosine phosphatase receptor type J [Source:HGNC Symbol;Acc:HGNC:9673]
823	ENSBTAG00000005990	442.569	-1.78197	0.495181	-3.59862	0.000319916	0.00567142	S1PR1	sphingosine-1-phosphate receptor 1 [Source:VGNC Symbol;Acc:VGNC:34252]
954	ENSBTAG00000012621	17.0054	5.7952	1.69536	3.41827	0.000630215	0.00962303	RTN4RL2	reticulon 4 receptor like 2 [Source:VGNC Symbol;Acc:VGNC:34208]
1076	ENSBTAG00000020109	6633.23	0.3995	0.121926	3.27659	0.0010507	0.0142469	TRAP1	TNF receptor associated protein 1 [Source:VGNC Symbol;Acc:VGNC:36283]
1103	ENSBTAG00000011481	167.936	-1.20734	0.371778	-3.24747	0.00116436	0.0153745	IL12RB1	interleukin 12 receptor subunit beta 1 [Source:VGNC Symbol;Acc:VGNC:30112]
1269	ENSBTAG00000038048	111.836	-2.81951	0.914241	-3.084	0.00204241	0.0234821	MRC1	mannose receptor C-type 1 [Source:VGNC Symbol;Acc:VGNC:31598]
1315	ENSBTAG00000017739	175.207	1.08601	0.356549	3.04589	0.0023199	0.0257394	TNK1	tyrosine kinase non receptor 1 [Source:VGNC Symbol;Acc:VGNC:36182]
1336	ENSBTAG00000009064	4545.33	-0.778165	0.257625	-3.02053	0.0025233	0.0275561	CSF2RB	colony stimulating factor 2 receptor beta common subunit [Source:VGNC Symbol;Acc:VGNC:27756]
1366	ENSBTAG00000024675	121.088	-1.92454	0.64143	-3.00039	0.00269637	0.0287995	CYSLTR1	cysteinyl leukotriene receptor 1 [Source:NCBI gene;Acc:782045]
1477	ENSBTAG00000019975	670.738	0.658162	0.226598	2.90454	0.00367793	0.0363311	IL7R	interleukin 7 receptor [Source:VGNC Symbol;Acc:VGNC:30170]
1598	ENSBTAG00000000815	1071.65	0.681752	0.241441	2.82368	0.00474753	0.0433457	EPHA2	EPH receptor A2 [Source:VGNC Symbol;Acc:VGNC:28534]
1635	ENSBTAG00000020242	30.4026	3.78151	1.35038	2.80034	0.00510491	0.0455539	LOC529792	cytokine receptor like factor 2
1662	ENSBTAG00000011959	29.4111	-1.31601	0.473062	-2.78191	0.00540408	0.0474402	GPR19	G protein-coupled receptor 19 [Source:VGNC Symbol;Acc:VGNC:29578]
1685	ENSBTAG00000008008	1213.25	-0.650391	0.235391	-2.76302	0.00572693	0.0495619	TLR2	toll like receptor 2 [Source:VGNC Symbol;Acc:VGNC:49982]
1767	ENSBTAG00000005313	14.7726	2.35605	0.869703	2.70903	0.00674797	0.0557564	EPHB3	EPH receptor B3 [Source:VGNC Symbol;Acc:VGNC:28539]
1844	ENSBTAG00000019966	694.451	0.367711	0.137931	2.66591	0.00767813	0.0607505	TICAM1	toll like receptor adaptor molecule 1 [Source:VGNC Symbol;Acc:VGNC:52887]
1925	ENSBTAG00000014652	110.441	-1.62791	0.622185	-2.61644	0.00888513	0.0673424	TRPM8	transient receptor potential cation channel subfamily M member 8 [Source:VGNC Symbol;Acc:VGNC:36394]
1984	ENSBTAG00000011227	6.01436	4.66012	1.80503	2.58174	0.00983045	0.0722915	TRPC6	transient receptor potential cation channel subfamily C member 6 [Source:VGNC Symbol;Acc:VGNC:36386]
1987	ENSBTAG00000004917	113.073	-1.64234	0.636639	-2.57971	0.00988839	0.0725374	KLRK1	killer cell lectin-like receptor subfamily K, member 1 [Source:NCBI gene;Acc:404058]
2002	ENSBTAG00000000369	18.9751	3.58978	1.39563	2.57216	0.0101066	0.0736541	EPS8	epidermal growth factor receptor pathway substrate 8 [Source:VGNC Symbol;Acc:VGNC:28555]
2121	ENSBTAG00000018517	2938.69	0.446158	0.177778	2.50963	0.0120856	0.083135	VLDLR	very low density lipoprotein receptor [Source:VGNC Symbol;Acc:VGNC:36803]
2214	ENSBTAG00000025035	17.9603	1.81396	0.737202	2.4606	0.0138706	0.0914408	PRLR	prolactin receptor [Source:VGNC Symbol;Acc:VGNC:33346]
25	ENSBTAG00000031355	108.531	-8.01429	0.780023	-10.2744	9.19e-25	5.36e-22	LOC529196	C-C chemokine receptor type 1-like [Source:NCBI gene;Acc:529196]
37	ENSBTAG00000039129	2564.35	-2.13861	0.238748	-8.9576	3.32e-19	1.31e-16	LOC510798	tumor necrosis factor receptor superfamily member 26 [Source:NCBI gene;Acc:510798]
5	ENSBTAG00000008036	452.51	-5.38486	0.324158	-16.6119	5.72e-62	1.67e-58	CELSR1	cadherin EGF LAG seven-pass G-type receptor 1 [Source:VGNC Symbol;Acc:VGNC:55884]
19	ENSBTAG00000033076	360.646	-4.98837	0.432885	-11.5235	1e-30	7.71e-28	TRPM6	transient receptor potential cation channel subfamily M member 6 [Source:VGNC Symbol;Acc:VGNC:36392]
78	ENSBTAG00000023144	17902.1	-0.579978	0.0834743	-6.94798	3.71e-12	6.93e-10	PTPRC	protein tyrosine phosphatase receptor type C [Source:VGNC Symbol;Acc:VGNC:33546]
106	ENSBTAG00000027782	19.9417	-6.52895	0.998209	-6.54067	6.12e-11	8.43e-09	OR5K1	olfactory receptor, family 5, subfamily K, member 1 [Source:NCBI gene;Acc:785806]
109	ENSBTAG00000040304	12.0503	6.15475	0.959473	6.41472	1.41e-10	1.89e-08	LOC616094	5-hydroxytryptamine receptor 3E [Source:NCBI gene;Acc:616094]
121	ENSBTAG00000047839	176.028	-4.87946	0.778315	-6.26926	3.63e-10	4.37e-08	P2RY8	P2Y receptor family member 8 [Source:VGNC Symbol;Acc:VGNC:32531]
134	ENSBTAG00000006378	2234.39	-0.55465	0.0902662	-6.14461	8.02e-10	8.73e-08	RIPK1	receptor interacting serine/threonine kinase 1 [Source:VGNC Symbol;Acc:VGNC:33981]
153	ENSBTAG00000008022	2385.96	-1.86022	0.31346	-5.93446	2.95e-09	2.81e-07	PTGFRN	prostaglandin F2 receptor inhibitor [Source:VGNC Symbol;Acc:VGNC:33508]
159	ENSBTAG00000037649	23.213	7.11149	1.21181	5.8685	4.4e-09	4.04e-07	VIPR2	vasoactive intestinal peptide receptor 2 [Source:VGNC Symbol;Acc:VGNC:36800]
165	ENSBTAG00000040559	167.038	-1.98692	0.342294	-5.8047	6.45e-09	5.7e-07	PTPRH	protein tyrosine phosphatase receptor type H [Source:VGNC Symbol;Acc:VGNC:57057]
176	ENSBTAG00000006999	309.88	-1.36815	0.238496	-5.73656	9.66e-09	8.01e-07	RYR1	ryanodine receptor 1 [Source:VGNC Symbol;Acc:VGNC:34233]
192	ENSBTAG00000011693	87.0511	1.34118	0.240527	5.57601	2.46e-08	1.87e-06	LENG9	leukocyte receptor cluster member 9 [Source:VGNC Symbol;Acc:VGNC:30840]
247	ENSBTAG00000019903	290.664	1.59149	0.311365	5.11134	3.2e-07	1.89e-05	RAMP2	receptor activity modifying protein 2 [Source:VGNC Symbol;Acc:VGNC:33707]
371	ENSBTAG00000016085	2563.24	0.541772	0.120426	4.49879	6.83e-06	0.000268754	IRAK1	interleukin 1 receptor associated kinase 1 [Source:VGNC Symbol;Acc:VGNC:30264]
437	ENSBTAG00000009504	2213.17	0.664308	0.1539	4.3165	1.59e-05	0.000529254	REEP4	receptor accessory protein 4 [Source:VGNC Symbol;Acc:VGNC:33854]
443	ENSBTAG00000020957	46.9246	-1.92974	0.449771	-4.29049	1.78e-05	0.000587162	FZD5	frizzled class receptor 5 [Source:VGNC Symbol;Acc:VGNC:29169]
451	ENSBTAG00000000898	4826.62	-1.12251	0.262288	-4.27969	1.87e-05	0.000605437	F2RL2	coagulation factor II thrombin receptor like 2 [Source:VGNC Symbol;Acc:VGNC:28685]
511	ENSBTAG00000020829	12.0753	4.21353	1.01529	4.15007	3.32e-05	0.000948997	PTPRK	protein tyrosine phosphatase receptor type K [Source:VGNC Symbol;Acc:VGNC:33552]
539	ENSBTAG00000032844	548.591	-0.624454	0.152332	-4.09931	4.14e-05	0.00112169	GPR85	G protein-coupled receptor 85 [Source:VGNC Symbol;Acc:VGNC:29602]
625	ENSBTAG00000013918	7.76901	6.00976	1.51969	3.95459	7.67e-05	0.00178759	ADGRL3	adhesion G protein-coupled receptor L3 [Source:VGNC Symbol;Acc:VGNC:53686]
793	ENSBTAG00000022161	23.6152	-2.56955	0.705501	-3.64216	0.000270356	0.00497415	TLR7	toll like receptor 7 [Source:VGNC Symbol;Acc:VGNC:52836]
890	ENSBTAG00000007741	32.9018	2.06693	0.589438	3.50661	0.000453858	0.00744021	CRLF1	cytokine receptor like factor 1 [Source:VGNC Symbol;Acc:VGNC:27717]
995	ENSBTAG00000000231	1623.59	1.17583	0.348178	3.37709	0.000732578	0.010742	BMPR1A	bone morphogenetic protein receptor type 1A [Source:VGNC Symbol;Acc:VGNC:26524]
1016	ENSBTAG00000030435	11734.3	0.503484	0.150531	3.34472	0.000823664	0.0118283	PNRC2	proline rich nuclear receptor coactivator 2 [Source:VGNC Symbol;Acc:VGNC:33099]
1085	ENSBTAG00000003012	1850.88	2.44648	0.748742	3.26746	0.00108519	0.0145925	TRAF1	TNF receptor associated factor 1 [Source:VGNC Symbol;Acc:VGNC:36270]
1164	ENSBTAG00000019291	12.5338	4.75953	1.4951	3.18341	0.0014555	0.0182438	GRB14	growth factor receptor bound protein 14 [Source:VGNC Symbol;Acc:VGNC:29630]
1169	ENSBTAG00000008066	33.6653	1.66503	0.525108	3.17083	0.00152006	0.018923	LOC101904413	polycystic kidney disease and receptor for egg jelly-related protein [Source:NCBI gene;Acc:101904413]
1178	ENSBTAG00000004727	282.881	1.05216	0.332342	3.16591	0.00154597	0.0191475	PAQR4	progestin and adipoQ receptor family member 4 [Source:VGNC Symbol;Acc:VGNC:32576]
1223	ENSBTAG00000021658	697.127	1.16182	0.371851	3.12441	0.00178159	0.0212538	GRASP	general receptor for phosphoinositides 1 associated scaffold protein [Source:VGNC Symbol;Acc:VGNC:29628]
1251	ENSBTAG00000006703	30.8711	1.58916	0.513149	3.09688	0.0019557	0.0228086	PTGDR	prostaglandin D2 receptor [Source:VGNC Symbol;Acc:VGNC:33499]
1280	ENSBTAG00000020144	81.1114	-1.53645	0.499216	-3.07772	0.00208594	0.02377	GPR34	G protein-coupled receptor 34 [Source:VGNC Symbol;Acc:VGNC:29583]
1337	ENSBTAG00000005736	7.40075	2.6352	0.872901	3.0189	0.00253691	0.0276633	ADGRF3	adhesion G protein-coupled receptor F3 [Source:VGNC Symbol;Acc:VGNC:25663]
1371	ENSBTAG00000036009	837.572	0.427866	0.142761	2.99709	0.00272571	0.0290066	TRAF6	TNF receptor associated factor 6 [Source:VGNC Symbol;Acc:VGNC:36278]
1536	ENSBTAG00000037489	994.845	0.205317	0.0716303	2.86634	0.00415248	0.0394432	CRCP	CGRP receptor component [Source:VGNC Symbol;Acc:VGNC:27691]
1566	ENSBTAG00000015271	1909.91	0.266104	0.093663	2.84108	0.00449614	0.0418893	RIPK2	receptor interacting serine/threonine kinase 2 [Source:VGNC Symbol;Acc:VGNC:33982]
1594	ENSBTAG00000032084	3888.24	-0.772901	0.273542	-2.82553	0.00472028	0.0432051	GPR183	G protein-coupled receptor 183 [Source:VGNC Symbol;Acc:VGNC:29577]
1604	ENSBTAG00000045633	32.9105	2.53681	0.899551	2.82009	0.00480102	0.0436701	AGTR1	angiotensin II receptor type 1 [Source:VGNC Symbol;Acc:VGNC:25745]
1688	ENSBTAG00000015902	27.3399	1.51928	0.549992	2.76237	0.00573841	0.0496132	PTGFR	prostaglandin F receptor [Source:VGNC Symbol;Acc:VGNC:50251]
1691	ENSBTAG00000006972	1657.28	-0.509029	0.184584	-2.75771	0.00582082	0.0502114	TRIP13	thyroid hormone receptor interactor 13 [Source:VGNC Symbol;Acc:VGNC:36359]
1794	ENSBTAG00000009848	2657.12	0.928866	0.344911	2.69306	0.00708001	0.0575794	GPR171	G protein-coupled receptor 171 [Source:VGNC Symbol;Acc:VGNC:29569]
1817	ENSBTAG00000005310	145.685	0.699307	0.261204	2.67724	0.00742313	0.0596057	GPR180	G protein-coupled receptor 180 [Source:VGNC Symbol;Acc:VGNC:29575]
1843	ENSBTAG00000010874	10.0375	-2.13785	0.80192	-2.66591	0.00767793	0.0607505	GHSR	growth hormone secretagogue receptor [Source:VGNC Symbol;Acc:VGNC:29352]
1873	ENSBTAG00000037571	1313.88	0.419616	0.15851	2.64724	0.00811508	0.0632135	EBAG9	estrogen receptor binding site associated antigen 9 [Source:NCBI gene;Acc:538551]
1965	ENSBTAG00000020855	418.421	-0.40557	0.156511	-2.59133	0.00956064	0.0709522	PTPN4	protein tyrosine phosphatase non-receptor type 4 [Source:VGNC Symbol;Acc:VGNC:33539]
1969	ENSBTAG00000012019	192.241	0.810629	0.313118	2.5889	0.0096284	0.071341	IRS2	insulin receptor substrate 2 [Source:VGNC Symbol;Acc:VGNC:30284]
2038	ENSBTAG00000009990	2020.91	0.406413	0.159189	2.55303	0.0106792	0.0764519	EPS15L1	epidermal growth factor receptor pathway substrate 15 like 1 [Source:VGNC Symbol;Acc:VGNC:28554]
2131	ENSBTAG00000000253	130.334	1.47452	0.588506	2.50553	0.0122267	0.0837045	PTPRF	protein tyrosine phosphatase receptor type F [Source:VGNC Symbol;Acc:VGNC:33550]
2143	ENSBTAG00000010742	759.431	0.982023	0.392953	2.49908	0.0124514	0.0847721	PKD2L1	polycystin 2 like 1, transient receptor potential cation channel [Source:VGNC Symbol;Acc:VGNC:32936]
2228	ENSBTAG00000040056	8.28879	-1.8356	0.748494	-2.45239	0.0141912	0.0929619	LTB4R2	leukotriene B4 receptor 2 [Source:VGNC Symbol;Acc:VGNC:31070]
2261	ENSBTAG00000047062	6.78565	-2.44586	1.00399	-2.43614	0.014845	0.0957935	LRP3	LDL receptor related protein 3 [Source:VGNC Symbol;Acc:VGNC:30991]
2268	ENSBTAG00000004885	19.1948	2.0009	0.822416	2.43296	0.0149761	0.0962987	DDR2	discoidin domain receptor tyrosine kinase 2 [Source:VGNC Symbol;Acc:VGNC:27953]
418	ENSBTAG00000000376	89.0669	2.78563	0.638364	4.36371	1.28e-05	0.000445873	P2RX3	purinergic receptor P2X 3 [Source:VGNC Symbol;Acc:VGNC:32519]
611	ENSBTAG00000001066	82.5087	-2.84257	0.715513	-3.97278	7.1e-05	0.00169081	PILRA	paired immunoglobin like type 2 receptor alpha [Source:NCBI gene;Acc:100137734]
1129	ENSBTAG00000000144	83.0456	-1.81588	0.56281	-3.22646	0.00125332	0.0161965	LOC100335205	T-cell receptor gamma chain C region C10.5 [Source:NCBI gene;Acc:100335205]
1263	ENSBTAG00000011909	702.551	0.720232	0.233237	3.08799	0.00201517	0.023279	ACVR1	activin A receptor type 1 [Source:VGNC Symbol;Acc:VGNC:25592]
1403	ENSBTAG00000008453	5556.1	-0.570273	0.192366	-2.96452	0.00303155	0.0315091	LBR	lamin B receptor [Source:VGNC Symbol;Acc:VGNC:30804]
1737	ENSBTAG00000021364	1999.45	0.197548	0.0724934	2.72505	0.00642909	0.0540014	TNK2	tyrosine kinase non receptor 2 [Source:VGNC Symbol;Acc:VGNC:36183]
1772	ENSBTAG00000012305	448.151	3.41985	1.26503	2.70337	0.00686408	0.0565163	ADGRL2	adhesion G protein-coupled receptor L2 [Source:VGNC Symbol;Acc:VGNC:53846]
69	ENSBTAG00000003202	53.1165	-5.02225	0.704151	-7.13234	9.87e-13	2.09e-10	OPRD1	opioid receptor delta 1 [Source:VGNC Symbol;Acc:VGNC:50539]
1265	ENSBTAG00000046413	3.58091	3.8558	1.24955	3.08575	0.00203037	0.0234175	GRID2	glutamate ionotropic receptor delta type subunit 2 [Source:HGNC Symbol;Acc:HGNC:4576]
1440	ENSBTAG00000047336	9.05651	6.72589	2.29403	2.93191	0.00336888	0.0341334	LOC100847115	thyrotropin-releasing hormone receptor-like
2292	ENSBTAG00000000495	1689.51	-0.43653	0.180154	-2.42309	0.0153893	0.0978824	HAVCR2	hepatitis A virus cellular receptor 2 [Source:NCBI gene;Acc:768047]
2318	ENSBTAG00000033726	256.781	1.34998	0.559766	2.41169	0.0158786	0.0999514	GRIP1	glutamate receptor interacting protein 1 [Source:VGNC Symbol;Acc:VGNC:56205]
1609	ENSBTAG00000043971	54.2422	2.15003	0.763167	2.81724	0.00484378	0.0439222	NOTCH3	notch receptor 3 [Source:VGNC Symbol;Acc:VGNC:32178]
125	ENSBTAG00000006621	32.1863	2.53718	0.408191	6.21567	5.11e-10	5.96e-08	OR4N5	olfactory receptor family 4 subfamily N member 5 [Source:HGNC Symbol;Acc:HGNC:15358]
337	ENSBTAG00000047389	2612.38	0.928247	0.200925	4.61986	3.84e-06	0.000166248	TNFRSF10D
770	ENSBTAG00000001683	180.61	1.5875	0.431625	3.67796	0.000235111	0.0044549	FAM171B	olfactory receptor 6C4 [Source:NCBI gene;Acc:615284]
851	ENSBTAG00000047124	24.1822	3.56232	1.00382	3.54876	0.000387053	0.00663585	ASMT	olfactory receptor 9A4-like [Source:NCBI gene;Acc:107132446]
852	ENSBTAG00000038913	1771.53	-0.457407	0.128906	-3.54838	0.000387605	0.0066375	olfactory receptor 13C7-like [Source:NCBI gene;Acc:504766]	olfactory receptor 13C7-like [Source:NCBI gene;Acc:504766]
881	ENSBTAG00000012728	5.94006	3.30017	0.937379	3.52063	0.00043052	0.00712972	OR52M1	olfactory receptor family 52 subfamily M member 1 [Source:HGNC Symbol;Acc:HGNC:15225]
1287	ENSBTAG00000013711	7.38173	5.43063	1.76813	3.0714	0.00213054	0.0241528	TAS2R8	taste 2 receptor member 8 [Source:HGNC Symbol;Acc:HGNC:14915]
1402	ENSBTAG00000039470	49.1143	-3.03046	1.022	-2.96522	0.00302464	0.0314762	olfactory receptor 6C3 [Source:NCBI gene;Acc:787991]	olfactory receptor 6C3 [Source:NCBI gene;Acc:787991]
1410	ENSBTAG00000047880	150.208	3.38117	1.14323	2.95756	0.00310088	0.0320864	putative olfactory receptor ENSP00000348552-like [Source:NCBI gene;Acc:789766]	putative olfactory receptor ENSP00000348552-like [Source:NCBI gene;Acc:789766]
1488	ENSBTAG00000046631	334.315	0.306166	0.105719	2.89604	0.00377906	0.0370541	GPR142	G protein-coupled receptor 142 [Source:HGNC Symbol;Acc:HGNC:20088]
1942	ENSBTAG00000025280	9427.24	0.351445	0.134772	2.6077	0.00911516	0.0684811	ovalbumin, member 6	olfactory receptor 491 [Source:NCBI gene;Acc:538744]
1989	ENSBTAG00000047697	20.9013	1.90807	0.73965	2.5797	0.00988875	0.0725374	olfactory receptor 12D3 [Source:NCBI gene;Acc:512579]	olfactory receptor 12D3 [Source:NCBI gene;Acc:512579]
2030	ENSBTAG00000046444	55.1145	-0.705135	0.275597	-2.55857	0.0105102	0.075539	olfactory receptor 2G3 [Source:NCBI gene;Acc:527217]	olfactory receptor 2G3 [Source:NCBI gene;Acc:527217]
2073	ENSBTAG00000023986	69.0215	-0.939882	0.371042	-2.53309	0.0113063	0.0795369	olfactory receptor, family 4, subfamily F, member 3-like [Source:NCBI gene;Acc:788740]	olfactory receptor, family 4, subfamily F, member 3-like [Source:NCBI gene;Acc:788740]
31	ENSBTAG00000003255	610.451	-4.61679	0.494007	-9.34561	9.14e-21	4.3e-18	CD4	CD4 molecule [Source:VGNC Symbol;Acc:VGNC:27032]
