# Supplementary material for: Susceptibility to disease (tropical theileriosis) is associated with differential expression of host genes that possess motifs recognised by a pathogen DNA binding protein
Source: PLoS One. 2022 Jan 21;17(1):e0262051. doi: 10.1371/journal.pone.0262051 (PMC8782480; doi:10.1371/journal.pone.0262051)
Supplement: S7 File — Columns designate: TA number (T. annulata gene ID); DESeq normalized base mean of RNA-seq counts across all samples; designation of whether expression is higher (up) or lower (down) in Holstein (B. taurus) samples relative to Sahiwal (B. indicus); DESeq normalized base mean of counts in A (Sahiwal) samples; base mean counts in B (Holstein) samples; log2 fold change between mean of Holstein vs.Sahiwal sample counts; lfcSE (Standard Error of the log fold change); stat (Wald statistic); pvalue (unadjusted p value for the Wald test); padj (Benjamini-Hochberg adjusted p-value for significance of the Wald test; description of protein/factor predicted to be encoded by the gene; location of gene on T. annulata genome; genomic sequence ID. (XLS) [file pone.0262051.s013.xls]

## Sheet: ind_tau_THAFDR0.1.txt
S11. Excel spread sheet of 109 parasite (T. annulata) genes (<0.1 FDR).
	id	baseMean	Change	baseMeanA	baseMeanB	foldChange	log2FoldChange	pval	padj	Gene ID	source_id	Organism	Genomic Location (Gene)	Product Description	Genomic Location (Transcript)	Genomic Sequence ID
3439	TA13045	82.8873	up in taurus	24.7367	152.668	6.17173	2.62567	1.0044e-21	3.79361e-18	TA13045	TA13045-t26_1	T. annulata strain Ankara	CR940348:1,155,230..1,157,212(+)	hypothetical protein, conserved predicted to be apicoplast targeted protein has GPI anchor	CR940348:1155230..1157212(+)	CR940348
2168	TA19700	151.054	up in taurus	76.0271	241.087	3.17106	1.66497	8.18865e-15	1.54643e-11	TA19700	TA19700-t26_1	T. annulata strain Ankara	tannA_chr01:561,815..563,765(-)	glutathione synthetase, putative - homeostasis may potect cell form oxidative stress	tannA_chr01:561815..563765(-)	tannA_chr01
2689	TA15705	7044.33	up in taurus	5176.96	9285.17	1.79356	0.842822	1.28749e-14	1.62095e-11	TA15705	TA15705-t26_1	T. annulata strain Ankara	CR940348:173,922..174,929(-)	hypothetical protein TA9	CR940348:173922..174929(-)	CR940348
492	TA16050	76.537	up in taurus	32.0248	129.952	4.05785	2.02071	4.36315e-13	4.1199e-10	TA16050	TA16050-t26_1	T. annulata strain Ankara	CR940348:8,106..23,891(-)	SfiI-subtelomeric fragment related protein family member, putative	CR940348:8106..23891(-)	CR940348
1578	TA17115	81.9863	up in taurus	40.1488	132.191	3.29254	1.7192	1.21205e-10	9.15584e-08	TA17115	TA17115-t26_1	T. annulata strain Ankara	CR940353:9,751..24,408(-)	SfiI-subtelomeric fragment related protein family member, putative	CR940353:9751..24408(-)	CR940353
682	TA17346	510.629	up in indicus	648.228	345.512	0.53301	-0.907765	3.6329e-09	2.28691e-06	TA17346	TA17346-t26_1	T. annulata strain Ankara	tannA_chr01:2,608,099..2,609,191(+)	Theileria-specific hypothetical telomeric sfii fragment-related protein, putative	tannA_chr01:2608100..2609191(+)	tannA_chr01
579	TA08265	1647.93	up in indicus	2001.14	1224.06	0.611682	-0.709146	9.21776e-09	4.97364e-06	TA08265	TA08265-t26_1	T. annulata strain Ankara	CR940353:805,998..806,321(-)	histone H2B, putative	CR940353:805998..806321(-)	CR940353
471	TA05815	336.206	up in indicus	414.012	242.839	0.58655	-0.769675	8.47396e-07	0.000400077	TA05815	TA05815-t26_1	T. annulata strain Ankara	tannA_chr01:1,479,465..1,481,348(+)	hypothetical protein, conserved	tannA_chr01:1479465..1481348(+)	tannA_chr01
2999	TA15180	70.1647	up in taurus	40.1353	106.2	2.64605	1.40384	1.18956e-06	0.000499217	TA15180	TA15180-t26_1	T. annulata strain Ankara	CR940348:371,425..382,566(-)	hypothetical protein	CR940348:371425..382566(-)	CR940348
655	TA06775	204.88	up in taurus	147.041	274.287	1.86538	0.89947	3.34306e-06	0.00126267	TA06775	TA06775-t26_1	T. annulata strain Ankara	tannA_chr01:1,563,384..1,565,253(+)	hypothetical protein, conserved	tannA_chr01:1563384..1565253(+)	tannA_chr01
333	TA02545	2484.57	up in indicus	2891.99	1995.67	0.690068	-0.53519	9.57887e-06	0.00304099	TA02545	TA02545-t26_1	T. annulata strain Ankara	CR940352:96,264..102,463(+)	carbamoyl phosphate synthase II, putative	CR940352:96264..102463(+)	CR940352
491	TA16055	45.3345	up in indicus	65.3293	21.3408	0.326665	-1.61412	9.6616e-06	0.00304099	TA16055	TA16055-t26_1	T. annulata strain Ankara	CR940348:3,563..7,171(-)	SfiI-subtelomeric fragment related protein family member, putative	CR940348:3563..7171(-)	CR940348
1208	TA09975	93.1766	up in taurus	59.596	133.473	2.23964	1.16326	1.31546e-05	0.00310531	TA09975	TA09975-t26_1	T. annulata strain Ankara	CR940353:1,802,691..1,804,019(+)	hypothetical protein	CR940353:1802691..1804019(+)	CR940353
1331	TA19665	245.952	up in taurus	187.482	316.116	1.68611	0.753703	1.30135e-05	0.00310531	TA19665	TA19665-t26_1	T. annulata strain Ankara	tannA_chr01:531,549..539,864(-)	SfiI-subtelomeric fragment related protein family member, putative	tannA_chr01:531549..539864(-)	tannA_chr01
3287	TA15200	2394.91	up in taurus	2022.25	2842.1	1.40541	0.490994	1.10139e-05	0.00310531	TA15200	TA15200-t26_1	T. annulata strain Ankara	CR940348:365,404..366,290(+)	60S ribosomal subunit protein L18, putative	CR940348:365404..366290(+)	CR940348
3382	TA06600	831.899	up in taurus	679.891	1014.31	1.49187	0.577122	1.19343e-05	0.00310531	TA06600	TA06600-t26_1	T. annulata strain Ankara	tannA_chr01:2,019,191..2,020,523(+)	transketolase subunit, putative	tannA_chr01:2019191..2020523(+)	tannA_chr01
1750	TA09790	1028.12	up in taurus	840.84	1252.85	1.48999	0.575306	1.74683e-05	0.00388105	TA09790	TA09790-t26_1	T. annulata strain Ankara	CR940353:1,819,165..1,821,225(+)	Theileria-specific sub-telomeric protein, SVSP family member, putative	CR940353:1819165..1821225(+)	CR940353
2154	Tap370b08.q2ca38.03c	1401.63	up in indicus	1635.28	1121.26	0.685667	-0.54442	1.95818e-05	0.00410891	Tap370b08.q2ca38.03c	Tap370b08.q2ca38.03c-t26_1	T. annulata strain Ankara	CR940346:4,452..5,543(-)	cytochrome B, putative	CR940346:4452..5543(-)	CR940346
155	TA08715	707.929	up in taurus	578.011	863.83	1.49449	0.57965	2.07412e-05	0.00412313	TA08715	TA08715-t26_1	T. annulata strain Ankara	CR940353:203,314..204,032(-)	bacterial histone-like protein, putative	CR940353:203314..204032(-)	CR940353
3746	TA05055	38.3803	up in taurus	19.4406	61.108	3.14331	1.65228	3.10062e-05	0.00585552	TA05055	TA05055-t26_1	T. annulata strain Ankara	CR940352:1,152,302..1,154,557(+)	hypothetical protein	CR940352:1152302..1154557(+)	CR940352
2974	TA10395	159.873	up in taurus	114.6	214.2	1.86912	0.902355	3.3458e-05	0.00601767	TA10395	TA10395-t26_1	T. annulata strain Ankara	CR940353:1,397,976..1,401,257(+)	hypothetical protein, conserved	CR940353:1397976..1401257(+)	CR940353
2928	TA07150	255.114	up in indicus	314.819	183.467	0.58277	-0.779002	4.79624e-05	0.00823427	TA07150	TA07150-t26_1	T. annulata strain Ankara	CR940353:374,854..380,148(-)	RNA-binding protein, putative	CR940353:374854..380148(-)	CR940353
3127	TA06735	325.474	up in indicus	393.308	244.073	0.620564	-0.688348	5.79618e-05	0.00951834	TA06735	TA06735-t26_1	T. annulata strain Ankara	tannA_chr01:1,547,429..1,549,001(+)	hypothetical protein, conserved	tannA_chr01:1547429..1549001(+)	tannA_chr01
907	TA18190	56.1322	up in taurus	33.1425	83.7198	2.52606	1.33689	6.42273e-05	0.0101078	TA18190	TA18190-t26_1	T. annulata strain Ankara	CR940352:1,671,529..1,672,845(-)	hypothetical protein, conserved	CR940352:1671529..1672845(-)	CR940352
3483	TA04735	2765.2	up in taurus	2375.18	3233.23	1.36126	0.444942	7.04333e-05	0.0106411	TA04735	TA04735-t26_1	T. annulata strain Ankara	CR940352:1,011,385..1,011,669(-)	high-mobility-group (HMG) protein, putative	CR940352:1011385..1011669(-)	CR940352
3732	TA03735	457.42	up in indicus	538.259	360.413	0.669591	-0.578649	8.32262e-05	0.0120902	TA03735	TA03735-t26_1	T. annulata strain Ankara	CR940352:582,685..584,111(+)	cysteine protease precursor, tacP, putative	CR940352:582685..584111(+)	CR940352
4	TA15225	242.823	up in taurus	191.062	304.935	1.596	0.674458	9.86794e-05	0.0126669	TA15225	TA15225-t26_1	T. annulata strain Ankara	CR940348:356,010..356,636(-)	hypothetical protein, conserved	CR940348:356010..356636(-)	CR940348
1011	TA10725	1128.59	up in taurus	958.598	1332.58	1.39013	0.475221	9.24537e-05	0.0126669	TA10725	TA10725-t26_1	T. annulata strain Ankara	CR940353:1,267,284..1,269,943(-)	serine/threonine protein kinase, putative	CR940353:1267284..1269943(-)	CR940353
1997	TA08145	11936.8	up in taurus	10418.4	13758.8	1.32062	0.401214	9.92113e-05	0.0126669	TA08145	TA08145-t26_1	T. annulata strain Ankara	CR940353:767,680..768,699(-)	glyceraldehyde-3-phosphate dehydrogenase, putative	CR940353:767680..768699(-)	CR940353
2709	TA21330	1562.38	up in indicus	1778.77	1302.71	0.732367	-0.449362	0.000100611	0.0126669	TA21330	TA21330-t26_1	T. annulata strain Ankara	tannA_chr01:648,837..650,767(-)	glycerol-3-phosphate dehydrogenase (gpdh), putative	tannA_chr01:648837..650767(-)	tannA_chr01
1225	TA18520	239.694	up in taurus	187.159	302.737	1.61754	0.693802	0.000109687	0.0133641	TA18520	TA18520-t26_1	T. annulata strain Ankara	CR940352:1,308,078..1,309,286(-)	queuine trna-ribosyltransferase-related protein, putative	CR940352:1308078..1309286(-)	CR940352
610	TA08005	152.884	up in taurus	115.765	197.426	1.7054	0.770112	0.000120648	0.0142402	TA08005	TA08005-t26_1	T. annulata strain Ankara	CR940353:709,370..710,404(+)	hypothetical protein	CR940353:709370..710404(+)	CR940353
298	TA06985	398.468	up in taurus	327.845	483.217	1.47392	0.559657	0.000126954	0.0145304	TA06985	TA06985-t26_1	T. annulata strain Ankara	tannA_chr01:1,651,734..1,654,635(-)	hypothetical protein, conserved	tannA_chr01:1651734..1654635(-)	tannA_chr01
2293	TA07995	500.348	up in taurus	412.261	606.052	1.47007	0.555881	0.000140963	0.0152886	TA07995	TA07995-t26_1	T. annulata strain Ankara	CR940353:703,933..709,275(+)	hypothetical protein	CR940353:703933..709275(+)	CR940353
2786	TA14025	185.984	up in indicus	229.015	134.347	0.586629	-0.769479	0.000141673	0.0152886	TA14025	TA14025-t26_1	T. annulata strain Ankara	CR940348:792,617..796,123(+)	hypothetical protein	CR940348:792617..796123(+)	CR940348
2902	TA02725	172.963	up in taurus	129.536	225.076	1.73755	0.797052	0.000164138	0.0172208	TA02725	TA02725-t26_1	T. annulata strain Ankara	CR940352:29,567..32,503(-)	hypothetical protein	CR940352:29567..32503(-)	CR940352
2308	TA07845	963.23	up in indicus	1111.77	784.985	0.70607	-0.502118	0.000169697	0.0173228	TA07845	TA07845-t26_1	T. annulata strain Ankara	CR940353:642,630..643,013(+)	histone H2A, putative	CR940353:642630..643013(+)	CR940353
2535	TA09920	356.014	up in taurus	289.191	436.202	1.50835	0.592974	0.00018163	0.018053	TA09920	TA09920-t26_1	T. annulata strain Ankara	CR940353:1,804,732..1,806,714(+)	SfiI-subtelomeric fragment related protein family member, putative	CR940353:1804732..1806714(+)	CR940353
2539	TA18350	411.867	up in indicus	484.94	324.179	0.668494	-0.581013	0.000196015	0.0185088	TA18350	TA18350-t26_1	T. annulata strain Ankara	CR940352:1,739,020..1,741,835(-)	elongation factor g 1, mitochondrial precursor	CR940352:1739020..1741835(-)	CR940352
3315	TA04770	1174.57	up in indicus	1338.75	977.567	0.73021	-0.453617	0.000195361	0.0185088	TA04770	TA04770-t26_1	T. annulata strain Ankara	CR940352:1,026,425..1,032,381(+)	P-type ATPase 2, putative	CR940352:1026425..1032381(+)	CR940352
2310	TA07840	329.392	up in indicus	393.816	252.084	0.640105	-0.64362	0.000228409	0.0206407	TA07840	TA07840-t26_1	T. annulata strain Ankara	CR940353:641,086..641,496(-)	histone H3, putative	CR940353:641086..641496(-)	CR940353
3059	TA05560	856.052	up in indicus	986.223	699.847	0.709624	-0.494874	0.000229523	0.0206407	TA05560	TA05560-t26_1	T. annulata strain Ankara	CR940352:1,876,431..1,877,759(+)	Theileria-specific sub-telomeric protein, SVSP family, putative	CR940352:1876431..1877759(+)	CR940352
925	TA09030	65.9788	up in taurus	43.5933	92.8414	2.12972	1.09066	0.000240502	0.0211251	TA09030	TA09030-t26_1	T. annulata strain Ankara	CR940353:1,113,561..1,118,534(+)	hypothetical protein, conserved	CR940353:1113561..1118534(+)	CR940353
445	TA06180	461.186	up in indicus	540.683	365.789	0.676532	-0.563769	0.000253422	0.0212706	TA06180	TA06180-t26_1	T. annulata strain Ankara	tannA_chr01:1,874,298..1,875,845(-)	protein kinase, putative	tannA_chr01:1874298..1875845(-)	tannA_chr01
2692	TA04565	651.19	up in indicus	751.82	530.434	0.705534	-0.503212	0.000247918	0.0212706	TA04565	TA04565-t26_1	T. annulata strain Ankara	CR940352:923,424..924,743(+)	hypothetical protein	CR940352:923424..924743(+)	CR940352
2504	TA10020	100.565	up in taurus	71.4459	135.508	1.89665	0.923454	0.00026479	0.0217416	TA10020	TA10020-t26_1	T. annulata strain Ankara	CR940353:1,523,707..1,526,455(+)	hypothetical protein, conserved	CR940353:1523707..1526455(+)	CR940353
1689	TA12815	1478.34	up in taurus	1275.14	1722.19	1.35058	0.433583	0.00028662	0.0225534	TA12815	TA12815-t26_1	T. annulata strain Ankara	CR940348:1,241,395..1,241,789(+)	60S acidic ribosomal protein p2, putative	CR940348:1241395..1241789(+)	CR940348
3234	TA20020	101.187	up in taurus	70.6874	137.786	1.94923	0.962903	0.000283816	0.0225534	TA20020	TA20020-t26_1	T. annulata strain Ankara	tannA_chr01:211,350..219,767(-)	hypothetical protein, conserved	tannA_chr01:211350..219767(-)	tannA_chr01
3253	TA15995	3465.42	up in taurus	3037.3	3979.15	1.3101	0.389672	0.000348648	0.0268744	TA15995	TA15995-t26_1	T. annulata strain Ankara	CR940348:1,751,112..1,753,383(-)	long-chain acyl-coa synthetase, putative	CR940348:1751112..1753383(-)	CR940348
3142	TA18240	884.601	up in taurus	752.146	1043.55	1.38743	0.47241	0.000362072	0.0273509	TA18240	TA18240-t26_1	T. annulata strain Ankara	CR940352:1,698,544..1,703,776(+)	ATP-dependent RNA helicase, putative	CR940352:1698544..1703776(+)	CR940352
1480	TA17615	440.571	up in taurus	366.53	529.42	1.44441	0.530483	0.00036973	0.0273818	TA17615	TA17615-t26_1	T. annulata strain Ankara	CR940352:1,260,704..1,261,402(+)	hypothetical protein, conserved	CR940352:1260704..1261402(+)	CR940352
2382	TA03185	473.174	up in taurus	395.539	566.337	1.43181	0.51784	0.00039976	0.0290364	TA03185	TA03185-t26_1	T. annulata strain Ankara	CR940352:140,064..140,518(+)	hypothetical protein	CR940352:140064..140518(+)	CR940352
1557	TA20935	702.63	up in taurus	597.325	828.996	1.38785	0.472848	0.000411931	0.0293559	TA20935	TA20935-t26_1	T. annulata strain Ankara	tannA_chr01:795,509..797,571(-)	hypothetical protein	tannA_chr01:795509..797571(-)	tannA_chr01
3812	TA14110	346.004	up in taurus	284.448	419.871	1.47609	0.56178	0.000485395	0.0339507	TA14110	TA14110-t26_1	T. annulata strain Ankara	CR940348:766,731..767,078(+)	hypothetical protein	CR940348:766731..767078(+)	CR940348
272	TA10865	343.798	up in indicus	404.9	270.475	0.668003	-0.582073	0.000516156	0.0347001	TA10865	TA10865-t26_1	T. annulata strain Ankara	CR940353:1,227,087..1,228,826(-)	Tpr-related protein family member, putative	CR940353:1227087..1228826(-)	CR940353
1829	TA19460	814.641	up in taurus	694.241	959.121	1.38154	0.466277	0.000523671	0.0347001	TA19460	TA19460-t26_1	T. annulata strain Ankara	tannA_chr01:432,498..435,565(+)	hypothetical protein	tannA_chr01:432498..435565(+)	tannA_chr01
1938	TA19395	551.539	up in taurus	469.46	650.033	1.38464	0.46951	0.000514791	0.0347001	TA19395	TA19395-t26_1	T. annulata strain Ankara	tannA_chr01:412,085..413,209(-)	ATP synthase gamma chain, mitochondrial precursor, putative	tannA_chr01:412085..413209(-)	tannA_chr01
3057	TA05565	921.518	up in indicus	1052.79	763.995	0.725689	-0.462577	0.00055627	0.0362247	TA05565	TA05565-t26_1	T. annulata strain Ankara	CR940352:1,874,431..1,876,143(+)	Theileria-specific sub-telomeric protein, SVSP family, putative	CR940352:1874431..1876143(+)	CR940352
2933	TA11775	2149.19	up in taurus	1894.55	2454.76	1.2957	0.373728	0.000573826	0.0367346	TA11775	TA11775-t26_1	T. annulata strain Ankara	CR940348:1,588,700..1,591,663(-)	hypothetical protein	CR940348:1588700..1591663(-)	CR940348
1798	TA20580	2088.52	up in taurus	1829.45	2399.4	1.31154	0.391264	0.000658878	0.038447	TA20580	TA20580-t26_1	T. annulata strain Ankara	tannA_chr01:1,008,759..1,010,306(-)	ribonucleoprotein, putative	tannA_chr01:1008759..1010306(-)	tannA_chr01
2024	TA13705	1133.05	up in indicus	1278.22	958.832	0.750129	-0.41479	0.000641799	0.038447	TA13705	TA13705-t26_1	T. annulata strain Ankara	CR940348:909,289..910,296(-)	hypothetical protein	CR940348:909289..910296(-)	CR940348
2909	TA16775	365.183	up in indicus	425.208	293.153	0.689434	-0.536515	0.00066165	0.038447	TA16775	TA16775-t26_1	T. annulata strain Ankara	tannA_chr01:2,106,984..2,108,301(-)	hypothetical protein, conserved	tannA_chr01:2106984..2108301(-)	tannA_chr01
3122	TA05145	4402.85	up in taurus	3894.52	5012.85	1.28716	0.364187	0.000646516	0.038447	TA05145	TA05145-t26_1	T. annulata strain Ankara	CR940352:1,187,193..1,189,155(+)	hypothetical protein, conserved	CR940352:1187193..1189155(+)	CR940352
3647	TA06700	2868.28	up in taurus	2513.18	3294.41	1.31085	0.390508	0.000637764	0.038447	TA06700	TA06700-t26_1	T. annulata strain Ankara	tannA_chr01:1,526,209..1,534,325(-)	amine oxidase (flavin-containing)	tannA_chr01:1526209..1534325(-)	tannA_chr01
3807	TA13095	542.615	up in taurus	458.769	643.23	1.40208	0.487568	0.000657782	0.038447	TA13095	TA13095-t26_1	T. annulata strain Ankara	CR940348:1,134,199..1,134,709(-)	nucleoside diphosphate kinase, putative	CR940348:1134199..1134709(-)	CR940348
1734	TA09770	24.6247	up in indicus	35.5659	11.4954	0.323215	-1.62943	0.000672935	0.0385102	TA09770	TA09770-t26_1	T. annulata strain Ankara	CR940353:1,834,424..1,839,549(+)	SfiI-subtelomeric fragment related protein family member, putative	CR940353:1834424..1839549(+)	CR940353
1139	TA10845	793.97	up in taurus	682.048	928.275	1.36101	0.444679	0.000740385	0.0417378	TA10845	TA10845-t26_1	T. annulata strain Ankara	CR940353:1,231,183..1,234,135(+)	double-strand break repair protein, putative	CR940353:1231183..1234135(+)	CR940353
1361	TA10080	2117.34	up in indicus	2379.57	1802.66	0.757558	-0.400572	0.000777746	0.042124	TA10080	TA10080-t26_1	T. annulata strain Ankara	CR940353:1,503,159..1,504,623(+)	hypothetical protein, conserved	CR940353:1503159..1504623(+)	CR940353
1511	TA16670	1483.19	up in taurus	1291.24	1713.52	1.32703	0.408201	0.000780694	0.042124	TA16670	TA16670-t26_1	T. annulata strain Ankara	tannA_chr01:2,458,684..2,460,706(-)	hypothetical protein, conserved	tannA_chr01:2458684..2460706(-)	tannA_chr01
1631	TA16800	468.65	up in indicus	540.591	382.321	0.707227	-0.499755	0.000776005	0.042124	TA16800	TA16800-t26_1	T. annulata strain Ankara	tannA_chr01:2,119,805..2,120,923(-)	hypothetical protein, conserved	tannA_chr01:2119805..2120923(-)	tannA_chr01
3558	TA13915	180.17	up in indicus	216.238	136.888	0.633044	-0.659622	0.000808059	0.0429864	TA13915	TA13915-t26_1	T. annulata strain Ankara	CR940348:838,599..840,539(-)	hypothetical protein	CR940348:838599..840539(-)	CR940348
758	TA20740	147.848	up in taurus	114.827	187.472	1.63264	0.707208	0.000877956	0.0451333	TA20740	TA20740-t26_1	T. annulata strain Ankara	tannA_chr01:910,391..912,273(+)	hypothetical protein	tannA_chr01:910391..912273(+)	tannA_chr01
2000	TA06495	353.338	up in indicus	412.09	282.836	0.686346	-0.542993	0.000884265	0.0451333	TA06495	TA06495-t26_1	T. annulata strain Ankara	tannA_chr01:1,986,333..1,987,268(+)	hypothetical protein, conserved	tannA_chr01:1986333..1987268(+)	tannA_chr01
2325	TA09440	240.462	up in taurus	196.633	293.056	1.49037	0.575672	0.000867015	0.0451333	TA09440	TA09440-t26_1	T. annulata strain Ankara	CR940348:1,954,963..1,959,120(-)	hypothetical protein	CR940348:1954963..1959120(-)	CR940348
3090	TA04385	148.862	up in taurus	115.83	188.5	1.62738	0.702552	0.000971021	0.0489006	TA04385	TA04385-t26_1	T. annulata strain Ankara	CR940352:859,245..861,870(+)	neutral sphingomyelinase, putative	CR940352:859245..861870(+)	CR940352
3826	TA09575	338.389	up in indicus	397.264	267.739	0.673957	-0.569272	0.00106238	0.0527975	TA09575	TA09575-t26_1	T. annulata strain Ankara	tannA_chr01:2,508,381..2,510,483(+)	hypothetical protein	tannA_chr01:2508381..2510483(+)	tannA_chr01
2912	TA16770	764.984	up in indicus	867.515	641.948	0.739985	-0.434433	0.00116572	0.0571809	TA16770	TA16770-t26_1	T. annulata strain Ankara	tannA_chr01:2,104,953..2,106,959(-)	hypothetical protein, conserved	tannA_chr01:2104953..2106959(-)	tannA_chr01
544	TA12105	40214.2	up in taurus	35973.7	45302.7	1.25933	0.332653	0.00122722	0.059426	TA12105	TA12105-t26_1	T. annulata strain Ankara	CR940348:1,474,807..1,477,590(-)	heat shock protein 90, putative	CR940348:1474807..1477590(-)	CR940348
1881	TA19735	335.434	up in indicus	387.716	272.695	0.703336	-0.507715	0.0014227	0.0655311	TA19735	TA19735-t26_1	T. annulata strain Ankara	tannA_chr01:107,135..108,199(+)	DNA-directed RNA polymerase ii, putative	tannA_chr01:107135..108199(+)	tannA_chr01
2970	TA20325	142.433	up in indicus	171.431	107.635	0.627864	-0.671476	0.00139384	0.0655311	TA20325	TA20325-t26_1	T. annulata strain Ankara	tannA_chr01:1,111,823..1,113,241(+)	integral membrane protein, putative	tannA_chr01:1111823..1113241(+)	tannA_chr01
3403	TA14675	81.9888	up in taurus	58.8046	109.81	1.86737	0.901005	0.00142151	0.0655311	TA14675	TA14675-t26_1	T. annulata strain Ankara	CR940348:576,682..577,734(-)	hypothetical protein	CR940348:576682..577734(-)	CR940348
3733	TA13450	306.946	up in taurus	257.865	365.842	1.41873	0.504604	0.00139831	0.0655311	TA13450	TA13450-t26_1	T. annulata strain Ankara	CR940348:1,013,344..1,014,874(+)	hypothetical protein	CR940348:1013344..1014874(+)	CR940348
2327	TA09445	184.606	up in taurus	149.003	227.33	1.52567	0.609446	0.00149436	0.0680022	TA09445	TA09445-t26_1	T. annulata strain Ankara	CR940348:1,961,396..1,964,125(+)	hypothetical protein	CR940348:1961396..1964125(+)	CR940348
2227	TA05355	1329.25	up in indicus	1477.38	1151.49	0.779413	-0.359539	0.00162618	0.0731202	TA05355	TA05355-t26_1	T. annulata strain Ankara	CR940352:282,906..288,230(+)	hypothetical protein, conserved	CR940352:282906..288230(+)	CR940352
1291	TA20380	4155.63	up in indicus	4610.37	3609.94	0.783005	-0.352906	0.00165167	0.0731443	TA20380	TA20380-t26_1	T. annulata strain Ankara	tannA_chr01:1,084,570..1,085,482(-)	transmembrane protein, conserved	tannA_chr01:1084570..1085482(-)	tannA_chr01
3335	TA03235	3670.07	up in indicus	4058.51	3203.93	0.789435	-0.341107	0.00166545	0.0731443	TA03235	TA03235-t26_1	T. annulata strain Ankara	CR940352:375,650..380,686(-)	DNA-directed RNA polymerase II largest subunit, putative	CR940352:375650..380686(-)	CR940352
1688	TA13810	311.744	up in indicus	357.038	257.39	0.720903	-0.472122	0.00169311	0.0735045	TA13810	TA13810-t26_1	T. annulata strain Ankara	CR940348:877,952..878,641(+)	ts-chitose type 23 kDa piroplasm surface-like protein, putative	CR940348:877952..878641(+)	CR940348
1490	TA05125	173.465	up in indicus	204.575	136.133	0.665444	-0.587611	0.00171945	0.0737994	TA05125	TA05125-t26_1	T. annulata strain Ankara	CR940352:1,183,767..1,185,580(+)	hypothetical protein, conserved	CR940352:1183767..1185580(+)	CR940352
1580	TA20735	494.815	up in taurus	422.364	581.755	1.37738	0.461924	0.00175867	0.0746346	TA20735	TA20735-t26_1	T. annulata strain Ankara	tannA_chr01:921,009..923,400(-)	DNA mismatch repair protein msh2, putative	tannA_chr01:921009..923400(-)	tannA_chr01
968	TA17185	291.088	up in taurus	242.217	349.733	1.44388	0.529953	0.00187452	0.0753198	TA17185	TA17185-t26_1	T. annulata strain Ankara	CR940353:61,484..62,371(-)	hypothetical protein	CR940353:61484..62371(-)	CR940353
1400	TA08235	94.0661	up in indicus	117.806	65.5785	0.556667	-0.845113	0.00183848	0.0753198	TA08235	TA08235-t26_1	T. annulata strain Ankara	CR940353:795,996..797,474(-)	hypothetical protein	CR940353:795996..797474(-)	CR940353
1530	TA16010	232.978	up in taurus	189.621	285.007	1.50304	0.587882	0.00180515	0.0753198	TA16010	TA16010-t26_1	T. annulata strain Ankara	CR940348:43,190..46,132(-)	hypothetical protein	CR940348:43190..46132(-)	CR940348
1953	TA09890	4158.16	up in taurus	3701	4706.74	1.27175	0.346816	0.00185655	0.0753198	TA09890	TA09890-t26_1	T. annulata strain Ankara	CR940353:1,574,506..1,585,798(+)	hypothetical protein, conserved	CR940353:1574506..1585798(+)	CR940353
2305	TA09330	144.548	up in indicus	173.955	109.258	0.628082	-0.670975	0.00184667	0.0753198	TA09330	TA09330-t26_1	T. annulata strain Ankara	CR940353:298,311..300,791(+)	hypothetical protein	CR940353:298311..300791(+)	CR940353
1234	TA10400	85.815	up in taurus	64.3289	111.598	1.73481	0.794775	0.00189849	0.0754801	TA10400	TA10400-t26_1	T. annulata strain Ankara	CR940353:1,393,552..1,397,632(+)	hypothetical protein, conserved	CR940353:1393552..1397632(+)	CR940353
3466	TA12405	526.943	up in taurus	452.506	616.266	1.3619	0.445617	0.00203703	0.0801445	TA12405	TA12405-t26_1	T. annulata strain Ankara	CR940348:1,371,386..1,372,889(-)	hypothetical protein, conserved	CR940348:1371386..1372889(-)	CR940348
952	TA05095	76.7016	up in taurus	55.6558	101.957	1.83191	0.87335	0.00217152	0.0845551	TA05095	TA05095-t26_1	T. annulata strain Ankara	CR940352:1,169,851..1,172,978(+)	hypothetical protein	CR940352:1169851..1172978(+)	CR940352
2862	TA07880	674.65	up in indicus	761.51	570.417	0.74906	-0.416847	0.0022657	0.086847	TA07880	TA07880-t26_1	T. annulata strain Ankara	CR940353:658,470..660,864(-)	hypothetical protein	CR940353:658470..660864(-)	CR940353
3784	TA17945	801.086	up in taurus	696.798	926.232	1.32927	0.410634	0.00227637	0.086847	TA17945	TA17945-t26_1	T. annulata strain Ankara	CR940352:1,271,088..1,271,673(+)	60S ribosomal protein l28, putative	CR940352:1271088..1271673(+)	CR940352
3612	TA08295	822.573	up in taurus	720.244	945.368	1.31257	0.392392	0.00232111	0.0876685	TA08295	TA08295-t26_1	T. annulata strain Ankara	CR940353:814,059..817,859(-)	chromosome segregation protein (SMC homologue), putative	CR940353:814059..817859(-)	CR940353
1334	TA10885	3255.83	up in taurus	2907.1	3674.3	1.26391	0.337892	0.00235516	0.0880736	TA10885	TA10885-t26_1	T. annulata strain Ankara	CR940353:1,214,229..1,220,468(+)	SWI/SNF-related chromatin remodelling factor (ISWI homologue), putative	CR940353:1214229..1220468(+)	CR940353
18	TA07570	242.45	up in taurus	200.612	292.655	1.45881	0.544788	0.00269896	0.0959023	TA07570	TA07570-t26_1	T. annulata strain Ankara	CR940353:544,117..545,995(+)	hypothetical protein, conserved	CR940353:544117..545995(+)	CR940353
125	TA08665	809.276	up in taurus	709.623	928.859	1.30895	0.388407	0.00269276	0.0959023	TA08665	TA08665-t26_1	T. annulata strain Ankara	CR940353:971,835..972,176(+)	60S ribosomal protein L44, putative	CR940353:971835..972176(+)	CR940353
1126	TA15750	21714.9	up in taurus	19623.9	24224.2	1.23442	0.303835	0.00262728	0.0959023	TA15750	TA15750-t26_1	T. annulata strain Ankara	CR940348:152,797..153,927(+)	actin 1, putative	CR940348:152797..153927(+)	CR940348
1195	TA08750	615.457	up in taurus	530.753	717.101	1.3511	0.434134	0.00271721	0.0959023	TA08750	TA08750-t26_1	T. annulata strain Ankara	CR940353:1,002,982..1,006,282(+)	chromosome maintenance protein (SMC5 homologue), putative	CR940353:1002982..1006282(+)	CR940353
1423	TA13570	507.685	up in taurus	436.436	593.184	1.35916	0.442711	0.00262908	0.0959023	TA13570	TA13570-t26_1	T. annulata strain Ankara	CR940348:1,831,866..1,832,978(+)	deoxyhypusine synthase, putative	CR940348:1831866..1832978(+)	CR940348
1793	TA16025	818.425	up in indicus	916.852	700.312	0.763823	-0.38869	0.00265014	0.0959023	TA16025	TA16025-t26_1	T. annulata strain Ankara	CR940348:33,419..35,101(-)	Theileria-specific sub-telomeric protein, SVSP family, putative	CR940348:33419..35101(-)	CR940348
3186	TA06095	58.9987	up in indicus	74.9531	39.8535	0.531713	-0.911282	0.00274224	0.0959023	TA06095	TA06095-t26_1	T. annulata strain Ankara	tannA_chr01:1,843,856..1,846,534(-)	Tpr-related protein family member, putative	tannA_chr01:1843856..1846534(-)	tannA_chr01
1224	TA20575	3559.38	up in indicus	3921.63	3124.67	0.796779	-0.327748	0.00288406	0.0999367	TA20575	TA20575-t26_1	T. annulata strain Ankara	tannA_chr01:1,011,937..1,014,018(+)	enzyme, putative	tannA_chr01:1011937..1014018(+)	tannA_chr01

## Sheet: parasiteIDsfdr0.1.txt
		Gene ID	source_id	Organism	Genomic Location (Gene)	Product Description	Transcript Product Description	gene_source_id	Genomic Location (Transcript)	Genomic Sequence ID	Ortholog Group	Ortholog count	Paralog count
TA02545		TA02545	TA02545-t26_1	T. annulata strain Ankara	CR940352:96,264..102,463(+)	carbamoyl phosphate synthase II, putative	carbamoyl phosphate synthase II, putative	TA02545	CR940352:96264..102463(+)	CR940352	OG5_126835	7	0
TA02725		TA02725	TA02725-t26_1	T. annulata strain Ankara	CR940352:29,567..32,503(-)	hypothetical protein	hypothetical protein	TA02725	CR940352:29567..32503(-)	CR940352	OG5_167089	11	3
TA03185		TA03185	TA03185-t26_1	T. annulata strain Ankara	CR940352:140,064..140,518(+)	hypothetical protein	hypothetical protein	TA03185	CR940352:140064..140518(+)	CR940352	OG5_154281	5	0
TA03235		TA03235	TA03235-t26_1	T. annulata strain Ankara	CR940352:375,650..380,686(-)	DNA-directed RNA polymerase II largest subunit, putative	DNA-directed RNA polymerase II largest subunit, putative	TA03235	CR940352:375650..380686(-)	CR940352	OG5_126637	17	1
TA03735		TA03735	TA03735-t26_1	T. annulata strain Ankara	CR940352:582,685..584,111(+)	cysteine protease precursor, tacP, putative	cysteine protease precursor, tacP, putative	TA03735	CR940352:582685..584111(+)	CR940352	OG5_126607	18	3
TA04385		TA04385	TA04385-t26_1	T. annulata strain Ankara	CR940352:859,245..861,870(+)	neutral sphingomyelinase, putative	neutral sphingomyelinase, putative	TA04385	CR940352:859245..861870(+)	CR940352	OG5_130409	8	0
TA04565		TA04565	TA04565-t26_1	T. annulata strain Ankara	CR940352:923,424..924,743(+)	hypothetical protein	hypothetical protein	TA04565	CR940352:923424..924743(+)	CR940352	OG5_tann|TA04565	2	0
TA04735		TA04735	TA04735-t26_1	T. annulata strain Ankara	CR940352:1,011,385..1,011,669(-)	high-mobility-group (HMG) protein, putative	high-mobility-group (HMG) protein, putative	TA04735	CR940352:1011385..1011669(-)	CR940352	OG5_126740	7	0
TA04770		TA04770	TA04770-t26_1	T. annulata strain Ankara	CR940352:1,026,425..1,032,381(+)	P-type ATPase 2, putative	P-type ATPase 2, putative	TA04770	CR940352:1026425..1032381(+)	CR940352	OG5_126610	7	0
TA05055		TA05055	TA05055-t26_1	T. annulata strain Ankara	CR940352:1,152,302..1,154,557(+)	hypothetical protein	hypothetical protein	TA05055	CR940352:1152302..1154557(+)	CR940352	OG5_214216	6	0
TA05095		TA05095	TA05095-t26_1	T. annulata strain Ankara	CR940352:1,169,851..1,172,978(+)	hypothetical protein	hypothetical protein	TA05095	CR940352:1169851..1172978(+)	CR940352	OG5_137246	8	1
TA05125		TA05125	TA05125-t26_1	T. annulata strain Ankara	CR940352:1,183,767..1,185,580(+)	hypothetical protein, conserved	hypothetical protein, conserved	TA05125	CR940352:1183767..1185580(+)	CR940352	OG5_139383	18	2
TA05145		TA05145	TA05145-t26_1	T. annulata strain Ankara	CR940352:1,187,193..1,189,155(+)	hypothetical protein, conserved	hypothetical protein, conserved	TA05145	CR940352:1187193..1189155(+)	CR940352	OG5_139383	18	2
TA05355		TA05355	TA05355-t26_1	T. annulata strain Ankara	CR940352:282,906..288,230(+)	hypothetical protein, conserved	hypothetical protein, conserved	TA05355	CR940352:282906..288230(+)	CR940352	OG5_129398	8	0
TA05560		TA05560	TA05560-t26_1	T. annulata strain Ankara	CR940352:1,876,431..1,877,759(+)	Theileria-specific sub-telomeric protein, SVSP family, putative	Theileria-specific sub-telomeric protein, SVSP family, putative	TA05560	CR940352:1876431..1877759(+)	CR940352	OG5_144627	8	9
TA05565		TA05565	TA05565-t26_1	T. annulata strain Ankara	CR940352:1,874,431..1,876,143(+)	Theileria-specific sub-telomeric protein, SVSP family, putative	Theileria-specific sub-telomeric protein, SVSP family, putative	TA05565	CR940352:1874431..1876143(+)	CR940352	OG5_247120	0	1
TA05815		TA05815	TA05815-t26_1	T. annulata strain Ankara	tannA_chr01:1,479,465..1,481,348(+)	hypothetical protein, conserved	hypothetical protein, conserved	TA05815	tannA_chr01:1479465..1481348(+)	tannA_chr01	OG5_247121	1	0
TA06095		TA06095	TA06095-t26_1	T. annulata strain Ankara	tannA_chr01:1,843,856..1,846,534(-)	Tpr-related protein family member, putative	Tpr-related protein family member, putative	TA06095	tannA_chr01:1843856..1846534(-)	tannA_chr01	OG5_129630	39	65
TA06180		TA06180	TA06180-t26_1	T. annulata strain Ankara	tannA_chr01:1,874,298..1,875,845(-)	protein kinase, putative	protein kinase, putative	TA06180	tannA_chr01:1874298..1875845(-)	tannA_chr01	OG5_127476	7	0
TA06495		TA06495	TA06495-t26_1	T. annulata strain Ankara	tannA_chr01:1,986,333..1,987,268(+)	hypothetical protein, conserved	hypothetical protein, conserved	TA06495	tannA_chr01:1986333..1987268(+)	tannA_chr01	OG5_156591	6	0
TA06600		TA06600	TA06600-t26_1	T. annulata strain Ankara	tannA_chr01:2,019,191..2,020,523(+)	transketolase subunit, putative	transketolase subunit, putative	TA06600	tannA_chr01:2019191..2020523(+)	tannA_chr01	OG5_128323	7	0
TA06700		TA06700	TA06700-t26_1	T. annulata strain Ankara	tannA_chr01:1,526,209..1,534,325(-)	amine oxidase (flavin-containing)	amine oxidase (flavin-containing)	TA06700	tannA_chr01:1526209..1534325(-)	tannA_chr01	OG5_146824	9	0
TA06735		TA06735	TA06735-t26_1	T. annulata strain Ankara	tannA_chr01:1,547,429..1,549,001(+)	hypothetical protein, conserved	hypothetical protein, conserved	TA06735	tannA_chr01:1547429..1549001(+)	tannA_chr01	OG5_140270	7	0
TA06775		TA06775	TA06775-t26_1	T. annulata strain Ankara	tannA_chr01:1,563,384..1,565,253(+)	hypothetical protein, conserved	hypothetical protein, conserved	TA06775	tannA_chr01:1563384..1565253(+)	tannA_chr01	OG5_126585	8	2
TA06985		TA06985	TA06985-t26_1	T. annulata strain Ankara	tannA_chr01:1,651,734..1,654,635(-)	hypothetical protein, conserved	hypothetical protein, conserved	TA06985	tannA_chr01:1651734..1654635(-)	tannA_chr01	OG5_191833	11	0
TA07150		TA07150	TA07150-t26_1	T. annulata strain Ankara	CR940353:374,854..380,148(-)	RNA-binding protein, putative	RNA-binding protein, putative	TA07150	CR940353:374854..380148(-)	CR940353	OG5_169494	1	0
TA07570		TA07570	TA07570-t26_1	T. annulata strain Ankara	CR940353:544,117..545,995(+)	hypothetical protein, conserved	hypothetical protein, conserved	TA07570	CR940353:544117..545995(+)	CR940353	OG5_132466	7	0
TA07840		TA07840	TA07840-t26_1	T. annulata strain Ankara	CR940353:641,086..641,496(-)	histone H3, putative	histone H3, putative	TA07840	CR940353:641086..641496(-)	CR940353	OG5_126569	16	1
TA07845		TA07845	TA07845-t26_1	T. annulata strain Ankara	CR940353:642,630..643,013(+)	histone H2A, putative	histone H2A, putative	TA07845	CR940353:642630..643013(+)	CR940353	OG5_126570	9	0
TA07880		TA07880	TA07880-t26_1	T. annulata strain Ankara	CR940353:658,470..660,864(-)	hypothetical protein	hypothetical protein	TA07880	CR940353:658470..660864(-)	CR940353	OG5_tann|TA07880	3	0
TA07995		TA07995	TA07995-t26_1	T. annulata strain Ankara	CR940353:703,933..709,275(+)	hypothetical protein	hypothetical protein	TA07995	CR940353:703933..709275(+)	CR940353	OG5_128891	3	0
TA08005		TA08005	TA08005-t26_1	T. annulata strain Ankara	CR940353:709,370..710,404(+)	hypothetical protein	hypothetical protein	TA08005	CR940353:709370..710404(+)	CR940353	OG5_153839	2	0
TA08145		TA08145	TA08145-t26_1	T. annulata strain Ankara	CR940353:767,680..768,699(-)	glyceraldehyde-3-phosphate dehydrogenase, putative	glyceraldehyde-3-phosphate dehydrogenase, putative	TA08145	CR940353:767680..768699(-)	CR940353	OG5_126628	9	1
TA08235		TA08235	TA08235-t26_1	T. annulata strain Ankara	CR940353:795,996..797,474(-)	hypothetical protein	hypothetical protein	TA08235	CR940353:795996..797474(-)	CR940353	OG5_tann|TA08235	2	0
TA08265		TA08265	TA08265-t26_1	T. annulata strain Ankara	CR940353:805,998..806,321(-)	histone H2B, putative	histone H2B, putative	TA08265	CR940353:805998..806321(-)	CR940353	OG5_126572	14	1
TA08295		TA08295	TA08295-t26_1	T. annulata strain Ankara	CR940353:814,059..817,859(-)	chromosome segregation protein (SMC homologue), putative	chromosome segregation protein (SMC homologue), putative	TA08295	CR940353:814059..817859(-)	CR940353	OG5_127360	8	0
TA08665		TA08665	TA08665-t26_1	T. annulata strain Ankara	CR940353:971,835..972,176(+)	60S ribosomal protein L44, putative	60S ribosomal protein L44, putative	TA08665	CR940353:971835..972176(+)	CR940353	OG5_126988	7	0
TA08715		TA08715	TA08715-t26_1	T. annulata strain Ankara	CR940353:203,314..204,032(-)	bacterial histone-like protein, putative	bacterial histone-like protein, putative	TA08715	CR940353:203314..204032(-)	CR940353	OG5_130206	7	0
TA08750		TA08750	TA08750-t26_1	T. annulata strain Ankara	CR940353:1,002,982..1,006,282(+)	chromosome maintenance protein (SMC5 homologue), putative	chromosome maintenance protein (SMC5 homologue), putative	TA08750	CR940353:1002982..1006282(+)	CR940353	OG5_128615	8	0
TA09030		TA09030	TA09030-t26_1	T. annulata strain Ankara	CR940353:1,113,561..1,118,534(+)	hypothetical protein, conserved	hypothetical protein, conserved	TA09030	CR940353:1113561..1118534(+)	CR940353	OG5_139187	7	0
TA09330		TA09330	TA09330-t26_1	T. annulata strain Ankara	CR940353:298,311..300,791(+)	hypothetical protein	hypothetical protein	TA09330	CR940353:298311..300791(+)	CR940353	OG5_160586	1	0
TA09440		TA09440	TA09440-t26_1	T. annulata strain Ankara	CR940348:1,954,963..1,959,120(-)	hypothetical protein	hypothetical protein	TA09440	CR940348:1954963..1959120(-)	CR940348	OG5_174123	4	4
TA09445		TA09445	TA09445-t26_1	T. annulata strain Ankara	CR940348:1,961,396..1,964,125(+)	hypothetical protein	hypothetical protein	TA09445	CR940348:1961396..1964125(+)	CR940348	OG5_174123	4	4
TA09575		TA09575	TA09575-t26_1	T. annulata strain Ankara	tannA_chr01:2,508,381..2,510,483(+)	hypothetical protein	hypothetical protein	TA09575	tannA_chr01:2508381..2510483(+)	tannA_chr01	OG5_158465	1	0
TA09770		TA09770	TA09770-t26_1	T. annulata strain Ankara	CR940353:1,834,424..1,839,549(+)	SfiI-subtelomeric fragment related protein family member, putative	SfiI-subtelomeric fragment related protein family member, putative	TA09770	CR940353:1834424..1839549(+)	CR940353	OG5_131779	87	26
TA09790		TA09790	TA09790-t26_1	T. annulata strain Ankara	CR940353:1,819,165..1,821,225(+)	Theileria-specific sub-telomeric protein, SVSP family member, putative	Theileria-specific sub-telomeric protein, SVSP family member, putative	TA09790	CR940353:1819165..1821225(+)	CR940353	OG5_134829	16	17
TA09890		TA09890	TA09890-t26_1	T. annulata strain Ankara	CR940353:1,574,506..1,585,798(+)	hypothetical protein, conserved	hypothetical protein, conserved	TA09890	CR940353:1574506..1585798(+)	CR940353	OG5_127895	11	0
TA09920		TA09920	TA09920-t26_1	T. annulata strain Ankara	CR940353:1,804,732..1,806,714(+)	SfiI-subtelomeric fragment related protein family member, putative	SfiI-subtelomeric fragment related protein family member, putative	TA09920	CR940353:1804732..1806714(+)	CR940353	OG5_206526	1	2
TA09975		TA09975	TA09975-t26_1	T. annulata strain Ankara	CR940353:1,802,691..1,804,019(+)	hypothetical protein	hypothetical protein	TA09975	CR940353:1802691..1804019(+)	CR940353	OG5_tann|TA09975	4	0
TA10020		TA10020	TA10020-t26_1	T. annulata strain Ankara	CR940353:1,523,707..1,526,455(+)	hypothetical protein, conserved	hypothetical protein, conserved	TA10020	CR940353:1523707..1526455(+)	CR940353	OG5_152418	10	0
TA10080		TA10080	TA10080-t26_1	T. annulata strain Ankara	CR940353:1,503,159..1,504,623(+)	hypothetical protein, conserved	hypothetical protein, conserved	TA10080	CR940353:1503159..1504623(+)	CR940353	OG5_149334	7	0
TA10395		TA10395	TA10395-t26_1	T. annulata strain Ankara	CR940353:1,397,976..1,401,257(+)	hypothetical protein, conserved	hypothetical protein, conserved	TA10395	CR940353:1397976..1401257(+)	CR940353	OG5_150597	6	0
TA10400		TA10400	TA10400-t26_1	T. annulata strain Ankara	CR940353:1,393,552..1,397,632(+)	hypothetical protein, conserved	hypothetical protein, conserved	TA10400	CR940353:1393552..1397632(+)	CR940353	OG5_143224	6	0
TA10725		TA10725	TA10725-t26_1	T. annulata strain Ankara	CR940353:1,267,284..1,269,943(-)	serine/threonine protein kinase, putative	serine/threonine protein kinase, putative	TA10725	CR940353:1267284..1269943(-)	CR940353	OG5_127107	7	0
TA10845		TA10845	TA10845-t26_1	T. annulata strain Ankara	CR940353:1,231,183..1,234,135(+)	double-strand break repair protein, putative	double-strand break repair protein, putative	TA10845	CR940353:1231183..1234135(+)	CR940353	OG5_127969	8	0
TA10865		TA10865	TA10865-t26_1	T. annulata strain Ankara	CR940353:1,227,087..1,228,826(-)	Tpr-related protein family member, putative	Tpr-related protein family member, putative	TA10865	CR940353:1227087..1228826(-)	CR940353	OG5_129630	39	65
TA10885		TA10885	TA10885-t26_1	T. annulata strain Ankara	CR940353:1,214,229..1,220,468(+)	SWI/SNF-related chromatin remodelling factor (ISWI homologue), putative	SWI/SNF-related chromatin remodelling factor (ISWI homologue), putative	TA10885	CR940353:1214229..1220468(+)	CR940353	OG5_141761	7	0
TA11775		TA11775	TA11775-t26_1	T. annulata strain Ankara	CR940348:1,588,700..1,591,663(-)	hypothetical protein	hypothetical protein	TA11775	CR940348:1588700..1591663(-)	CR940348	OG5_190705	3	0
TA12105		TA12105	TA12105-t26_1	T. annulata strain Ankara	CR940348:1,474,807..1,477,590(-)	heat shock protein 90, putative	heat shock protein 90, putative	TA12105	CR940348:1474807..1477590(-)	CR940348	OG5_126623	8	0
TA12405		TA12405	TA12405-t26_1	T. annulata strain Ankara	CR940348:1,371,386..1,372,889(-)	hypothetical protein, conserved	hypothetical protein, conserved	TA12405	CR940348:1371386..1372889(-)	CR940348	OG5_147424	7	0
TA12815		TA12815	TA12815-t26_1	T. annulata strain Ankara	CR940348:1,241,395..1,241,789(+)	60S acidic ribosomal protein p2, putative	60S acidic ribosomal protein p2, putative	TA12815	CR940348:1241395..1241789(+)	CR940348	OG5_126845	7	0
TA13045		TA13045	TA13045-t26_1	T. annulata strain Ankara	CR940348:1,155,230..1,157,212(+)	hypothetical protein, conserved	hypothetical protein, conserved	TA13045	CR940348:1155230..1157212(+)	CR940348	OG5_152981	6	0
TA13095		TA13095	TA13095-t26_1	T. annulata strain Ankara	CR940348:1,134,199..1,134,709(-)	nucleoside diphosphate kinase, putative	nucleoside diphosphate kinase, putative	TA13095	CR940348:1134199..1134709(-)	CR940348	OG5_126708	7	0
TA13450		TA13450	TA13450-t26_1	T. annulata strain Ankara	CR940348:1,013,344..1,014,874(+)	hypothetical protein	hypothetical protein	TA13450	CR940348:1013344..1014874(+)	CR940348	OG5_191871	7	0
TA13570		TA13570	TA13570-t26_1	T. annulata strain Ankara	CR940348:1,831,866..1,832,978(+)	deoxyhypusine synthase, putative	deoxyhypusine synthase, putative	TA13570	CR940348:1831866..1832978(+)	CR940348	OG5_127351	7	0
TA13705		TA13705	TA13705-t26_1	T. annulata strain Ankara	CR940348:909,289..910,296(-)	hypothetical protein	hypothetical protein	TA13705	CR940348:909289..910296(-)	CR940348	OG5_247182	1	0
TA13810		TA13810	TA13810-t26_1	T. annulata strain Ankara	CR940348:877,952..878,641(+)	ts-chitose type 23 kDa piroplasm surface-like protein, putative	ts-chitose type 23 kDa piroplasm surface-like protein, putative	TA13810	CR940348:877952..878641(+)	CR940348	OG5_247183	2	0
TA13915		TA13915	TA13915-t26_1	T. annulata strain Ankara	CR940348:838,599..840,539(-)	hypothetical protein	hypothetical protein	TA13915	CR940348:838599..840539(-)	CR940348	OG5_247186	1	0
TA14025		TA14025	TA14025-t26_1	T. annulata strain Ankara	CR940348:792,617..796,123(+)	hypothetical protein	hypothetical protein	TA14025	CR940348:792617..796123(+)	CR940348	OG5_182520	4	0
TA14110		TA14110	TA14110-t26_1	T. annulata strain Ankara	CR940348:766,731..767,078(+)	hypothetical protein	hypothetical protein	TA14110	CR940348:766731..767078(+)	CR940348	OG5_247191	1	0
TA14675		TA14675	TA14675-t26_1	T. annulata strain Ankara	CR940348:576,682..577,734(-)	hypothetical protein	hypothetical protein	TA14675	CR940348:576682..577734(-)	CR940348	OG5_247197	45	0
TA15180		TA15180	TA15180-t26_1	T. annulata strain Ankara	CR940348:371,425..382,566(-)	hypothetical protein	hypothetical protein	TA15180	CR940348:371425..382566(-)	CR940348	OG5_191914	6	0
TA15200		TA15200	TA15200-t26_1	T. annulata strain Ankara	CR940348:365,404..366,290(+)	60S ribosomal subunit protein L18, putative	60S ribosomal subunit protein L18, putative	TA15200	CR940348:365404..366290(+)	CR940348	OG5_127236	6	0
TA15225		TA15225	TA15225-t26_1	T. annulata strain Ankara	CR940348:356,010..356,636(-)	hypothetical protein, conserved	hypothetical protein, conserved	TA15225	CR940348:356010..356636(-)	CR940348	OG5_153606	7	0
TA15705		TA15705	TA15705-t26_1	T. annulata strain Ankara	CR940348:173,922..174,929(-)	hypothetical protein	hypothetical protein	TA15705	CR940348:173922..174929(-)	CR940348	OG5_159718	0	0
TA15750		TA15750	TA15750-t26_1	T. annulata strain Ankara	CR940348:152,797..153,927(+)	actin 1, putative	actin 1, putative	TA15750	CR940348:152797..153927(+)	CR940348	OG5_126595	7	0
TA15995		TA15995	TA15995-t26_1	T. annulata strain Ankara	CR940348:1,751,112..1,753,383(-)	long-chain acyl-coa synthetase, putative	long-chain acyl-coa synthetase, putative	TA15995	CR940348:1751112..1753383(-)	CR940348	OG5_150506	7	0
TA16010		TA16010	TA16010-t26_1	T. annulata strain Ankara	CR940348:43,190..46,132(-)	hypothetical protein	hypothetical protein	TA16010	CR940348:43190..46132(-)	CR940348	OG5_167089	11	3
TA16025		TA16025	TA16025-t26_1	T. annulata strain Ankara	CR940348:33,419..35,101(-)	Theileria-specific sub-telomeric protein, SVSP family, putative	Theileria-specific sub-telomeric protein, SVSP family, putative	TA16025	CR940348:33419..35101(-)	CR940348	OG5_247222	1	0
TA16050		TA16050	TA16050-t26_1	T. annulata strain Ankara	CR940348:8,106..23,891(-)	SfiI-subtelomeric fragment related protein family member, putative	SfiI-subtelomeric fragment related protein family member, putative	TA16050	CR940348:8106..23891(-)	CR940348	OG5_131779	87	26
TA16055		TA16055	TA16055-t26_1	T. annulata strain Ankara	CR940348:3,563..7,171(-)	SfiI-subtelomeric fragment related protein family member, putative	SfiI-subtelomeric fragment related protein family member, putative	TA16055	CR940348:3563..7171(-)	CR940348	OG5_131779	87	26
TA16670		TA16670	TA16670-t26_1	T. annulata strain Ankara	tannA_chr01:2,458,684..2,460,706(-)	hypothetical protein, conserved	hypothetical protein, conserved	TA16670	tannA_chr01:2458684..2460706(-)	tannA_chr01	OG5_131121	52	0
TA16770		TA16770	TA16770-t26_1	T. annulata strain Ankara	tannA_chr01:2,104,953..2,106,959(-)	hypothetical protein, conserved	hypothetical protein, conserved	TA16770	tannA_chr01:2104953..2106959(-)	tannA_chr01	OG5_153625	7	0
TA16775		TA16775	TA16775-t26_1	T. annulata strain Ankara	tannA_chr01:2,106,984..2,108,301(-)	hypothetical protein, conserved	hypothetical protein, conserved	TA16775	tannA_chr01:2106984..2108301(-)	tannA_chr01	OG5_129737	7	0
TA16800		TA16800	TA16800-t26_1	T. annulata strain Ankara	tannA_chr01:2,119,805..2,120,923(-)	hypothetical protein, conserved	hypothetical protein, conserved	TA16800	tannA_chr01:2119805..2120923(-)	tannA_chr01	OG5_128978	6	0
TA17115		TA17115	TA17115-t26_1	T. annulata strain Ankara	CR940353:9,751..24,408(-)	SfiI-subtelomeric fragment related protein family member, putative	SfiI-subtelomeric fragment related protein family member, putative	TA17115	CR940353:9751..24408(-)	CR940353	OG5_131779	87	26
TA17185		TA17185	TA17185-t26_1	T. annulata strain Ankara	CR940353:61,484..62,371(-)	hypothetical protein	hypothetical protein	TA17185	CR940353:61484..62371(-)	CR940353	OG5_tann|TA17185	1	0
TA17346		TA17346	TA17346-t26_1	T. annulata strain Ankara	tannA_chr01:2,608,099..2,609,191(+)	Theileria-specific hypothetical telomeric sfii fragment-related protein, putative	Theileria-specific hypothetical telomeric sfii fragment-related protein, putative	TA17346	tannA_chr01:2608100..2609191(+)	tannA_chr01	OG5_134829	16	17
TA17615		TA17615	TA17615-t26_1	T. annulata strain Ankara	CR940352:1,260,704..1,261,402(+)	hypothetical protein, conserved	hypothetical protein, conserved	TA17615	CR940352:1260704..1261402(+)	CR940352	OG5_153598	7	0
TA17945		TA17945	TA17945-t26_1	T. annulata strain Ankara	CR940352:1,271,088..1,271,673(+)	60S ribosomal protein l28, putative	60S ribosomal protein l28, putative	TA17945	CR940352:1271088..1271673(+)	CR940352	OG5_127995	6	0
TA18190		TA18190	TA18190-t26_1	T. annulata strain Ankara	CR940352:1,671,529..1,672,845(-)	hypothetical protein, conserved	hypothetical protein, conserved	TA18190	CR940352:1671529..1672845(-)	CR940352	OG5_143215	8	0
TA18240		TA18240	TA18240-t26_1	T. annulata strain Ankara	CR940352:1,698,544..1,703,776(+)	ATP-dependent RNA helicase, putative	ATP-dependent RNA helicase, putative	TA18240	CR940352:1698544..1703776(+)	CR940352	OG5_142740	2	0
TA18350		TA18350	TA18350-t26_1	T. annulata strain Ankara	CR940352:1,739,020..1,741,835(-)	elongation factor g 1, mitochondrial precursor	elongation factor g 1, mitochondrial precursor	TA18350	CR940352:1739020..1741835(-)	CR940352	OG5_126692	15	1
TA18520		TA18520	TA18520-t26_1	T. annulata strain Ankara	CR940352:1,308,078..1,309,286(-)	queuine trna-ribosyltransferase-related protein, putative	queuine trna-ribosyltransferase-related protein, putative	TA18520	CR940352:1308078..1309286(-)	CR940352	OG5_146983	5	0
TA19395		TA19395	TA19395-t26_1	T. annulata strain Ankara	tannA_chr01:412,085..413,209(-)	ATP synthase gamma chain, mitochondrial precursor, putative	ATP synthase gamma chain, mitochondrial precursor, putative	TA19395	tannA_chr01:412085..413209(-)	tannA_chr01	OG5_127077	7	0
TA19460		TA19460	TA19460-t26_1	T. annulata strain Ankara	tannA_chr01:432,498..435,565(+)	hypothetical protein	hypothetical protein	TA19460	tannA_chr01:432498..435565(+)	tannA_chr01	OG5_191781	8	0
TA19665		TA19665	TA19665-t26_1	T. annulata strain Ankara	tannA_chr01:531,549..539,864(-)	SfiI-subtelomeric fragment related protein family member, putative	SfiI-subtelomeric fragment related protein family member, putative	TA19665	tannA_chr01:531549..539864(-)	tannA_chr01	OG5_131779	87	26
TA19700		TA19700	TA19700-t26_1	T. annulata strain Ankara	tannA_chr01:561,815..563,765(-)	glutathione synthetase, putative	glutathione synthetase, putative	TA19700	tannA_chr01:561815..563765(-)	tannA_chr01	OG5_128131	10	0
TA19735		TA19735	TA19735-t26_1	T. annulata strain Ankara	tannA_chr01:107,135..108,199(+)	DNA-directed RNA polymerase ii, putative	DNA-directed RNA polymerase ii, putative	TA19735	tannA_chr01:107135..108199(+)	tannA_chr01	OG5_127622	7	0
TA20020		TA20020	TA20020-t26_1	T. annulata strain Ankara	tannA_chr01:211,350..219,767(-)	hypothetical protein, conserved	hypothetical protein, conserved	TA20020	tannA_chr01:211350..219767(-)	tannA_chr01	OG5_141731	7	0
TA20325		TA20325	TA20325-t26_1	T. annulata strain Ankara	tannA_chr01:1,111,823..1,113,241(+)	integral membrane protein, putative	integral membrane protein, putative	TA20325	tannA_chr01:1111823..1113241(+)	tannA_chr01	OG5_232065	1	0
TA20380		TA20380	TA20380-t26_1	T. annulata strain Ankara	tannA_chr01:1,084,570..1,085,482(-)	transmembrane protein, conserved	transmembrane protein, conserved	TA20380	tannA_chr01:1084570..1085482(-)	tannA_chr01	OG5_126826	13	1
TA20575		TA20575	TA20575-t26_1	T. annulata strain Ankara	tannA_chr01:1,011,937..1,014,018(+)	enzyme, putative	enzyme, putative	TA20575	tannA_chr01:1011937..1014018(+)	tannA_chr01	OG5_146307	7	0
TA20580		TA20580	TA20580-t26_1	T. annulata strain Ankara	tannA_chr01:1,008,759..1,010,306(-)	ribonucleoprotein, putative	ribonucleoprotein, putative	TA20580	tannA_chr01:1008759..1010306(-)	tannA_chr01	OG5_126974	7	0
TA20735		TA20735	TA20735-t26_1	T. annulata strain Ankara	tannA_chr01:921,009..923,400(-)	DNA mismatch repair protein msh2, putative	DNA mismatch repair protein msh2, putative	TA20735	tannA_chr01:921009..923400(-)	tannA_chr01	OG5_127538	8	0
TA20740		TA20740	TA20740-t26_1	T. annulata strain Ankara	tannA_chr01:910,391..912,273(+)	hypothetical protein	hypothetical protein	TA20740	tannA_chr01:910391..912273(+)	tannA_chr01	OG5_155459	6	0
TA20935		TA20935	TA20935-t26_1	T. annulata strain Ankara	tannA_chr01:795,509..797,571(-)	hypothetical protein	hypothetical protein	TA20935	tannA_chr01:795509..797571(-)	tannA_chr01	OG5_150560	7	0
TA21330		TA21330	TA21330-t26_1	T. annulata strain Ankara	tannA_chr01:648,837..650,767(-)	glycerol-3-phosphate dehydrogenase (gpdh), putative	glycerol-3-phosphate dehydrogenase (gpdh), putative	TA21330	tannA_chr01:648837..650767(-)	tannA_chr01	OG5_126704	7	0
Tap370b08.q2ca38.03c		Tap370b08.q2ca38.03c	Tap370b08.q2ca38.03c-t26_1	T. annulata strain Ankara	CR940346:4,452..5,543(-)	cytochrome B, putative	cytochrome B, putative	Tap370b08.q2ca38.03c	CR940346:4452..5543(-)	CR940346	OG5_128504	4	0
