# Supplementary material for: Susceptibility to disease (tropical theileriosis) is associated with differential expression of host genes that possess motifs recognised by a pathogen DNA binding protein
Source: PLoS One. 2022 Jan 21;17(1):e0262051. doi: 10.1371/journal.pone.0262051 (PMC8782480; doi:10.1371/journal.pone.0262051)
Supplement: S8 File — Columns designate chromosome; motif start position; motif end position; genomic feature linked to motif position (non-coding, intron, exon, untranslated region (UTR); gene product associated with motif and genomic feature, if applicable. (XLSX) [file pone.0262051.s014.xlsx]

## Sheet: B.taurus_AT motif_positions
	Chromosome	Motif Start	Motif End	Designation	Associated Product
#NAME?	NC_037328.1	189833	189848	non-coding	N/A		non-coding:	95121	0.575104
#NAME?	NC_037328.1	210108	210121	non-coding	N/A		exon:	504	0.0030472
#NAME?	NC_037328.1	210409	210423	non-coding	N/A		intron:	69773	0.421849
#NAME?	NC_037328.1	285213	285227	intron	LOC112447074		UTR:	1753	0.0243371
#NAME?	NC_037328.1	290569	290582	non-coding	N/A
#NAME?	NC_037328.1	294643	294657	non-coding	N/A
#NAME?	NC_037328.1	295504	295518	non-coding	N/A
#NAME?	NC_037328.1	350856	350869	intron	LOC112447010
#NAME?	NC_037328.1	377203	377217	intron	LOC112447010
#NAME?	NC_037328.1	379975	379989	intron	LOC112447010
#NAME?	NC_037328.1	383535	383549	intron	LOC112447010
#NAME?	NC_037328.1	402975	402990	intron	LOC112447010
#NAME?	NC_037328.1	402982	402995	intron	LOC112447010
#NAME?	NC_037328.1	405917	405931	intron	LOC112447010
#NAME?	NC_037328.1	411629	411642	intron	LOC112447010
#NAME?	NC_037328.1	417705	417718	non-coding	N/A
#NAME?	NC_037328.1	418288	418302	non-coding	N/A
#NAME?	NC_037328.1	429128	429143	intron	LOC107131365
#NAME?	NC_037328.1	481328	481342	intron	LOC618212
#NAME?	NC_037328.1	483561	483575	intron	LOC618212
#NAME?	NC_037328.1	515627	515641	intron	LOC618212
#NAME?	NC_037328.1	523329	523343	intron	LOC618212
#NAME?	NC_037328.1	540030	540045	intron	LOC618212
#NAME?	NC_037328.1	563201	563215	intron	LOC618212
#NAME?	NC_037328.1	563312	563327	intron	LOC618212
#NAME?	NC_037328.1	564104	564118	intron	LOC618212
#NAME?	NC_037328.1	566097	566112	intron	LOC618212
#NAME?	NC_037328.1	622957	622970	non-coding	N/A
#NAME?	NC_037328.1	653294	653309	intron	LOC112447011
#NAME?	NC_037328.1	678391	678407	intron	LOC104971400
#NAME?	NC_037328.1	678532	678547	intron	LOC104971400
#NAME?	NC_037328.1	678566	678579	intron	LOC104971400
#NAME?	NC_037328.1	686198	686211	intron	LOC104971400
#NAME?	NC_037328.1	688145	688160	intron	LOC104971400
#NAME?	NC_037328.1	715860	715875	non-coding	N/A
#NAME?	NC_037328.1	725564	725577	non-coding	N/A
#NAME?	NC_037328.1	735911	735924	non-coding	N/A
#NAME?	NC_037328.1	745766	745781	non-coding	N/A
#NAME?	NC_037328.1	749123	749138	non-coding	N/A
#NAME?	NC_037328.1	750081	750095	non-coding	N/A
#NAME?	NC_037328.1	789221	789237	intron	CLIC6
#NAME?	NC_037328.1	832839	832854	non-coding	N/A
#NAME?	NC_037328.1	859817	859831	non-coding	N/A
#NAME?	NC_037328.1	901595	901610	intron	RCAN1
#NAME?	NC_037328.1	930753	930767	intron	RCAN1
#NAME?	NC_037328.1	946896	946909	intron	RCAN1
#NAME?	NC_037328.1	947128	947143	intron	RCAN1
#NAME?	NC_037328.1	1012780	1012793	non-coding	N/A
#NAME?	NC_037328.1	1113869	1113883	intron	SMIM11A
#NAME?	NC_037328.1	1122352	1122367	non-coding	N/A
#NAME?	NC_037328.1	1159277	1159292	non-coding	N/A
#NAME?	NC_037328.1	1220359	1220373	non-coding	N/A
#NAME?	NC_037328.1	1220561	1220575	non-coding	N/A
#NAME?	NC_037328.1	1305752	1305767	non-coding	N/A
#NAME?	NC_037328.1	1316962	1316976	non-coding	N/A
#NAME?	NC_037328.1	1316966	1316979	non-coding	N/A
#NAME?	NC_037328.1	1328735	1328748	non-coding	N/A
#NAME?	NC_037328.1	1362312	1362326	non-coding	N/A
#NAME?	NC_037328.1	1362322	1362335	non-coding	N/A
#NAME?	NC_037328.1	1368269	1368283	non-coding	N/A
#NAME?	NC_037328.1	1370170	1370184	non-coding	N/A
#NAME?	NC_037328.1	1370220	1370235	non-coding	N/A
#NAME?	NC_037328.1	1394071	1394085	intron	MRPS6
#NAME?	NC_037328.1	1394891	1394905	intron	MRPS6
#NAME?	NC_037328.1	1416433	1416448	intron	MRPS6
#NAME?	NC_037328.1	1425588	1425603	intron	MRPS6
#NAME?	NC_037328.1	1434026	1434041	intron	MRPS6
#NAME?	NC_037328.1	1472637	1472651	non-coding	N/A
#NAME?	NC_037328.1	1499831	1499845	non-coding	N/A
#NAME?	NC_037328.1	1560390	1560403	intron	LOC112447091
#NAME?	NC_037328.1	1565815	1565829	intron	LOC112447091
#NAME?	NC_037328.1	1565825	1565838	intron	LOC112447091
#NAME?	NC_037328.1	1581477	1581491	non-coding	N/A
#NAME?	NC_037328.1	1581709	1581724	non-coding	N/A
#NAME?	NC_037328.1	1581717	1581732	non-coding	N/A
#NAME?	NC_037328.1	1629953	1629968	non-coding	N/A
#NAME?	NC_037328.1	1637633	1637647	non-coding	N/A
#NAME?	NC_037328.1	1682211	1682224	intron	ITSN1
#NAME?	NC_037328.1	1703195	1703210	intron	ITSN1
#NAME?	NC_037328.1	1772320	1772333	intron	ITSN1
#NAME?	NC_037328.1	1801225	1801240	intron	ITSN1
#NAME?	NC_037328.1	1818610	1818624	intron	ITSN1
#NAME?	NC_037328.1	1837539	1837552	intron	ITSN1
#NAME?	NC_037328.1	1873263	1873276	intron	ITSN1
#NAME?	NC_037328.1	1879287	1879302	intron	ITSN1
#NAME?	NC_037328.1	1921032	1921045	intron	CRYZL1
#NAME?	NC_037328.1	1938798	1938812	intron	CRYZL1
#NAME?	NC_037328.1	1952981	1952994	intron	DONSON
#NAME?	NC_037328.1	1960328	1960342	intron	SON
#NAME?	NC_037328.1	1962422	1962437	intron	SON
#NAME?	NC_037328.1	1965370	1965383	intron	SON
#NAME?	NC_037328.1	1965412	1965427	intron	SON
#NAME?	NC_037328.1	1981681	1981694	intron	SON
#NAME?	NC_037328.1	1982867	1982882	intron	SON
#NAME?	NC_037328.1	2002962	2002975	intron	GART
#NAME?	NC_037328.1	2013204	2013217	non-coding	N/A
#NAME?	NC_037328.1	2025192	2025207	intron	LOC104970777
#NAME?	NC_037328.1	2025232	2025247	intron	LOC104970777
#NAME?	NC_037328.1	2168114	2168129	intron	LOC112447120
#NAME?	NC_037328.1	2193589	2193605	intron	IFNAR1
#NAME?	NC_037328.1	2201579	2201594	intron	IFNAR1
#NAME?	NC_037328.1	2235235	2235249	non-coding	N/A
#NAME?	NC_037328.1	2258174	2258187	non-coding	N/A
#NAME?	NC_037328.1	2321751	2321766	intron	IFNAR2
#NAME?	NC_037328.1	2359558	2359572	non-coding	N/A
#NAME?	NC_037328.1	2372091	2372106	non-coding	N/A
#NAME?	NC_037328.1	2473457	2473473	non-coding	N/A
#NAME?	NC_037328.1	2517615	2517629	non-coding	N/A
#NAME?	NC_037328.1	2545665	2545681	utr	OLIG2
#NAME?	NC_037328.1	2550912	2550925	non-coding	N/A
#NAME?	NC_037328.1	2566718	2566733	non-coding	N/A
#NAME?	NC_037328.1	2590595	2590608	non-coding	N/A
#NAME?	NC_037328.1	2619511	2619524	intron	LOC112447133
#NAME?	NC_037328.1	2623138	2623154	non-coding	N/A
#NAME?	NC_037328.1	2648761	2648774	non-coding	N/A
#NAME?	NC_037328.1	2687825	2687838	non-coding	N/A
#NAME?	NC_037328.1	2693132	2693148	non-coding	N/A
#NAME?	NC_037328.1	2716400	2716413	non-coding	N/A
#NAME?	NC_037328.1	2722941	2722956	non-coding	N/A
#NAME?	NC_037328.1	2723156	2723170	non-coding	N/A
#NAME?	NC_037328.1	2725423	2725438	non-coding	N/A
#NAME?	NC_037328.1	2764176	2764191	intron	C1H21orf62
#NAME?	NC_037328.1	2779875	2779889	non-coding	N/A
#NAME?	NC_037328.1	2819243	2819258	utr	PAXBP1
#NAME?	NC_037328.1	2831005	2831018	intron	SYNJ1
#NAME?	NC_037328.1	2832627	2832642	intron	SYNJ1
#NAME?	NC_037328.1	2837003	2837019	intron	SYNJ1
#NAME?	NC_037328.1	2858713	2858728	intron	SYNJ1
#NAME?	NC_037328.1	2869133	2869147	intron	SYNJ1
#NAME?	NC_037328.1	2874774	2874787	exon	SYNJ1
#NAME?	NC_037328.1	2893104	2893119	intron	SYNJ1
#NAME?	NC_037328.1	2911969	2911984	intron	SYNJ1
#NAME?	NC_037328.1	2911980	2911994	intron	SYNJ1
#NAME?	NC_037328.1	2943766	2943779	non-coding	N/A
#NAME?	NC_037328.1	3093378	3093391	non-coding	N/A
#NAME?	NC_037328.1	3115795	3115810	intron	URB1
#NAME?	NC_037328.1	3191300	3191314	intron	MRAP
#NAME?	NC_037328.1	3202240	3202253	non-coding	N/A
#NAME?	NC_037328.1	3229292	3229305	non-coding	N/A
#NAME?	NC_037328.1	3297001	3297016	non-coding	N/A
#NAME?	NC_037328.1	3320485	3320498	non-coding	N/A
#NAME?	NC_037328.1	3320749	3320764	non-coding	N/A
#NAME?	NC_037328.1	3350275	3350290	non-coding	N/A
#NAME?	NC_037328.1	3421100	3421115	non-coding	N/A
#NAME?	NC_037328.1	3424795	3424809	non-coding	N/A
#NAME?	NC_037328.1	3499244	3499258	utr	HUNK
#NAME?	NC_037328.1	3538711	3538726	intron	HUNK
#NAME?	NC_037328.1	3538715	3538729	intron	HUNK
#NAME?	NC_037328.1	3547845	3547858	intron	HUNK
#NAME?	NC_037328.1	3580212	3580227	intron	HUNK
#NAME?	NC_037328.1	3612045	3612060	intron	HUNK
#NAME?	NC_037328.1	3614086	3614101	intron	HUNK
#NAME?	NC_037328.1	3637239	3637255	non-coding	N/A
#NAME?	NC_037328.1	3677106	3677119	non-coding	N/A
#NAME?	NC_037328.1	3690372	3690386	non-coding	N/A
#NAME?	NC_037328.1	3738735	3738749	non-coding	N/A
#NAME?	NC_037328.1	3741963	3741978	non-coding	N/A
#NAME?	NC_037328.1	3754277	3754291	non-coding	N/A
#NAME?	NC_037328.1	3781955	3781968	intron	SCAF4
#NAME?	NC_037328.1	3808265	3808278	intron	SCAF4
#NAME?	NC_037328.1	3818196	3818209	intron	SCAF4
#NAME?	NC_037328.1	3828572	3828585	intron	SOD1
#NAME?	NC_037328.1	3887692	3887707	non-coding	N/A
#NAME?	NC_037328.1	3891763	3891777	non-coding	N/A
#NAME?	NC_037328.1	3892588	3892602	non-coding	N/A
#NAME?	NC_037328.1	3907972	3907985	non-coding	N/A
#NAME?	NC_037328.1	3924631	3924646	non-coding	N/A
#NAME?	NC_037328.1	4028906	4028921	intron	TIAM1
#NAME?	NC_037328.1	4095796	4095810	intron	TIAM1
#NAME?	NC_037328.1	4111558	4111571	intron	TIAM1
#NAME?	NC_037328.1	4112539	4112555	intron	TIAM1
#NAME?	NC_037328.1	4167511	4167526	intron	TIAM1
#NAME?	NC_037328.1	4197895	4197908	intron	TIAM1
#NAME?	NC_037328.1	4206895	4206909	intron	TIAM1
#NAME?	NC_037328.1	4206902	4206915	intron	TIAM1
#NAME?	NC_037328.1	4238033	4238047	intron	TIAM1
#NAME?	NC_037328.1	4312014	4312029	intron	TIAM1
#NAME?	NC_037328.1	4374445	4374460	intron	TIAM1
#NAME?	NC_037328.1	4377789	4377803	intron	TIAM1
#NAME?	NC_037328.1	4426205	4426220	intron	TIAM1
#NAME?	NC_037328.1	4493605	4493618	non-coding	N/A
#NAME?	NC_037328.1	4499178	4499193	non-coding	N/A
#NAME?	NC_037328.1	4502101	4502115	non-coding	N/A
#NAME?	NC_037328.1	4510379	4510394	non-coding	N/A
#NAME?	NC_037328.1	4510641	4510656	non-coding	N/A
#NAME?	NC_037328.1	4564462	4564475	non-coding	N/A
#NAME?	NC_037328.1	4596470	4596484	non-coding	N/A
#NAME?	NC_037328.1	4601459	4601473	non-coding	N/A
#NAME?	NC_037328.1	4606171	4606186	non-coding	N/A
#NAME?	NC_037328.1	4646323	4646336	non-coding	N/A
#NAME?	NC_037328.1	4647477	4647492	non-coding	N/A
#NAME?	NC_037328.1	4651830	4651844	non-coding	N/A
#NAME?	NC_037328.1	4680430	4680444	non-coding	N/A
#NAME?	NC_037328.1	4694560	4694576	non-coding	N/A
#NAME?	NC_037328.1	4744848	4744861	non-coding	N/A
#NAME?	NC_037328.1	4769047	4769060	non-coding	N/A
#NAME?	NC_037328.1	4784046	4784059	non-coding	N/A
#NAME?	NC_037328.1	4789749	4789762	non-coding	N/A
#NAME?	NC_037328.1	4794524	4794538	non-coding	N/A
#NAME?	NC_037328.1	4796885	4796901	non-coding	N/A
#NAME?	NC_037328.1	4819191	4819204	non-coding	N/A
#NAME?	NC_037328.1	4830736	4830751	non-coding	N/A
#NAME?	NC_037328.1	4853954	4853969	non-coding	N/A
#NAME?	NC_037328.1	4875070	4875085	non-coding	N/A
#NAME?	NC_037328.1	4904590	4904603	non-coding	N/A
#NAME?	NC_037328.1	4907440	4907455	non-coding	N/A
#NAME?	NC_037328.1	4937209	4937222	non-coding	N/A
#NAME?	NC_037328.1	4940051	4940066	non-coding	N/A
#NAME?	NC_037328.1	4951225	4951238	non-coding	N/A
#NAME?	NC_037328.1	4973194	4973208	non-coding	N/A
#NAME?	NC_037328.1	4982354	4982369	non-coding	N/A
#NAME?	NC_037328.1	4982839	4982854	non-coding	N/A
#NAME?	NC_037328.1	4987723	4987738	non-coding	N/A
#NAME?	NC_037328.1	4989602	4989617	non-coding	N/A
#NAME?	NC_037328.1	4989788	4989801	non-coding	N/A
#NAME?	NC_037328.1	4999632	4999647	non-coding	N/A
#NAME?	NC_037328.1	5007347	5007360	non-coding	N/A
#NAME?	NC_037328.1	5026417	5026432	non-coding	N/A
#NAME?	NC_037328.1	5027007	5027020	non-coding	N/A
#NAME?	NC_037328.1	5067015	5067028	non-coding	N/A
#NAME?	NC_037328.1	5080904	5080918	non-coding	N/A
#NAME?	NC_037328.1	5085741	5085755	non-coding	N/A
#NAME?	NC_037328.1	5099357	5099371	non-coding	N/A
#NAME?	NC_037328.1	5108646	5108660	non-coding	N/A
#NAME?	NC_037328.1	5109412	5109427	non-coding	N/A
#NAME?	NC_037328.1	5121745	5121759	non-coding	N/A
#NAME?	NC_037328.1	5158459	5158474	non-coding	N/A
#NAME?	NC_037328.1	5158475	5158488	non-coding	N/A
#NAME?	NC_037328.1	5170382	5170398	non-coding	N/A
#NAME?	NC_037328.1	5171617	5171631	non-coding	N/A
#NAME?	NC_037328.1	5188076	5188091	non-coding	N/A
#NAME?	NC_037328.1	5192474	5192488	non-coding	N/A
#NAME?	NC_037328.1	5211360	5211373	non-coding	N/A
#NAME?	NC_037328.1	5295844	5295858	non-coding	N/A
#NAME?	NC_037328.1	5321728	5321741	non-coding	N/A
#NAME?	NC_037328.1	5326798	5326812	non-coding	N/A
#NAME?	NC_037328.1	5332436	5332450	non-coding	N/A
#NAME?	NC_037328.1	5347183	5347198	non-coding	N/A
#NAME?	NC_037328.1	5352845	5352858	non-coding	N/A
#NAME?	NC_037328.1	5356654	5356668	non-coding	N/A
#NAME?	NC_037328.1	5364329	5364343	non-coding	N/A
#NAME?	NC_037328.1	5367535	5367550	non-coding	N/A
#NAME?	NC_037328.1	5427966	5427980	non-coding	N/A
#NAME?	NC_037328.1	5437644	5437658	non-coding	N/A
#NAME?	NC_037328.1	5437679	5437693	non-coding	N/A
#NAME?	NC_037328.1	5447338	5447352	non-coding	N/A
#NAME?	NC_037328.1	5462883	5462897	non-coding	N/A
#NAME?	NC_037328.1	5479336	5479350	non-coding	N/A
#NAME?	NC_037328.1	5517045	5517059	non-coding	N/A
#NAME?	NC_037328.1	5551372	5551386	non-coding	N/A
#NAME?	NC_037328.1	5603464	5603479	intron	LOC112447012
#NAME?	NC_037328.1	5645110	5645124	non-coding	N/A
#NAME?	NC_037328.1	5647503	5647517	non-coding	N/A
#NAME?	NC_037328.1	5661209	5661224	non-coding	N/A
#NAME?	NC_037328.1	5669788	5669802	non-coding	N/A
#NAME?	NC_037328.1	5685281	5685296	non-coding	N/A
#NAME?	NC_037328.1	5687086	5687101	non-coding	N/A
#NAME?	NC_037328.1	5700613	5700628	non-coding	N/A
#NAME?	NC_037328.1	5707717	5707733	non-coding	N/A
#NAME?	NC_037328.1	5716154	5716169	non-coding	N/A
#NAME?	NC_037328.1	5717219	5717234	non-coding	N/A
#NAME?	NC_037328.1	5717975	5717988	non-coding	N/A
#NAME?	NC_037328.1	5727924	5727937	non-coding	N/A
#NAME?	NC_037328.1	5728250	5728265	non-coding	N/A
#NAME?	NC_037328.1	5740289	5740304	non-coding	N/A
#NAME?	NC_037328.1	5746924	5746938	non-coding	N/A
#NAME?	NC_037328.1	5762712	5762726	non-coding	N/A
#NAME?	NC_037328.1	5769246	5769259	non-coding	N/A
#NAME?	NC_037328.1	5781353	5781368	non-coding	N/A
#NAME?	NC_037328.1	5795479	5795492	non-coding	N/A
#NAME?	NC_037328.1	5803109	5803124	non-coding	N/A
#NAME?	NC_037328.1	5806740	5806754	non-coding	N/A
#NAME?	NC_037328.1	5865608	5865624	non-coding	N/A
#NAME?	NC_037328.1	5872873	5872887	non-coding	N/A
#NAME?	NC_037328.1	5879839	5879852	non-coding	N/A
#NAME?	NC_037328.1	5901181	5901195	non-coding	N/A
#NAME?	NC_037328.1	5917430	5917445	non-coding	N/A
#NAME?	NC_037328.1	5947047	5947061	non-coding	N/A
#NAME?	NC_037328.1	5954448	5954463	non-coding	N/A
#NAME?	NC_037328.1	5955866	5955879	non-coding	N/A
#NAME?	NC_037328.1	5995537	5995552	non-coding	N/A
#NAME?	NC_037328.1	6002681	6002695	non-coding	N/A
#NAME?	NC_037328.1	6002789	6002804	non-coding	N/A
#NAME?	NC_037328.1	6017066	6017080	non-coding	N/A
#NAME?	NC_037328.1	6026088	6026101	non-coding	N/A
#NAME?	NC_037328.1	6033852	6033867	non-coding	N/A
#NAME?	NC_037328.1	6069793	6069807	non-coding	N/A
#NAME?	NC_037328.1	6107897	6107910	non-coding	N/A
#NAME?	NC_037328.1	6108061	6108075	non-coding	N/A
#NAME?	NC_037328.1	6109449	6109463	non-coding	N/A
#NAME?	NC_037328.1	6119955	6119970	intron	GRIK1
#NAME?	NC_037328.1	6122742	6122756	intron	GRIK1
#NAME?	NC_037328.1	6122752	6122765	intron	GRIK1
#NAME?	NC_037328.1	6124680	6124696	intron	GRIK1
#NAME?	NC_037328.1	6126144	6126159	intron	GRIK1
#NAME?	NC_037328.1	6130692	6130707	intron	GRIK1
#NAME?	NC_037328.1	6140290	6140303	intron	GRIK1
#NAME?	NC_037328.1	6182780	6182794	intron	GRIK1
#NAME?	NC_037328.1	6229296	6229309	intron	GRIK1
#NAME?	NC_037328.1	6300132	6300147	intron	GRIK1
#NAME?	NC_037328.1	6348762	6348777	intron	GRIK1
#NAME?	NC_037328.1	6348903	6348917	intron	GRIK1
#NAME?	NC_037328.1	6380082	6380095	intron	GRIK1
#NAME?	NC_037328.1	6383539	6383553	intron	GRIK1
#NAME?	NC_037328.1	6384621	6384635	intron	GRIK1
#NAME?	NC_037328.1	6415457	6415473	intron	GRIK1
#NAME?	NC_037328.1	6437908	6437923	intron	GRIK1
#NAME?	NC_037328.1	6440701	6440716	intron	GRIK1
#NAME?	NC_037328.1	6460072	6460085	intron	GRIK1
#NAME?	NC_037328.1	6466489	6466504	intron	GRIK1
#NAME?	NC_037328.1	6530442	6530457	intron	GRIK1
#NAME?	NC_037328.1	6533199	6533212	intron	GRIK1
#NAME?	NC_037328.1	6536624	6536639	intron	GRIK1
#NAME?	NC_037328.1	6541620	6541633	intron	GRIK1
#NAME?	NC_037328.1	6545271	6545286	intron	GRIK1
#NAME?	NC_037328.1	6546205	6546219	intron	GRIK1
#NAME?	NC_037328.1	6554063	6554078	intron	GRIK1
#NAME?	NC_037328.1	6560150	6560163	intron	GRIK1
#NAME?	NC_037328.1	6600887	6600902	non-coding	N/A
#NAME?	NC_037328.1	6621229	6621244	non-coding	N/A
#NAME?	NC_037328.1	6627394	6627410	non-coding	N/A
#NAME?	NC_037328.1	6638800	6638814	non-coding	N/A
#NAME?	NC_037328.1	6642072	6642087	non-coding	N/A
#NAME?	NC_037328.1	6648876	6648891	non-coding	N/A
#NAME?	NC_037328.1	6677692	6677706	non-coding	N/A
#NAME?	NC_037328.1	6683793	6683807	non-coding	N/A
#NAME?	NC_037328.1	6683918	6683933	non-coding	N/A
#NAME?	NC_037328.1	6702474	6702487	non-coding	N/A
#NAME?	NC_037328.1	6715987	6716000	non-coding	N/A
#NAME?	NC_037328.1	6773876	6773891	non-coding	N/A
#NAME?	NC_037328.1	6825750	6825764	intron	BACH1
#NAME?	NC_037328.1	6842295	6842311	intron	BACH1
#NAME?	NC_037328.1	6900141	6900156	non-coding	N/A
#NAME?	NC_037328.1	6905030	6905045	non-coding	N/A
#NAME?	NC_037328.1	6948076	6948091	intron	LOC104970784
#NAME?	NC_037328.1	6969392	6969407	intron	LOC104970784
#NAME?	NC_037328.1	7010066	7010080	intron	MAP3K7CL
#NAME?	NC_037328.1	7012207	7012220	intron	MAP3K7CL
#NAME?	NC_037328.1	7020521	7020535	intron	MAP3K7CL
#NAME?	NC_037328.1	7034704	7034719	intron	MAP3K7CL
#NAME?	NC_037328.1	7052168	7052182	intron	MAP3K7CL
#NAME?	NC_037328.1	7125718	7125731	intron	CCT8
#NAME?	NC_037328.1	7137422	7137437	intron	USP16
#NAME?	NC_037328.1	7140766	7140781	intron	USP16
#NAME?	NC_037328.1	7161409	7161424	intron	RWDD2B
#NAME?	NC_037328.1	7196299	7196312	intron	LTN1
#NAME?	NC_037328.1	7202862	7202877	intron	LTN1
#NAME?	NC_037328.1	7215004	7215017	intron	LTN1
#NAME?	NC_037328.1	7227515	7227529	intron	LTN1
#NAME?	NC_037328.1	7269597	7269612	intron	N6AMT1
#NAME?	NC_037328.1	7302959	7302972	non-coding	N/A
#NAME?	NC_037328.1	7347718	7347733	non-coding	N/A
#NAME?	NC_037328.1	7373306	7373321	non-coding	N/A
#NAME?	NC_037328.1	7474730	7474744	non-coding	N/A
#NAME?	NC_037328.1	7479329	7479344	non-coding	N/A
#NAME?	NC_037328.1	7520116	7520131	non-coding	N/A
#NAME?	NC_037328.1	7523574	7523587	non-coding	N/A
#NAME?	NC_037328.1	7523895	7523910	non-coding	N/A
#NAME?	NC_037328.1	7526663	7526676	non-coding	N/A
#NAME?	NC_037328.1	7549259	7549274	non-coding	N/A
#NAME?	NC_037328.1	7579017	7579032	non-coding	N/A
#NAME?	NC_037328.1	7584037	7584050	non-coding	N/A
#NAME?	NC_037328.1	7603647	7603661	non-coding	N/A
#NAME?	NC_037328.1	7610908	7610921	non-coding	N/A
#NAME?	NC_037328.1	7614580	7614594	non-coding	N/A
#NAME?	NC_037328.1	7636370	7636385	non-coding	N/A
#NAME?	NC_037328.1	7637156	7637170	non-coding	N/A
#NAME?	NC_037328.1	7637621	7637634	non-coding	N/A
#NAME?	NC_037328.1	7640785	7640800	non-coding	N/A
#NAME?	NC_037328.1	7662257	7662271	non-coding	N/A
#NAME?	NC_037328.1	7730450	7730463	non-coding	N/A
#NAME?	NC_037328.1	7772322	7772335	non-coding	N/A
#NAME?	NC_037328.1	7772460	7772474	non-coding	N/A
#NAME?	NC_037328.1	7779617	7779631	non-coding	N/A
#NAME?	NC_037328.1	7781454	7781469	non-coding	N/A
#NAME?	NC_037328.1	7797510	7797525	non-coding	N/A
#NAME?	NC_037328.1	7812095	7812109	non-coding	N/A
#NAME?	NC_037328.1	7820595	7820609	non-coding	N/A
#NAME?	NC_037328.1	7829234	7829247	non-coding	N/A
#NAME?	NC_037328.1	7838064	7838077	non-coding	N/A
#NAME?	NC_037328.1	7866013	7866028	non-coding	N/A
#NAME?	NC_037328.1	7877759	7877772	non-coding	N/A
#NAME?	NC_037328.1	7902446	7902460	non-coding	N/A
#NAME?	NC_037328.1	7932886	7932901	non-coding	N/A
#NAME?	NC_037328.1	7939150	7939164	non-coding	N/A
#NAME?	NC_037328.1	7942268	7942283	non-coding	N/A
#NAME?	NC_037328.1	7953072	7953085	non-coding	N/A
#NAME?	NC_037328.1	7956589	7956602	non-coding	N/A
#NAME?	NC_037328.1	7963856	7963869	non-coding	N/A
#NAME?	NC_037328.1	7971225	7971240	non-coding	N/A
#NAME?	NC_037328.1	7971231	7971245	non-coding	N/A
#NAME?	NC_037328.1	7985794	7985808	non-coding	N/A
#NAME?	NC_037328.1	7995945	7995960	non-coding	N/A
#NAME?	NC_037328.1	8003921	8003935	non-coding	N/A
#NAME?	NC_037328.1	8038046	8038059	non-coding	N/A
#NAME?	NC_037328.1	8057577	8057592	non-coding	N/A
#NAME?	NC_037328.1	8070051	8070066	non-coding	N/A
#NAME?	NC_037328.1	8074444	8074458	non-coding	N/A
#NAME?	NC_037328.1	8098451	8098465	non-coding	N/A
#NAME?	NC_037328.1	8102075	8102090	non-coding	N/A
#NAME?	NC_037328.1	8111614	8111628	non-coding	N/A
#NAME?	NC_037328.1	8119826	8119840	non-coding	N/A
#NAME?	NC_037328.1	8119836	8119850	non-coding	N/A
#NAME?	NC_037328.1	8183999	8184013	non-coding	N/A
#NAME?	NC_037328.1	8185598	8185611	non-coding	N/A
#NAME?	NC_037328.1	8207756	8207771	non-coding	N/A
#NAME?	NC_037328.1	8213559	8213574	non-coding	N/A
#NAME?	NC_037328.1	8219054	8219068	non-coding	N/A
#NAME?	NC_037328.1	8255213	8255226	non-coding	N/A
#NAME?	NC_037328.1	8258047	8258061	non-coding	N/A
#NAME?	NC_037328.1	8272350	8272364	non-coding	N/A
#NAME?	NC_037328.1	8280935	8280950	non-coding	N/A
#NAME?	NC_037328.1	8281048	8281062	non-coding	N/A
#NAME?	NC_037328.1	8289567	8289580	non-coding	N/A
#NAME?	NC_037328.1	8291584	8291597	non-coding	N/A
#NAME?	NC_037328.1	8334555	8334569	non-coding	N/A
#NAME?	NC_037328.1	8345180	8345196	non-coding	N/A
#NAME?	NC_037328.1	8361932	8361946	non-coding	N/A
#NAME?	NC_037328.1	8366613	8366628	non-coding	N/A
#NAME?	NC_037328.1	8366914	8366930	non-coding	N/A
#NAME?	NC_037328.1	8388647	8388661	non-coding	N/A
#NAME?	NC_037328.1	8395443	8395457	non-coding	N/A
#NAME?	NC_037328.1	8410052	8410066	non-coding	N/A
#NAME?	NC_037328.1	8417228	8417243	non-coding	N/A
#NAME?	NC_037328.1	8424666	8424679	non-coding	N/A
#NAME?	NC_037328.1	8432246	8432261	non-coding	N/A
#NAME?	NC_037328.1	8438244	8438257	non-coding	N/A
#NAME?	NC_037328.1	8439061	8439075	non-coding	N/A
#NAME?	NC_037328.1	8440246	8440260	non-coding	N/A
#NAME?	NC_037328.1	8447287	8447301	non-coding	N/A
#NAME?	NC_037328.1	8447297	8447310	non-coding	N/A
#NAME?	NC_037328.1	8459315	8459328	non-coding	N/A
#NAME?	NC_037328.1	8465477	8465491	non-coding	N/A
#NAME?	NC_037328.1	8478995	8479008	non-coding	N/A
#NAME?	NC_037328.1	8490270	8490284	non-coding	N/A
#NAME?	NC_037328.1	8491051	8491064	non-coding	N/A
#NAME?	NC_037328.1	8500077	8500093	non-coding	N/A
#NAME?	NC_037328.1	8511736	8511751	non-coding	N/A
#NAME?	NC_037328.1	8525624	8525639	non-coding	N/A
#NAME?	NC_037328.1	8537590	8537603	non-coding	N/A
#NAME?	NC_037328.1	8563943	8563957	non-coding	N/A
#NAME?	NC_037328.1	8582320	8582334	non-coding	N/A
#NAME?	NC_037328.1	8596045	8596058	non-coding	N/A
#NAME?	NC_037328.1	8598031	8598045	non-coding	N/A
#NAME?	NC_037328.1	8611655	8611671	non-coding	N/A
#NAME?	NC_037328.1	8619529	8619544	non-coding	N/A
#NAME?	NC_037328.1	8621903	8621918	non-coding	N/A
#NAME?	NC_037328.1	8639628	8639642	non-coding	N/A
#NAME?	NC_037328.1	8657798	8657811	non-coding	N/A
#NAME?	NC_037328.1	8675148	8675163	non-coding	N/A
#NAME?	NC_037328.1	8732665	8732679	non-coding	N/A
#NAME?	NC_037328.1	8733534	8733548	non-coding	N/A
#NAME?	NC_037328.1	8756473	8756487	non-coding	N/A
#NAME?	NC_037328.1	8756638	8756651	non-coding	N/A
#NAME?	NC_037328.1	8769743	8769758	non-coding	N/A
#NAME?	NC_037328.1	8773492	8773506	non-coding	N/A
#NAME?	NC_037328.1	8794075	8794088	non-coding	N/A
#NAME?	NC_037328.1	8804202	8804215	non-coding	N/A
#NAME?	NC_037328.1	8819023	8819037	non-coding	N/A
#NAME?	NC_037328.1	8822594	8822608	non-coding	N/A
#NAME?	NC_037328.1	8850066	8850079	non-coding	N/A
#NAME?	NC_037328.1	8858872	8858886	non-coding	N/A
#NAME?	NC_037328.1	8871547	8871562	non-coding	N/A
#NAME?	NC_037328.1	8872604	8872617	non-coding	N/A
#NAME?	NC_037328.1	8884571	8884585	non-coding	N/A
#NAME?	NC_037328.1	8898432	8898446	non-coding	N/A
#NAME?	NC_037328.1	8907541	8907555	non-coding	N/A
#NAME?	NC_037328.1	8977565	8977580	non-coding	N/A
#NAME?	NC_037328.1	9009407	9009421	non-coding	N/A
#NAME?	NC_037328.1	9027721	9027735	non-coding	N/A
#NAME?	NC_037328.1	9033039	9033054	non-coding	N/A
#NAME?	NC_037328.1	9048886	9048900	non-coding	N/A
#NAME?	NC_037328.1	9056657	9056670	non-coding	N/A
#NAME?	NC_037328.1	9059185	9059199	non-coding	N/A
#NAME?	NC_037328.1	9064291	9064305	non-coding	N/A
#NAME?	NC_037328.1	9079807	9079820	non-coding	N/A
#NAME?	NC_037328.1	9082874	9082887	non-coding	N/A
#NAME?	NC_037328.1	9103808	9103821	non-coding	N/A
#NAME?	NC_037328.1	9109072	9109085	non-coding	N/A
#NAME?	NC_037328.1	9118839	9118854	non-coding	N/A
#NAME?	NC_037328.1	9121835	9121849	non-coding	N/A
#NAME?	NC_037328.1	9125358	9125372	non-coding	N/A
#NAME?	NC_037328.1	9133990	9134004	non-coding	N/A
#NAME?	NC_037328.1	9145019	9145034	non-coding	N/A
#NAME?	NC_037328.1	9152880	9152895	non-coding	N/A
#NAME?	NC_037328.1	9168386	9168401	non-coding	N/A
#NAME?	NC_037328.1	9190373	9190387	non-coding	N/A
#NAME?	NC_037328.1	9208622	9208637	non-coding	N/A
#NAME?	NC_037328.1	9233755	9233769	non-coding	N/A
#NAME?	NC_037328.1	9235709	9235722	non-coding	N/A
#NAME?	NC_037328.1	9236313	9236328	non-coding	N/A
#NAME?	NC_037328.1	9248742	9248755	non-coding	N/A
#NAME?	NC_037328.1	9267791	9267804	non-coding	N/A
#NAME?	NC_037328.1	9284928	9284942	non-coding	N/A
#NAME?	NC_037328.1	9298408	9298424	non-coding	N/A
#NAME?	NC_037328.1	9300996	9301010	non-coding	N/A
#NAME?	NC_037328.1	9308632	9308646	non-coding	N/A
#NAME?	NC_037328.1	9318764	9318779	non-coding	N/A
#NAME?	NC_037328.1	9334915	9334929	non-coding	N/A
#NAME?	NC_037328.1	9350323	9350337	non-coding	N/A
#NAME?	NC_037328.1	9350626	9350641	non-coding	N/A
#NAME?	NC_037328.1	9351612	9351626	non-coding	N/A
#NAME?	NC_037328.1	9359234	9359249	non-coding	N/A
#NAME?	NC_037328.1	9366187	9366200	non-coding	N/A
#NAME?	NC_037328.1	9371468	9371483	non-coding	N/A
#NAME?	NC_037328.1	9393681	9393696	non-coding	N/A
#NAME?	NC_037328.1	9403336	9403350	non-coding	N/A
#NAME?	NC_037328.1	9439784	9439799	non-coding	N/A
#NAME?	NC_037328.1	9446825	9446840	intron	ADAMTS5
#NAME?	NC_037328.1	9461300	9461314	intron	ADAMTS5
#NAME?	NC_037328.1	9465726	9465740	intron	ADAMTS5
#NAME?	NC_037328.1	9469940	9469955	intron	ADAMTS5
#NAME?	NC_037328.1	9486795	9486810	intron	ADAMTS5
#NAME?	NC_037328.1	9502804	9502817	non-coding	N/A
#NAME?	NC_037328.1	9504076	9504091	non-coding	N/A
#NAME?	NC_037328.1	9517850	9517864	non-coding	N/A
#NAME?	NC_037328.1	9563303	9563317	non-coding	N/A
#NAME?	NC_037328.1	9571098	9571112	non-coding	N/A
#NAME?	NC_037328.1	9600400	9600415	non-coding	N/A
#NAME?	NC_037328.1	9605840	9605855	non-coding	N/A
#NAME?	NC_037328.1	9621611	9621624	non-coding	N/A
#NAME?	NC_037328.1	9625672	9625685	non-coding	N/A
#NAME?	NC_037328.1	9627341	9627354	non-coding	N/A
#NAME?	NC_037328.1	9664747	9664760	non-coding	N/A
#NAME?	NC_037328.1	9676453	9676468	non-coding	N/A
#NAME?	NC_037328.1	9685763	9685777	non-coding	N/A
#NAME?	NC_037328.1	9742217	9742230	non-coding	N/A
#NAME?	NC_037328.1	9762873	9762889	non-coding	N/A
#NAME?	NC_037328.1	9770822	9770837	non-coding	N/A
#NAME?	NC_037328.1	9772619	9772632	non-coding	N/A
#NAME?	NC_037328.1	9772962	9772977	non-coding	N/A
#NAME?	NC_037328.1	9774052	9774068	non-coding	N/A
#NAME?	NC_037328.1	9775078	9775094	non-coding	N/A
#NAME?	NC_037328.1	9788942	9788957	non-coding	N/A
#NAME?	NC_037328.1	9793337	9793350	non-coding	N/A
#NAME?	NC_037328.1	9805507	9805520	non-coding	N/A
#NAME?	NC_037328.1	9807805	9807820	non-coding	N/A
#NAME?	NC_037328.1	9816189	9816202	non-coding	N/A
#NAME?	NC_037328.1	9824226	9824239	non-coding	N/A
#NAME?	NC_037328.1	9828723	9828736	non-coding	N/A
#NAME?	NC_037328.1	9866538	9866552	non-coding	N/A
#NAME?	NC_037328.1	9866604	9866618	non-coding	N/A
#NAME?	NC_037328.1	9874445	9874459	intron	CYYR1
#NAME?	NC_037328.1	9877250	9877266	intron	CYYR1
#NAME?	NC_037328.1	9877701	9877715	intron	CYYR1
#NAME?	NC_037328.1	9878969	9878984	intron	CYYR1
#NAME?	NC_037328.1	9879439	9879454	intron	CYYR1
#NAME?	NC_037328.1	9903493	9903507	intron	CYYR1
#NAME?	NC_037328.1	9905675	9905689	intron	CYYR1
#NAME?	NC_037328.1	9942385	9942400	intron	CYYR1
#NAME?	NC_037328.1	9951859	9951874	intron	CYYR1
#NAME?	NC_037328.1	9957585	9957599	intron	CYYR1
#NAME?	NC_037328.1	9957931	9957946	intron	CYYR1
#NAME?	NC_037328.1	9960717	9960732	intron	CYYR1
#NAME?	NC_037328.1	9961866	9961881	intron	CYYR1
#NAME?	NC_037328.1	10021893	10021906	intron	CYYR1
#NAME?	NC_037328.1	10037185	10037200	intron	CYYR1
#NAME?	NC_037328.1	10037327	10037343	intron	CYYR1
#NAME?	NC_037328.1	10037814	10037829	intron	CYYR1
#NAME?	NC_037328.1	10063733	10063748	exon	CYYR1
#NAME?	NC_037328.1	10063744	10063759	exon	CYYR1
#NAME?	NC_037328.1	10065643	10065657	intron	CYYR1
#NAME?	NC_037328.1	10110123	10110136	non-coding	N/A
#NAME?	NC_037328.1	10115817	10115832	non-coding	N/A
#NAME?	NC_037328.1	10120148	10120163	non-coding	N/A
#NAME?	NC_037328.1	10124309	10124323	non-coding	N/A
#NAME?	NC_037328.1	10189216	10189231	non-coding	N/A
#NAME?	NC_037328.1	10207620	10207635	exon	LOC107132174
#NAME?	NC_037328.1	10237852	10237867	intron	APP
#NAME?	NC_037328.1	10238815	10238829	intron	APP
#NAME?	NC_037328.1	10250190	10250205	intron	APP
#NAME?	NC_037328.1	10255022	10255037	intron	APP
#NAME?	NC_037328.1	10260807	10260822	intron	APP
#NAME?	NC_037328.1	10260824	10260839	intron	APP
#NAME?	NC_037328.1	10260830	10260844	intron	APP
#NAME?	NC_037328.1	10263624	10263637	intron	APP
#NAME?	NC_037328.1	10288249	10288265	intron	APP
#NAME?	NC_037328.1	10311740	10311753	intron	APP
#NAME?	NC_037328.1	10316840	10316853	intron	APP
#NAME?	NC_037328.1	10318031	10318044	intron	APP
#NAME?	NC_037328.1	10322084	10322097	intron	APP
#NAME?	NC_037328.1	10332245	10332260	intron	APP
#NAME?	NC_037328.1	10332256	10332271	intron	APP
#NAME?	NC_037328.1	10332267	10332283	intron	APP
#NAME?	NC_037328.1	10350299	10350312	intron	APP
#NAME?	NC_037328.1	10363455	10363471	intron	APP
#NAME?	NC_037328.1	10393120	10393135	intron	APP
#NAME?	NC_037328.1	10426438	10426452	intron	APP
#NAME?	NC_037328.1	10427422	10427437	intron	APP
#NAME?	NC_037328.1	10435420	10435434	intron	APP
#NAME?	NC_037328.1	10445760	10445773	intron	APP
#NAME?	NC_037328.1	10445769	10445783	intron	APP
#NAME?	NC_037328.1	10445773	10445787	intron	APP
#NAME?	NC_037328.1	10483142	10483157	intron	APP
#NAME?	NC_037328.1	10504170	10504184	intron	APP
#NAME?	NC_037328.1	10514041	10514054	intron	APP
#NAME?	NC_037328.1	10534700	10534713	intron	APP
#NAME?	NC_037328.1	10543955	10543968	utr	APP
#NAME?	NC_037328.1	10543959	10543973	utr	APP
#NAME?	NC_037328.1	10550114	10550129	non-coding	N/A
#NAME?	NC_037328.1	10568210	10568224	non-coding	N/A
#NAME?	NC_037328.1	10575381	10575395	non-coding	N/A
#NAME?	NC_037328.1	10594723	10594736	non-coding	N/A
#NAME?	NC_037328.1	10652132	10652145	non-coding	N/A
#NAME?	NC_037328.1	10655266	10655279	utr	GABPA
#NAME?	NC_037328.1	10666627	10666642	intron	GABPA
#NAME?	NC_037328.1	10680530	10680545	intron	GABPA
#NAME?	NC_037328.1	10689729	10689744	intron	GABPA
#NAME?	NC_037328.1	10717248	10717263	intron	JAM2
#NAME?	NC_037328.1	10734578	10734592	intron	JAM2
#NAME?	NC_037328.1	10739614	10739627	intron	JAM2
#NAME?	NC_037328.1	10739799	10739814	intron	JAM2
#NAME?	NC_037328.1	10749536	10749549	intron	JAM2
#NAME?	NC_037328.1	10762601	10762615	intron	JAM2
#NAME?	NC_037328.1	10783342	10783355	intron	JAM2
#NAME?	NC_037328.1	10802650	10802663	non-coding	N/A
#NAME?	NC_037328.1	10826159	10826174	intron	MRPL39
#NAME?	NC_037328.1	10827955	10827970	intron	MRPL39
#NAME?	NC_037328.1	10831780	10831793	intron	MRPL39
#NAME?	NC_037328.1	10877976	10877989	non-coding	N/A
#NAME?	NC_037328.1	10947279	10947294	non-coding	N/A
#NAME?	NC_037328.1	10977289	10977304	non-coding	N/A
#NAME?	NC_037328.1	10984901	10984914	non-coding	N/A
#NAME?	NC_037328.1	11010630	11010643	non-coding	N/A
#NAME?	NC_037328.1	11029223	11029238	non-coding	N/A
#NAME?	NC_037328.1	11030706	11030720	non-coding	N/A
#NAME?	NC_037328.1	11070679	11070693	non-coding	N/A
#NAME?	NC_037328.1	11072533	11072546	non-coding	N/A
#NAME?	NC_037328.1	11074777	11074792	non-coding	N/A
#NAME?	NC_037328.1	11083941	11083955	non-coding	N/A
#NAME?	NC_037328.1	11105040	11105055	non-coding	N/A
#NAME?	NC_037328.1	11134269	11134283	non-coding	N/A
#NAME?	NC_037328.1	11151122	11151137	non-coding	N/A
#NAME?	NC_037328.1	11161074	11161088	non-coding	N/A
#NAME?	NC_037328.1	11166582	11166595	non-coding	N/A
#NAME?	NC_037328.1	11170577	11170591	non-coding	N/A
#NAME?	NC_037328.1	11206944	11206958	non-coding	N/A
#NAME?	NC_037328.1	11208137	11208151	non-coding	N/A
#NAME?	NC_037328.1	11216432	11216447	non-coding	N/A
#NAME?	NC_037328.1	11222060	11222073	non-coding	N/A
#NAME?	NC_037328.1	11227714	11227729	non-coding	N/A
#NAME?	NC_037328.1	11230661	11230677	non-coding	N/A
#NAME?	NC_037328.1	11238702	11238717	non-coding	N/A
#NAME?	NC_037328.1	11260397	11260412	non-coding	N/A
#NAME?	NC_037328.1	11277942	11277956	non-coding	N/A
#NAME?	NC_037328.1	11278992	11279006	non-coding	N/A
#NAME?	NC_037328.1	11279879	11279892	non-coding	N/A
#NAME?	NC_037328.1	11292348	11292361	non-coding	N/A
#NAME?	NC_037328.1	11292506	11292520	non-coding	N/A
#NAME?	NC_037328.1	11314101	11314116	non-coding	N/A
#NAME?	NC_037328.1	11316389	11316403	non-coding	N/A
#NAME?	NC_037328.1	11316399	11316415	non-coding	N/A
#NAME?	NC_037328.1	11339265	11339279	non-coding	N/A
#NAME?	NC_037328.1	11340535	11340551	non-coding	N/A
#NAME?	NC_037328.1	11347552	11347566	non-coding	N/A
#NAME?	NC_037328.1	11365802	11365816	non-coding	N/A
#NAME?	NC_037328.1	11367825	11367840	non-coding	N/A
#NAME?	NC_037328.1	11374462	11374477	non-coding	N/A
#NAME?	NC_037328.1	11378802	11378816	non-coding	N/A
#NAME?	NC_037328.1	11380525	11380539	non-coding	N/A
#NAME?	NC_037328.1	11380540	11380555	non-coding	N/A
#NAME?	NC_037328.1	11382095	11382108	non-coding	N/A
#NAME?	NC_037328.1	11393987	11394000	non-coding	N/A
#NAME?	NC_037328.1	11408207	11408221	non-coding	N/A
#NAME?	NC_037328.1	11418501	11418516	non-coding	N/A
#NAME?	NC_037328.1	11425415	11425430	non-coding	N/A
#NAME?	NC_037328.1	11429677	11429691	non-coding	N/A
#NAME?	NC_037328.1	11463508	11463523	non-coding	N/A
#NAME?	NC_037328.1	11468303	11468316	non-coding	N/A
#NAME?	NC_037328.1	11490249	11490262	non-coding	N/A
#NAME?	NC_037328.1	11546578	11546591	non-coding	N/A
#NAME?	NC_037328.1	11549344	11549359	non-coding	N/A
#NAME?	NC_037328.1	11558584	11558597	non-coding	N/A
#NAME?	NC_037328.1	11558588	11558602	non-coding	N/A
#NAME?	NC_037328.1	11558906	11558921	non-coding	N/A
#NAME?	NC_037328.1	11559310	11559323	non-coding	N/A
#NAME?	NC_037328.1	11565855	11565870	non-coding	N/A
#NAME?	NC_037328.1	11586489	11586502	non-coding	N/A
#NAME?	NC_037328.1	11598923	11598937	non-coding	N/A
#NAME?	NC_037328.1	11606460	11606473	non-coding	N/A
#NAME?	NC_037328.1	11606469	11606482	non-coding	N/A
#NAME?	NC_037328.1	11609054	11609068	non-coding	N/A
#NAME?	NC_037328.1	11614439	11614452	non-coding	N/A
#NAME?	NC_037328.1	11616584	11616599	non-coding	N/A
#NAME?	NC_037328.1	11639463	11639478	non-coding	N/A
#NAME?	NC_037328.1	11642390	11642405	non-coding	N/A
#NAME?	NC_037328.1	11656327	11656343	non-coding	N/A
#NAME?	NC_037328.1	11656553	11656566	non-coding	N/A
#NAME?	NC_037328.1	11657816	11657829	non-coding	N/A
#NAME?	NC_037328.1	11676260	11676276	non-coding	N/A
#NAME?	NC_037328.1	11683764	11683778	non-coding	N/A
#NAME?	NC_037328.1	11696339	11696353	non-coding	N/A
#NAME?	NC_037328.1	11699667	11699682	non-coding	N/A
#NAME?	NC_037328.1	11701288	11701302	non-coding	N/A
#NAME?	NC_037328.1	11714894	11714908	intron	LOC100139931
#NAME?	NC_037328.1	11734617	11734632	intron	LOC100139931
#NAME?	NC_037328.1	11734742	11734756	intron	LOC100139931
#NAME?	NC_037328.1	11737483	11737496	intron	LOC100139931
#NAME?	NC_037328.1	11760782	11760796	intron	LOC100139931
#NAME?	NC_037328.1	11765766	11765779	intron	LOC100139931
#NAME?	NC_037328.1	11778101	11778114	intron	LOC100139931
#NAME?	NC_037328.1	11798033	11798046	non-coding	N/A
#NAME?	NC_037328.1	11800365	11800378	non-coding	N/A
#NAME?	NC_037328.1	11816268	11816282	non-coding	N/A
#NAME?	NC_037328.1	11826827	11826841	non-coding	N/A
#NAME?	NC_037328.1	11827253	11827266	non-coding	N/A
#NAME?	NC_037328.1	11831944	11831957	non-coding	N/A
#NAME?	NC_037328.1	11832773	11832786	non-coding	N/A
#NAME?	NC_037328.1	11840925	11840938	non-coding	N/A
#NAME?	NC_037328.1	11841843	11841856	non-coding	N/A
#NAME?	NC_037328.1	11841870	11841883	non-coding	N/A
#NAME?	NC_037328.1	11863903	11863917	non-coding	N/A
#NAME?	NC_037328.1	11928086	11928099	non-coding	N/A
#NAME?	NC_037328.1	11942550	11942565	non-coding	N/A
#NAME?	NC_037328.1	11944351	11944365	non-coding	N/A
#NAME?	NC_037328.1	11948224	11948238	non-coding	N/A
#NAME?	NC_037328.1	11967834	11967848	non-coding	N/A
#NAME?	NC_037328.1	11971448	11971462	non-coding	N/A
#NAME?	NC_037328.1	11976486	11976500	non-coding	N/A
#NAME?	NC_037328.1	11994046	11994061	non-coding	N/A
#NAME?	NC_037328.1	11997987	11998002	non-coding	N/A
#NAME?	NC_037328.1	12005125	12005140	non-coding	N/A
#NAME?	NC_037328.1	12024412	12024426	non-coding	N/A
#NAME?	NC_037328.1	12030898	12030911	non-coding	N/A
#NAME?	NC_037328.1	12034941	12034954	non-coding	N/A
#NAME?	NC_037328.1	12041303	12041317	non-coding	N/A
#NAME?	NC_037328.1	12048586	12048599	non-coding	N/A
#NAME?	NC_037328.1	12072636	12072650	non-coding	N/A
#NAME?	NC_037328.1	12077807	12077820	non-coding	N/A
#NAME?	NC_037328.1	12098733	12098746	non-coding	N/A
#NAME?	NC_037328.1	12106148	12106161	non-coding	N/A
#NAME?	NC_037328.1	12107952	12107966	non-coding	N/A
#NAME?	NC_037328.1	12111571	12111585	non-coding	N/A
#NAME?	NC_037328.1	12115719	12115734	non-coding	N/A
#NAME?	NC_037328.1	12122713	12122727	non-coding	N/A
#NAME?	NC_037328.1	12123910	12123923	non-coding	N/A
#NAME?	NC_037328.1	12124648	12124661	non-coding	N/A
#NAME?	NC_037328.1	12124657	12124670	non-coding	N/A
#NAME?	NC_037328.1	12137519	12137534	non-coding	N/A
#NAME?	NC_037328.1	12159589	12159603	non-coding	N/A
#NAME?	NC_037328.1	12176295	12176308	non-coding	N/A
#NAME?	NC_037328.1	12186466	12186480	non-coding	N/A
#NAME?	NC_037328.1	12214511	12214526	non-coding	N/A
#NAME?	NC_037328.1	12289030	12289043	non-coding	N/A
#NAME?	NC_037328.1	12301453	12301468	non-coding	N/A
#NAME?	NC_037328.1	12302771	12302786	non-coding	N/A
#NAME?	NC_037328.1	12311454	12311467	non-coding	N/A
#NAME?	NC_037328.1	12320153	12320166	non-coding	N/A
#NAME?	NC_037328.1	12327425	12327439	non-coding	N/A
#NAME?	NC_037328.1	12340035	12340049	non-coding	N/A
#NAME?	NC_037328.1	12342168	12342183	non-coding	N/A
#NAME?	NC_037328.1	12343625	12343638	non-coding	N/A
#NAME?	NC_037328.1	12350787	12350803	non-coding	N/A
#NAME?	NC_037328.1	12350980	12350996	non-coding	N/A
#NAME?	NC_037328.1	12369253	12369268	non-coding	N/A
#NAME?	NC_037328.1	12372760	12372774	non-coding	N/A
#NAME?	NC_037328.1	12382222	12382235	non-coding	N/A
#NAME?	NC_037328.1	12388051	12388065	non-coding	N/A
#NAME?	NC_037328.1	12388529	12388543	non-coding	N/A
#NAME?	NC_037328.1	12393927	12393942	non-coding	N/A
#NAME?	NC_037328.1	12399076	12399091	non-coding	N/A
#NAME?	NC_037328.1	12400444	12400459	non-coding	N/A
#NAME?	NC_037328.1	12411275	12411289	non-coding	N/A
#NAME?	NC_037328.1	12412422	12412436	non-coding	N/A
#NAME?	NC_037328.1	12416312	12416325	non-coding	N/A
#NAME?	NC_037328.1	12425847	12425861	non-coding	N/A
#NAME?	NC_037328.1	12435038	12435054	non-coding	N/A
#NAME?	NC_037328.1	12441116	12441129	non-coding	N/A
#NAME?	NC_037328.1	12452461	12452477	non-coding	N/A
#NAME?	NC_037328.1	12454943	12454957	non-coding	N/A
#NAME?	NC_037328.1	12455285	12455298	non-coding	N/A
#NAME?	NC_037328.1	12456989	12457004	non-coding	N/A
#NAME?	NC_037328.1	12471690	12471703	non-coding	N/A
#NAME?	NC_037328.1	12478121	12478136	non-coding	N/A
#NAME?	NC_037328.1	12480715	12480730	non-coding	N/A
#NAME?	NC_037328.1	12483230	12483243	non-coding	N/A
#NAME?	NC_037328.1	12505244	12505258	non-coding	N/A
#NAME?	NC_037328.1	12507516	12507529	non-coding	N/A
#NAME?	NC_037328.1	12508139	12508153	non-coding	N/A
#NAME?	NC_037328.1	12508451	12508465	non-coding	N/A
#NAME?	NC_037328.1	12509347	12509360	non-coding	N/A
#NAME?	NC_037328.1	12530592	12530605	non-coding	N/A
#NAME?	NC_037328.1	12534747	12534762	non-coding	N/A
#NAME?	NC_037328.1	12543741	12543756	non-coding	N/A
#NAME?	NC_037328.1	12550198	12550212	non-coding	N/A
#NAME?	NC_037328.1	12553110	12553125	non-coding	N/A
#NAME?	NC_037328.1	12559583	12559598	non-coding	N/A
#NAME?	NC_037328.1	12577200	12577214	non-coding	N/A
#NAME?	NC_037328.1	12581037	12581052	non-coding	N/A
#NAME?	NC_037328.1	12585833	12585848	non-coding	N/A
#NAME?	NC_037328.1	12591465	12591480	non-coding	N/A
#NAME?	NC_037328.1	12592299	12592312	non-coding	N/A
#NAME?	NC_037328.1	12601749	12601763	non-coding	N/A
#NAME?	NC_037328.1	12604430	12604443	non-coding	N/A
#NAME?	NC_037328.1	12606572	12606587	non-coding	N/A
#NAME?	NC_037328.1	12606895	12606910	non-coding	N/A
#NAME?	NC_037328.1	12610219	12610233	non-coding	N/A
#NAME?	NC_037328.1	12623129	12623143	non-coding	N/A
#NAME?	NC_037328.1	12625250	12625265	non-coding	N/A
#NAME?	NC_037328.1	12638787	12638802	non-coding	N/A
#NAME?	NC_037328.1	12650060	12650073	non-coding	N/A
#NAME?	NC_037328.1	12657092	12657107	non-coding	N/A
#NAME?	NC_037328.1	12666861	12666875	non-coding	N/A
#NAME?	NC_037328.1	12674058	12674072	non-coding	N/A
#NAME?	NC_037328.1	12674068	12674082	non-coding	N/A
#NAME?	NC_037328.1	12677283	12677298	non-coding	N/A
#NAME?	NC_037328.1	12683960	12683974	non-coding	N/A
#NAME?	NC_037328.1	12693201	12693216	non-coding	N/A
#NAME?	NC_037328.1	12712406	12712421	non-coding	N/A
#NAME?	NC_037328.1	12733655	12733669	non-coding	N/A
#NAME?	NC_037328.1	12742952	12742968	non-coding	N/A
#NAME?	NC_037328.1	12748109	12748123	non-coding	N/A
#NAME?	NC_037328.1	12750312	12750328	non-coding	N/A
#NAME?	NC_037328.1	12772611	12772625	non-coding	N/A
#NAME?	NC_037328.1	12772621	12772635	non-coding	N/A
#NAME?	NC_037328.1	12796171	12796185	non-coding	N/A
#NAME?	NC_037328.1	12798816	12798831	non-coding	N/A
#NAME?	NC_037328.1	12847290	12847305	non-coding	N/A
#NAME?	NC_037328.1	12865210	12865224	non-coding	N/A
#NAME?	NC_037328.1	12868673	12868686	non-coding	N/A
#NAME?	NC_037328.1	12874749	12874764	non-coding	N/A
#NAME?	NC_037328.1	12894493	12894507	non-coding	N/A
#NAME?	NC_037328.1	12897707	12897722	non-coding	N/A
#NAME?	NC_037328.1	12904306	12904321	non-coding	N/A
#NAME?	NC_037328.1	12904461	12904476	non-coding	N/A
#NAME?	NC_037328.1	12907054	12907068	non-coding	N/A
#NAME?	NC_037328.1	12907279	12907292	non-coding	N/A
#NAME?	NC_037328.1	12912696	12912712	non-coding	N/A
#NAME?	NC_037328.1	12915321	12915336	non-coding	N/A
#NAME?	NC_037328.1	12928948	12928963	non-coding	N/A
#NAME?	NC_037328.1	12939446	12939460	non-coding	N/A
#NAME?	NC_037328.1	12939575	12939591	non-coding	N/A
#NAME?	NC_037328.1	12950202	12950216	non-coding	N/A
#NAME?	NC_037328.1	12957931	12957945	non-coding	N/A
#NAME?	NC_037328.1	12973170	12973185	non-coding	N/A
#NAME?	NC_037328.1	12979419	12979432	non-coding	N/A
#NAME?	NC_037328.1	12987181	12987195	non-coding	N/A
#NAME?	NC_037328.1	13009325	13009339	non-coding	N/A
#NAME?	NC_037328.1	13016328	13016342	non-coding	N/A
#NAME?	NC_037328.1	13023584	13023599	non-coding	N/A
#NAME?	NC_037328.1	13023736	13023749	non-coding	N/A
#NAME?	NC_037328.1	13058386	13058401	non-coding	N/A
#NAME?	NC_037328.1	13058394	13058407	non-coding	N/A
#NAME?	NC_037328.1	13072828	13072843	non-coding	N/A
#NAME?	NC_037328.1	13088480	13088494	non-coding	N/A
#NAME?	NC_037328.1	13091185	13091200	non-coding	N/A
#NAME?	NC_037328.1	13127824	13127838	non-coding	N/A
#NAME?	NC_037328.1	13127828	13127841	non-coding	N/A
#NAME?	NC_037328.1	13136014	13136028	non-coding	N/A
#NAME?	NC_037328.1	13160434	13160450	non-coding	N/A
#NAME?	NC_037328.1	13163513	13163527	non-coding	N/A
#NAME?	NC_037328.1	13181370	13181384	non-coding	N/A
#NAME?	NC_037328.1	13182364	13182377	non-coding	N/A
#NAME?	NC_037328.1	13184698	13184712	non-coding	N/A
#NAME?	NC_037328.1	13186210	13186223	non-coding	N/A
#NAME?	NC_037328.1	13189038	13189053	non-coding	N/A
#NAME?	NC_037328.1	13210619	13210632	non-coding	N/A
#NAME?	NC_037328.1	13242087	13242102	non-coding	N/A
#NAME?	NC_037328.1	13244681	13244696	non-coding	N/A
#NAME?	NC_037328.1	13246335	13246349	non-coding	N/A
#NAME?	NC_037328.1	13249011	13249026	non-coding	N/A
#NAME?	NC_037328.1	13260250	13260265	non-coding	N/A
#NAME?	NC_037328.1	13268767	13268782	non-coding	N/A
#NAME?	NC_037328.1	13282988	13283002	non-coding	N/A
#NAME?	NC_037328.1	13282992	13283008	non-coding	N/A
#NAME?	NC_037328.1	13330149	13330162	non-coding	N/A
#NAME?	NC_037328.1	13346635	13346648	non-coding	N/A
#NAME?	NC_037328.1	13358187	13358202	non-coding	N/A
#NAME?	NC_037328.1	13362620	13362635	non-coding	N/A
#NAME?	NC_037328.1	13389575	13389589	non-coding	N/A
#NAME?	NC_037328.1	13401542	13401556	non-coding	N/A
#NAME?	NC_037328.1	13424204	13424217	non-coding	N/A
#NAME?	NC_037328.1	13426424	13426438	non-coding	N/A
#NAME?	NC_037328.1	13437269	13437282	non-coding	N/A
#NAME?	NC_037328.1	13452308	13452322	non-coding	N/A
#NAME?	NC_037328.1	13453236	13453252	non-coding	N/A
#NAME?	NC_037328.1	13480697	13480712	non-coding	N/A
#NAME?	NC_037328.1	13483070	13483085	non-coding	N/A
#NAME?	NC_037328.1	13499587	13499603	non-coding	N/A
#NAME?	NC_037328.1	13516950	13516965	non-coding	N/A
#NAME?	NC_037328.1	13542140	13542156	non-coding	N/A
#NAME?	NC_037328.1	13542200	13542213	non-coding	N/A
#NAME?	NC_037328.1	13548896	13548909	non-coding	N/A
#NAME?	NC_037328.1	13558504	13558519	non-coding	N/A
#NAME?	NC_037328.1	13574646	13574661	non-coding	N/A
#NAME?	NC_037328.1	13577574	13577588	non-coding	N/A
#NAME?	NC_037328.1	13584975	13584988	non-coding	N/A
#NAME?	NC_037328.1	13594726	13594741	non-coding	N/A
#NAME?	NC_037328.1	13596007	13596021	non-coding	N/A
#NAME?	NC_037328.1	13630631	13630645	non-coding	N/A
#NAME?	NC_037328.1	13632703	13632718	non-coding	N/A
#NAME?	NC_037328.1	13658789	13658804	non-coding	N/A
#NAME?	NC_037328.1	13664884	13664899	non-coding	N/A
#NAME?	NC_037328.1	13675798	13675813	non-coding	N/A
#NAME?	NC_037328.1	13684192	13684206	non-coding	N/A
#NAME?	NC_037328.1	13691159	13691173	non-coding	N/A
#NAME?	NC_037328.1	13719383	13719398	non-coding	N/A
#NAME?	NC_037328.1	13744412	13744428	non-coding	N/A
#NAME?	NC_037328.1	13792663	13792677	non-coding	N/A
#NAME?	NC_037328.1	13794696	13794711	non-coding	N/A
#NAME?	NC_037328.1	13819120	13819136	non-coding	N/A
#NAME?	NC_037328.1	13825933	13825946	non-coding	N/A
#NAME?	NC_037328.1	13826463	13826477	non-coding	N/A
#NAME?	NC_037328.1	13835429	13835443	non-coding	N/A
#NAME?	NC_037328.1	13854580	13854593	non-coding	N/A
#NAME?	NC_037328.1	13876503	13876518	non-coding	N/A
#NAME?	NC_037328.1	13877960	13877973	non-coding	N/A
#NAME?	NC_037328.1	13908391	13908405	non-coding	N/A
#NAME?	NC_037328.1	13909134	13909149	non-coding	N/A
#NAME?	NC_037328.1	13920844	13920859	non-coding	N/A
#NAME?	NC_037328.1	13921199	13921214	non-coding	N/A
#NAME?	NC_037328.1	13921213	13921228	non-coding	N/A
#NAME?	NC_037328.1	13921464	13921477	non-coding	N/A
#NAME?	NC_037328.1	13925690	13925704	non-coding	N/A
#NAME?	NC_037328.1	13932234	13932249	non-coding	N/A
#NAME?	NC_037328.1	13945924	13945940	non-coding	N/A
#NAME?	NC_037328.1	13951580	13951595	non-coding	N/A
#NAME?	NC_037328.1	13956438	13956453	non-coding	N/A
#NAME?	NC_037328.1	13961083	13961097	non-coding	N/A
#NAME?	NC_037328.1	13962581	13962596	non-coding	N/A
#NAME?	NC_037328.1	13964087	13964102	non-coding	N/A
#NAME?	NC_037328.1	13975585	13975598	non-coding	N/A
#NAME?	NC_037328.1	13984677	13984691	non-coding	N/A
#NAME?	NC_037328.1	14015564	14015577	non-coding	N/A
#NAME?	NC_037328.1	14044956	14044971	non-coding	N/A
#NAME?	NC_037328.1	14051353	14051369	non-coding	N/A
#NAME?	NC_037328.1	14057768	14057783	non-coding	N/A
#NAME?	NC_037328.1	14063318	14063332	non-coding	N/A
#NAME?	NC_037328.1	14076788	14076803	non-coding	N/A
#NAME?	NC_037328.1	14094138	14094151	non-coding	N/A
#NAME?	NC_037328.1	14104110	14104124	non-coding	N/A
#NAME?	NC_037328.1	14114630	14114643	non-coding	N/A
#NAME?	NC_037328.1	14120375	14120388	non-coding	N/A
#NAME?	NC_037328.1	14129880	14129893	non-coding	N/A
#NAME?	NC_037328.1	14131280	14131294	non-coding	N/A
#NAME?	NC_037328.1	14157756	14157769	non-coding	N/A
#NAME?	NC_037328.1	14167355	14167370	non-coding	N/A
#NAME?	NC_037328.1	14174460	14174475	non-coding	N/A
#NAME?	NC_037328.1	14189621	14189634	non-coding	N/A
#NAME?	NC_037328.1	14190002	14190017	non-coding	N/A
#NAME?	NC_037328.1	14215436	14215449	non-coding	N/A
#NAME?	NC_037328.1	14218712	14218727	non-coding	N/A
#NAME?	NC_037328.1	14225580	14225596	non-coding	N/A
#NAME?	NC_037328.1	14229784	14229799	non-coding	N/A
#NAME?	NC_037328.1	14234291	14234305	non-coding	N/A
#NAME?	NC_037328.1	14235989	14236003	non-coding	N/A
#NAME?	NC_037328.1	14247276	14247290	non-coding	N/A
#NAME?	NC_037328.1	14251642	14251656	non-coding	N/A
#NAME?	NC_037328.1	14259826	14259840	non-coding	N/A
#NAME?	NC_037328.1	14287367	14287382	non-coding	N/A
#NAME?	NC_037328.1	14289697	14289710	non-coding	N/A
#NAME?	NC_037328.1	14290038	14290053	non-coding	N/A
#NAME?	NC_037328.1	14290096	14290111	non-coding	N/A
#NAME?	NC_037328.1	14307557	14307572	non-coding	N/A
#NAME?	NC_037328.1	14309094	14309107	non-coding	N/A
#NAME?	NC_037328.1	14309362	14309377	non-coding	N/A
#NAME?	NC_037328.1	14311164	14311178	non-coding	N/A
#NAME?	NC_037328.1	14329336	14329349	non-coding	N/A
#NAME?	NC_037328.1	14331749	14331764	non-coding	N/A
#NAME?	NC_037328.1	14351702	14351717	non-coding	N/A
#NAME?	NC_037328.1	14372881	14372896	non-coding	N/A
#NAME?	NC_037328.1	14387128	14387142	non-coding	N/A
#NAME?	NC_037328.1	14401810	14401825	non-coding	N/A
#NAME?	NC_037328.1	14405495	14405510	non-coding	N/A
#NAME?	NC_037328.1	14432545	14432561	non-coding	N/A
#NAME?	NC_037328.1	14447804	14447819	non-coding	N/A
#NAME?	NC_037328.1	14473761	14473776	non-coding	N/A
#NAME?	NC_037328.1	14489926	14489941	non-coding	N/A
#NAME?	NC_037328.1	14495679	14495693	non-coding	N/A
#NAME?	NC_037328.1	14497069	14497084	non-coding	N/A
#NAME?	NC_037328.1	14528800	14528815	non-coding	N/A
#NAME?	NC_037328.1	14536167	14536181	non-coding	N/A
#NAME?	NC_037328.1	14538759	14538774	non-coding	N/A
#NAME?	NC_037328.1	14563747	14563761	non-coding	N/A
#NAME?	NC_037328.1	14575823	14575837	non-coding	N/A
#NAME?	NC_037328.1	14582983	14582997	non-coding	N/A
#NAME?	NC_037328.1	14591441	14591456	non-coding	N/A
#NAME?	NC_037328.1	14592163	14592178	non-coding	N/A
#NAME?	NC_037328.1	14605261	14605275	non-coding	N/A
#NAME?	NC_037328.1	14605352	14605366	non-coding	N/A
#NAME?	NC_037328.1	14616362	14616375	non-coding	N/A
#NAME?	NC_037328.1	14621955	14621969	non-coding	N/A
#NAME?	NC_037328.1	14635719	14635733	non-coding	N/A
#NAME?	NC_037328.1	14636207	14636220	non-coding	N/A
#NAME?	NC_037328.1	14641287	14641300	non-coding	N/A
#NAME?	NC_037328.1	14653270	14653285	non-coding	N/A
#NAME?	NC_037328.1	14668666	14668681	non-coding	N/A
#NAME?	NC_037328.1	14691578	14691594	non-coding	N/A
#NAME?	NC_037328.1	14728894	14728909	non-coding	N/A
#NAME?	NC_037328.1	14739223	14739238	non-coding	N/A
#NAME?	NC_037328.1	14739572	14739586	non-coding	N/A
#NAME?	NC_037328.1	14739603	14739616	non-coding	N/A
#NAME?	NC_037328.1	14743147	14743162	non-coding	N/A
#NAME?	NC_037328.1	14746008	14746024	non-coding	N/A
#NAME?	NC_037328.1	14746454	14746468	non-coding	N/A
#NAME?	NC_037328.1	14773924	14773938	non-coding	N/A
#NAME?	NC_037328.1	14777086	14777101	non-coding	N/A
#NAME?	NC_037328.1	14778957	14778970	non-coding	N/A
#NAME?	NC_037328.1	14780859	14780873	non-coding	N/A
#NAME?	NC_037328.1	14784644	14784659	non-coding	N/A
#NAME?	NC_037328.1	14795600	14795615	non-coding	N/A
#NAME?	NC_037328.1	14802588	14802602	non-coding	N/A
#NAME?	NC_037328.1	14820539	14820554	non-coding	N/A
#NAME?	NC_037328.1	14839076	14839091	non-coding	N/A
#NAME?	NC_037328.1	14858973	14858988	non-coding	N/A
#NAME?	NC_037328.1	14877546	14877561	non-coding	N/A
#NAME?	NC_037328.1	14886711	14886726	non-coding	N/A
#NAME?	NC_037328.1	14887785	14887800	non-coding	N/A
#NAME?	NC_037328.1	14889281	14889296	non-coding	N/A
#NAME?	NC_037328.1	14896822	14896837	non-coding	N/A
#NAME?	NC_037328.1	14903870	14903883	non-coding	N/A
#NAME?	NC_037328.1	14911299	14911314	non-coding	N/A
#NAME?	NC_037328.1	14931183	14931198	non-coding	N/A
#NAME?	NC_037328.1	14942150	14942164	non-coding	N/A
#NAME?	NC_037328.1	14956727	14956740	non-coding	N/A
#NAME?	NC_037328.1	14957426	14957440	non-coding	N/A
#NAME?	NC_037328.1	14958107	14958121	non-coding	N/A
#NAME?	NC_037328.1	14961281	14961297	non-coding	N/A
#NAME?	NC_037328.1	14962720	14962735	non-coding	N/A
#NAME?	NC_037328.1	14964781	14964796	non-coding	N/A
#NAME?	NC_037328.1	14979198	14979211	non-coding	N/A
#NAME?	NC_037328.1	14981839	14981852	non-coding	N/A
#NAME?	NC_037328.1	14988158	14988174	non-coding	N/A
#NAME?	NC_037328.1	14989191	14989205	non-coding	N/A
#NAME?	NC_037328.1	14990400	14990415	non-coding	N/A
#NAME?	NC_037328.1	14996550	14996564	non-coding	N/A
#NAME?	NC_037328.1	15024880	15024896	non-coding	N/A
#NAME?	NC_037328.1	15043480	15043493	non-coding	N/A
#NAME?	NC_037328.1	15070635	15070650	non-coding	N/A
#NAME?	NC_037328.1	15078844	15078859	non-coding	N/A
#NAME?	NC_037328.1	15092214	15092227	non-coding	N/A
#NAME?	NC_037328.1	15094626	15094641	non-coding	N/A
#NAME?	NC_037328.1	15111304	15111319	non-coding	N/A
#NAME?	NC_037328.1	15115329	15115342	non-coding	N/A
#NAME?	NC_037328.1	15119688	15119703	non-coding	N/A
#NAME?	NC_037328.1	15123801	15123814	non-coding	N/A
#NAME?	NC_037328.1	15153771	15153785	non-coding	N/A
#NAME?	NC_037328.1	15161824	15161837	non-coding	N/A
#NAME?	NC_037328.1	15175395	15175409	non-coding	N/A
#NAME?	NC_037328.1	15180768	15180784	non-coding	N/A
#NAME?	NC_037328.1	15185499	15185512	non-coding	N/A
#NAME?	NC_037328.1	15189747	15189760	non-coding	N/A
#NAME?	NC_037328.1	15189789	15189804	non-coding	N/A
#NAME?	NC_037328.1	15194326	15194341	non-coding	N/A
#NAME?	NC_037328.1	15195485	15195501	non-coding	N/A
#NAME?	NC_037328.1	15195695	15195710	non-coding	N/A
#NAME?	NC_037328.1	15195706	15195719	non-coding	N/A
#NAME?	NC_037328.1	15214931	15214945	non-coding	N/A
#NAME?	NC_037328.1	15217472	15217487	non-coding	N/A
#NAME?	NC_037328.1	15240783	15240799	non-coding	N/A
#NAME?	NC_037328.1	15247204	15247219	non-coding	N/A
#NAME?	NC_037328.1	15271849	15271863	non-coding	N/A
#NAME?	NC_037328.1	15278256	15278269	non-coding	N/A
#NAME?	NC_037328.1	15285775	15285789	non-coding	N/A
#NAME?	NC_037328.1	15285785	15285800	non-coding	N/A
#NAME?	NC_037328.1	15312640	15312655	non-coding	N/A
#NAME?	NC_037328.1	15333926	15333941	intron	NCAM2
#NAME?	NC_037328.1	15337234	15337247	intron	NCAM2
#NAME?	NC_037328.1	15340348	15340362	intron	NCAM2
#NAME?	NC_037328.1	15343031	15343045	intron	NCAM2
#NAME?	NC_037328.1	15346593	15346607	intron	NCAM2
#NAME?	NC_037328.1	15348591	15348604	intron	NCAM2
#NAME?	NC_037328.1	15353184	15353198	intron	NCAM2
#NAME?	NC_037328.1	15354824	15354838	intron	NCAM2
#NAME?	NC_037328.1	15357823	15357838	intron	NCAM2
#NAME?	NC_037328.1	15360541	15360554	intron	NCAM2
#NAME?	NC_037328.1	15364259	15364274	intron	NCAM2
#NAME?	NC_037328.1	15369086	15369100	intron	NCAM2
#NAME?	NC_037328.1	15370544	15370559	intron	NCAM2
#NAME?	NC_037328.1	15380917	15380930	intron	NCAM2
#NAME?	NC_037328.1	15385850	15385864	intron	NCAM2
#NAME?	NC_037328.1	15398698	15398713	intron	NCAM2
#NAME?	NC_037328.1	15402549	15402563	intron	NCAM2
#NAME?	NC_037328.1	15407603	15407618	intron	NCAM2
#NAME?	NC_037328.1	15407973	15407987	intron	NCAM2
#NAME?	NC_037328.1	15408394	15408410	intron	NCAM2
#NAME?	NC_037328.1	15418185	15418200	intron	NCAM2
#NAME?	NC_037328.1	15428500	15428513	intron	NCAM2
#NAME?	NC_037328.1	15430038	15430054	intron	NCAM2
#NAME?	NC_037328.1	15445185	15445200	intron	NCAM2
#NAME?	NC_037328.1	15463344	15463359	intron	NCAM2
#NAME?	NC_037328.1	15472762	15472775	intron	NCAM2
#NAME?	NC_037328.1	15484873	15484886	intron	NCAM2
#NAME?	NC_037328.1	15487891	15487906	intron	NCAM2
#NAME?	NC_037328.1	15493573	15493587	intron	NCAM2
#NAME?	NC_037328.1	15493577	15493591	intron	NCAM2
#NAME?	NC_037328.1	15501659	15501674	intron	NCAM2
#NAME?	NC_037328.1	15515032	15515046	intron	NCAM2
#NAME?	NC_037328.1	15519252	15519265	intron	NCAM2
#NAME?	NC_037328.1	15527430	15527443	intron	NCAM2
#NAME?	NC_037328.1	15542476	15542489	intron	NCAM2
#NAME?	NC_037328.1	15542547	15542562	intron	NCAM2
#NAME?	NC_037328.1	15548910	15548926	intron	NCAM2
#NAME?	NC_037328.1	15552644	15552659	intron	NCAM2
#NAME?	NC_037328.1	15555990	15556003	intron	NCAM2
#NAME?	NC_037328.1	15583696	15583711	intron	NCAM2
#NAME?	NC_037328.1	15597272	15597286	intron	NCAM2
#NAME?	NC_037328.1	15606713	15606729	intron	NCAM2
#NAME?	NC_037328.1	15635413	15635426	intron	NCAM2
#NAME?	NC_037328.1	15648328	15648344	intron	NCAM2
#NAME?	NC_037328.1	15656941	15656954	intron	NCAM2
#NAME?	NC_037328.1	15659235	15659250	intron	NCAM2
#NAME?	NC_037328.1	15659302	15659317	intron	NCAM2
#NAME?	NC_037328.1	15659385	15659401	intron	NCAM2
#NAME?	NC_037328.1	15667240	15667253	intron	NCAM2
#NAME?	NC_037328.1	15673870	15673883	intron	NCAM2
#NAME?	NC_037328.1	15674066	15674079	intron	NCAM2
#NAME?	NC_037328.1	15676068	15676083	intron	NCAM2
#NAME?	NC_037328.1	15697245	15697258	intron	NCAM2
#NAME?	NC_037328.1	15717061	15717075	intron	NCAM2
#NAME?	NC_037328.1	15725310	15725326	intron	NCAM2
#NAME?	NC_037328.1	15725835	15725849	intron	NCAM2
#NAME?	NC_037328.1	15727212	15727228	intron	NCAM2
#NAME?	NC_037328.1	15736930	15736944	intron	NCAM2
#NAME?	NC_037328.1	15739453	15739468	intron	NCAM2
#NAME?	NC_037328.1	15756172	15756187	intron	NCAM2
#NAME?	NC_037328.1	15756183	15756197	intron	NCAM2
#NAME?	NC_037328.1	15756730	15756744	intron	NCAM2
#NAME?	NC_037328.1	15764381	15764394	intron	NCAM2
#NAME?	NC_037328.1	15770428	15770442	intron	NCAM2
#NAME?	NC_037328.1	15778886	15778901	intron	NCAM2
#NAME?	NC_037328.1	15788969	15788984	intron	NCAM2
#NAME?	NC_037328.1	15804365	15804378	intron	NCAM2
#NAME?	NC_037328.1	15812469	15812483	intron	NCAM2
#NAME?	NC_037328.1	15826024	15826037	intron	NCAM2
#NAME?	NC_037328.1	15828101	15828116	intron	NCAM2
#NAME?	NC_037328.1	15844331	15844345	intron	NCAM2
#NAME?	NC_037328.1	15844963	15844978	intron	NCAM2
#NAME?	NC_037328.1	15854612	15854627	intron	NCAM2
#NAME?	NC_037328.1	15860308	15860322	intron	NCAM2
#NAME?	NC_037328.1	15868403	15868417	intron	NCAM2
#NAME?	NC_037328.1	15880014	15880027	intron	NCAM2
#NAME?	NC_037328.1	15889586	15889599	non-coding	N/A
#NAME?	NC_037328.1	15890034	15890049	non-coding	N/A
#NAME?	NC_037328.1	15892839	15892852	non-coding	N/A
#NAME?	NC_037328.1	15896358	15896372	non-coding	N/A
#NAME?	NC_037328.1	15903852	15903866	non-coding	N/A
#NAME?	NC_037328.1	15903870	15903883	non-coding	N/A
#NAME?	NC_037328.1	15908996	15909009	non-coding	N/A
#NAME?	NC_037328.1	15912889	15912902	non-coding	N/A
#NAME?	NC_037328.1	15919542	15919555	non-coding	N/A
#NAME?	NC_037328.1	15952239	15952254	non-coding	N/A
#NAME?	NC_037328.1	15961930	15961943	non-coding	N/A
#NAME?	NC_037328.1	15995589	15995604	non-coding	N/A
#NAME?	NC_037328.1	16012953	16012967	non-coding	N/A
#NAME?	NC_037328.1	16013437	16013453	non-coding	N/A
#NAME?	NC_037328.1	16102265	16102280	non-coding	N/A
#NAME?	NC_037328.1	16143613	16143627	intron	LOC101904189
#NAME?	NC_037328.1	16147559	16147573	intron	LOC101904189
#NAME?	NC_037328.1	16149517	16149533	intron	LOC101904189
#NAME?	NC_037328.1	16152091	16152106	intron	LOC101904189
#NAME?	NC_037328.1	16163410	16163424	intron	LOC101904189
#NAME?	NC_037328.1	16165630	16165643	intron	LOC101904189
#NAME?	NC_037328.1	16181596	16181610	intron	LOC101904189
#NAME?	NC_037328.1	16212922	16212936	intron	LOC101904189
#NAME?	NC_037328.1	16217031	16217046	intron	LOC101904189
#NAME?	NC_037328.1	16217103	16217117	intron	LOC101904189
#NAME?	NC_037328.1	16219383	16219397	intron	LOC101904189
#NAME?	NC_037328.1	16221535	16221550	intron	LOC101904189
#NAME?	NC_037328.1	16224486	16224500	intron	LOC101904189
#NAME?	NC_037328.1	16232927	16232940	intron	LOC101904189
#NAME?	NC_037328.1	16260343	16260357	intron	LOC101904189
#NAME?	NC_037328.1	16273795	16273809	intron	LOC101904189
#NAME?	NC_037328.1	16287417	16287430	non-coding	N/A
#NAME?	NC_037328.1	16290493	16290507	non-coding	N/A
#NAME?	NC_037328.1	16295785	16295801	non-coding	N/A
#NAME?	NC_037328.1	16305929	16305944	non-coding	N/A
#NAME?	NC_037328.1	16315566	16315581	non-coding	N/A
#NAME?	NC_037328.1	16327943	16327957	non-coding	N/A
#NAME?	NC_037328.1	16329734	16329748	non-coding	N/A
#NAME?	NC_037328.1	16338912	16338927	non-coding	N/A
#NAME?	NC_037328.1	16338975	16338988	non-coding	N/A
#NAME?	NC_037328.1	16357211	16357225	non-coding	N/A
#NAME?	NC_037328.1	16367820	16367835	non-coding	N/A
#NAME?	NC_037328.1	16373293	16373308	non-coding	N/A
#NAME?	NC_037328.1	16375981	16375996	non-coding	N/A
#NAME?	NC_037328.1	16380956	16380970	non-coding	N/A
#NAME?	NC_037328.1	16411754	16411770	non-coding	N/A
#NAME?	NC_037328.1	16412108	16412122	non-coding	N/A
#NAME?	NC_037328.1	16415829	16415844	non-coding	N/A
#NAME?	NC_037328.1	16421686	16421699	non-coding	N/A
#NAME?	NC_037328.1	16421874	16421888	non-coding	N/A
#NAME?	NC_037328.1	16427313	16427326	non-coding	N/A
#NAME?	NC_037328.1	16443753	16443767	non-coding	N/A
#NAME?	NC_037328.1	16449668	16449682	non-coding	N/A
#NAME?	NC_037328.1	16455086	16455099	non-coding	N/A
#NAME?	NC_037328.1	16460212	16460227	non-coding	N/A
#NAME?	NC_037328.1	16462623	16462639	non-coding	N/A
#NAME?	NC_037328.1	16474258	16474272	non-coding	N/A
#NAME?	NC_037328.1	16501197	16501210	non-coding	N/A
#NAME?	NC_037328.1	16517335	16517348	non-coding	N/A
#NAME?	NC_037328.1	16545408	16545423	non-coding	N/A
#NAME?	NC_037328.1	16554258	16554273	non-coding	N/A
#NAME?	NC_037328.1	16557542	16557557	non-coding	N/A
#NAME?	NC_037328.1	16577916	16577932	non-coding	N/A
#NAME?	NC_037328.1	16591513	16591527	non-coding	N/A
#NAME?	NC_037328.1	16605356	16605370	non-coding	N/A
#NAME?	NC_037328.1	16608696	16608712	non-coding	N/A
#NAME?	NC_037328.1	16611958	16611971	non-coding	N/A
#NAME?	NC_037328.1	16625438	16625451	non-coding	N/A
#NAME?	NC_037328.1	16641310	16641323	non-coding	N/A
#NAME?	NC_037328.1	16671888	16671903	non-coding	N/A
#NAME?	NC_037328.1	16676319	16676334	non-coding	N/A
#NAME?	NC_037328.1	16682345	16682358	non-coding	N/A
#NAME?	NC_037328.1	16690882	16690897	non-coding	N/A
#NAME?	NC_037328.1	16690908	16690922	non-coding	N/A
#NAME?	NC_037328.1	16695864	16695878	non-coding	N/A
#NAME?	NC_037328.1	16700296	16700310	non-coding	N/A
#NAME?	NC_037328.1	16723683	16723698	non-coding	N/A
#NAME?	NC_037328.1	16728267	16728282	non-coding	N/A
#NAME?	NC_037328.1	16731672	16731686	non-coding	N/A
#NAME?	NC_037328.1	16731995	16732008	non-coding	N/A
#NAME?	NC_037328.1	16735017	16735030	non-coding	N/A
#NAME?	NC_037328.1	16740593	16740609	non-coding	N/A
#NAME?	NC_037328.1	16742728	16742741	non-coding	N/A
#NAME?	NC_037328.1	16747907	16747920	non-coding	N/A
#NAME?	NC_037328.1	16750250	16750263	non-coding	N/A
#NAME?	NC_037328.1	16755103	16755118	non-coding	N/A
#NAME?	NC_037328.1	16761822	16761835	non-coding	N/A
#NAME?	NC_037328.1	16768379	16768392	non-coding	N/A
#NAME?	NC_037328.1	16775624	16775639	non-coding	N/A
#NAME?	NC_037328.1	16792011	16792024	non-coding	N/A
#NAME?	NC_037328.1	16797713	16797728	non-coding	N/A
#NAME?	NC_037328.1	16799502	16799515	non-coding	N/A
#NAME?	NC_037328.1	16827384	16827399	non-coding	N/A
#NAME?	NC_037328.1	16835015	16835028	non-coding	N/A
#NAME?	NC_037328.1	16835182	16835195	non-coding	N/A
#NAME?	NC_037328.1	16846828	16846842	non-coding	N/A
#NAME?	NC_037328.1	16848206	16848221	non-coding	N/A
#NAME?	NC_037328.1	16849672	16849687	non-coding	N/A
#NAME?	NC_037328.1	16877125	16877138	non-coding	N/A
#NAME?	NC_037328.1	16882086	16882101	non-coding	N/A
#NAME?	NC_037328.1	16892378	16892391	non-coding	N/A
#NAME?	NC_037328.1	16892776	16892791	non-coding	N/A
#NAME?	NC_037328.1	16906462	16906475	non-coding	N/A
#NAME?	NC_037328.1	16910669	16910685	non-coding	N/A
#NAME?	NC_037328.1	16931172	16931186	non-coding	N/A
#NAME?	NC_037328.1	16933283	16933297	non-coding	N/A
#NAME?	NC_037328.1	16934602	16934617	non-coding	N/A
#NAME?	NC_037328.1	16968096	16968110	non-coding	N/A
#NAME?	NC_037328.1	16968106	16968120	non-coding	N/A
#NAME?	NC_037328.1	16968175	16968188	non-coding	N/A
#NAME?	NC_037328.1	16989330	16989344	non-coding	N/A
#NAME?	NC_037328.1	17023419	17023432	non-coding	N/A
#NAME?	NC_037328.1	17039391	17039406	non-coding	N/A
#NAME?	NC_037328.1	17067478	17067491	non-coding	N/A
#NAME?	NC_037328.1	17067487	17067502	non-coding	N/A
#NAME?	NC_037328.1	17100909	17100924	non-coding	N/A
#NAME?	NC_037328.1	17104857	17104871	non-coding	N/A
#NAME?	NC_037328.1	17149440	17149454	non-coding	N/A
#NAME?	NC_037328.1	17150757	17150771	non-coding	N/A
#NAME?	NC_037328.1	17170531	17170545	non-coding	N/A
#NAME?	NC_037328.1	17179486	17179501	non-coding	N/A
#NAME?	NC_037328.1	17179515	17179529	non-coding	N/A
#NAME?	NC_037328.1	17181447	17181461	non-coding	N/A
#NAME?	NC_037328.1	17193766	17193781	non-coding	N/A
#NAME?	NC_037328.1	17198343	17198358	non-coding	N/A
#NAME?	NC_037328.1	17198434	17198448	non-coding	N/A
#NAME?	NC_037328.1	17199939	17199953	non-coding	N/A
#NAME?	NC_037328.1	17200933	17200948	non-coding	N/A
#NAME?	NC_037328.1	17215956	17215969	non-coding	N/A
#NAME?	NC_037328.1	17246429	17246444	non-coding	N/A
#NAME?	NC_037328.1	17250749	17250762	non-coding	N/A
#NAME?	NC_037328.1	17251457	17251472	non-coding	N/A
#NAME?	NC_037328.1	17260368	17260382	non-coding	N/A
#NAME?	NC_037328.1	17261295	17261311	non-coding	N/A
#NAME?	NC_037328.1	17263850	17263863	non-coding	N/A
#NAME?	NC_037328.1	17263883	17263898	non-coding	N/A
#NAME?	NC_037328.1	17279110	17279124	non-coding	N/A
#NAME?	NC_037328.1	17284898	17284913	non-coding	N/A
#NAME?	NC_037328.1	17285192	17285206	non-coding	N/A
#NAME?	NC_037328.1	17294503	17294518	non-coding	N/A
#NAME?	NC_037328.1	17298030	17298045	non-coding	N/A
#NAME?	NC_037328.1	17299861	17299875	non-coding	N/A
#NAME?	NC_037328.1	17325285	17325300	non-coding	N/A
#NAME?	NC_037328.1	17335920	17335934	non-coding	N/A
#NAME?	NC_037328.1	17335937	17335952	non-coding	N/A
#NAME?	NC_037328.1	17335948	17335962	non-coding	N/A
#NAME?	NC_037328.1	17340822	17340836	non-coding	N/A
#NAME?	NC_037328.1	17341062	17341078	non-coding	N/A
#NAME?	NC_037328.1	17349585	17349599	non-coding	N/A
#NAME?	NC_037328.1	17353982	17353996	non-coding	N/A
#NAME?	NC_037328.1	17355517	17355533	non-coding	N/A
#NAME?	NC_037328.1	17380614	17380629	non-coding	N/A
#NAME?	NC_037328.1	17404653	17404666	non-coding	N/A
#NAME?	NC_037328.1	17413595	17413611	non-coding	N/A
#NAME?	NC_037328.1	17416456	17416469	non-coding	N/A
#NAME?	NC_037328.1	17423882	17423898	non-coding	N/A
#NAME?	NC_037328.1	17428955	17428969	non-coding	N/A
#NAME?	NC_037328.1	17437948	17437963	non-coding	N/A
#NAME?	NC_037328.1	17456790	17456805	non-coding	N/A
#NAME?	NC_037328.1	17461492	17461506	non-coding	N/A
#NAME?	NC_037328.1	17470466	17470480	non-coding	N/A
#NAME?	NC_037328.1	17488167	17488180	non-coding	N/A
#NAME?	NC_037328.1	17488318	17488333	non-coding	N/A
#NAME?	NC_037328.1	17515165	17515180	non-coding	N/A
#NAME?	NC_037328.1	17534066	17534079	non-coding	N/A
#NAME?	NC_037328.1	17535544	17535559	non-coding	N/A
#NAME?	NC_037328.1	17540763	17540776	non-coding	N/A
#NAME?	NC_037328.1	17559115	17559128	non-coding	N/A
#NAME?	NC_037328.1	17559131	17559146	non-coding	N/A
#NAME?	NC_037328.1	17563819	17563834	non-coding	N/A
#NAME?	NC_037328.1	17566318	17566331	non-coding	N/A
#NAME?	NC_037328.1	17579552	17579565	non-coding	N/A
#NAME?	NC_037328.1	17580129	17580144	non-coding	N/A
#NAME?	NC_037328.1	17595272	17595285	non-coding	N/A
#NAME?	NC_037328.1	17601875	17601889	non-coding	N/A
#NAME?	NC_037328.1	17602270	17602283	non-coding	N/A
#NAME?	NC_037328.1	17602892	17602908	non-coding	N/A
#NAME?	NC_037328.1	17605258	17605274	non-coding	N/A
#NAME?	NC_037328.1	17610627	17610641	non-coding	N/A
#NAME?	NC_037328.1	17611322	17611335	non-coding	N/A
#NAME?	NC_037328.1	17613403	17613418	non-coding	N/A
#NAME?	NC_037328.1	17613960	17613975	non-coding	N/A
#NAME?	NC_037328.1	17614408	17614423	non-coding	N/A
#NAME?	NC_037328.1	17637580	17637594	non-coding	N/A
#NAME?	NC_037328.1	17660890	17660905	non-coding	N/A
#NAME?	NC_037328.1	17695755	17695768	non-coding	N/A
#NAME?	NC_037328.1	17699769	17699783	non-coding	N/A
#NAME?	NC_037328.1	17703276	17703289	non-coding	N/A
#NAME?	NC_037328.1	17707552	17707565	non-coding	N/A
#NAME?	NC_037328.1	17710797	17710810	non-coding	N/A
#NAME?	NC_037328.1	17716083	17716097	non-coding	N/A
#NAME?	NC_037328.1	17766839	17766852	non-coding	N/A
#NAME?	NC_037328.1	17773278	17773292	non-coding	N/A
#NAME?	NC_037328.1	17776048	17776064	non-coding	N/A
#NAME?	NC_037328.1	17790656	17790669	non-coding	N/A
#NAME?	NC_037328.1	17791392	17791407	non-coding	N/A
#NAME?	NC_037328.1	17845570	17845584	non-coding	N/A
#NAME?	NC_037328.1	17846498	17846514	non-coding	N/A
#NAME?	NC_037328.1	17854439	17854452	non-coding	N/A
#NAME?	NC_037328.1	17876318	17876331	non-coding	N/A
#NAME?	NC_037328.1	17891962	17891976	non-coding	N/A
#NAME?	NC_037328.1	17893523	17893536	non-coding	N/A
#NAME?	NC_037328.1	17907268	17907282	non-coding	N/A
#NAME?	NC_037328.1	17925750	17925765	non-coding	N/A
#NAME?	NC_037328.1	17941472	17941486	non-coding	N/A
#NAME?	NC_037328.1	17941477	17941491	non-coding	N/A
#NAME?	NC_037328.1	17948022	17948035	non-coding	N/A
#NAME?	NC_037328.1	17948513	17948528	non-coding	N/A
#NAME?	NC_037328.1	17956432	17956446	non-coding	N/A
#NAME?	NC_037328.1	17963997	17964012	non-coding	N/A
#NAME?	NC_037328.1	17984076	17984090	non-coding	N/A
#NAME?	NC_037328.1	17987865	17987880	non-coding	N/A
#NAME?	NC_037328.1	17991357	17991370	non-coding	N/A
#NAME?	NC_037328.1	17993656	17993672	non-coding	N/A
#NAME?	NC_037328.1	17996061	17996074	non-coding	N/A
#NAME?	NC_037328.1	18007578	18007593	non-coding	N/A
#NAME?	NC_037328.1	18022404	18022419	non-coding	N/A
#NAME?	NC_037328.1	18032642	18032657	non-coding	N/A
#NAME?	NC_037328.1	18032647	18032660	non-coding	N/A
#NAME?	NC_037328.1	18035388	18035403	non-coding	N/A
#NAME?	NC_037328.1	18037763	18037779	non-coding	N/A
#NAME?	NC_037328.1	18040291	18040305	non-coding	N/A
#NAME?	NC_037328.1	18041773	18041788	non-coding	N/A
#NAME?	NC_037328.1	18043808	18043822	non-coding	N/A
#NAME?	NC_037328.1	18044795	18044810	non-coding	N/A
#NAME?	NC_037328.1	18045396	18045410	non-coding	N/A
#NAME?	NC_037328.1	18071064	18071078	non-coding	N/A
#NAME?	NC_037328.1	18078631	18078646	non-coding	N/A
#NAME?	NC_037328.1	18082379	18082393	non-coding	N/A
#NAME?	NC_037328.1	18090822	18090836	non-coding	N/A
#NAME?	NC_037328.1	18100285	18100299	non-coding	N/A
#NAME?	NC_037328.1	18108080	18108094	non-coding	N/A
#NAME?	NC_037328.1	18140529	18140544	non-coding	N/A
#NAME?	NC_037328.1	18144293	18144308	non-coding	N/A
#NAME?	NC_037328.1	18146019	18146032	non-coding	N/A
#NAME?	NC_037328.1	18156883	18156898	non-coding	N/A
#NAME?	NC_037328.1	18160338	18160352	non-coding	N/A
#NAME?	NC_037328.1	18191841	18191855	non-coding	N/A
#NAME?	NC_037328.1	18232630	18232643	non-coding	N/A
#NAME?	NC_037328.1	18238144	18238158	non-coding	N/A
#NAME?	NC_037328.1	18244849	18244864	non-coding	N/A
#NAME?	NC_037328.1	18245903	18245918	non-coding	N/A
#NAME?	NC_037328.1	18249016	18249031	non-coding	N/A
#NAME?	NC_037328.1	18284573	18284586	non-coding	N/A
#NAME?	NC_037328.1	18294556	18294570	non-coding	N/A
#NAME?	NC_037328.1	18308768	18308782	non-coding	N/A
#NAME?	NC_037328.1	18308793	18308808	non-coding	N/A
#NAME?	NC_037328.1	18310192	18310207	non-coding	N/A
#NAME?	NC_037328.1	18321318	18321333	non-coding	N/A
#NAME?	NC_037328.1	18324496	18324511	non-coding	N/A
#NAME?	NC_037328.1	18325475	18325489	non-coding	N/A
#NAME?	NC_037328.1	18327003	18327018	non-coding	N/A
#NAME?	NC_037328.1	18335425	18335440	non-coding	N/A
#NAME?	NC_037328.1	18339654	18339667	non-coding	N/A
#NAME?	NC_037328.1	18354482	18354495	non-coding	N/A
#NAME?	NC_037328.1	18361926	18361939	non-coding	N/A
#NAME?	NC_037328.1	18364425	18364439	non-coding	N/A
#NAME?	NC_037328.1	18364587	18364600	non-coding	N/A
#NAME?	NC_037328.1	18377572	18377587	non-coding	N/A
#NAME?	NC_037328.1	18378164	18378179	non-coding	N/A
#NAME?	NC_037328.1	18387113	18387127	non-coding	N/A
#NAME?	NC_037328.1	18391375	18391389	non-coding	N/A
#NAME?	NC_037328.1	18391379	18391392	non-coding	N/A
#NAME?	NC_037328.1	18409207	18409222	non-coding	N/A
#NAME?	NC_037328.1	18425079	18425092	non-coding	N/A
#NAME?	NC_037328.1	18445708	18445722	non-coding	N/A
#NAME?	NC_037328.1	18459713	18459726	non-coding	N/A
#NAME?	NC_037328.1	18470980	18470994	non-coding	N/A
#NAME?	NC_037328.1	18505807	18505821	non-coding	N/A
#NAME?	NC_037328.1	18519085	18519100	non-coding	N/A
#NAME?	NC_037328.1	18549387	18549402	non-coding	N/A
#NAME?	NC_037328.1	18568581	18568596	intron	TMPRSS15
#NAME?	NC_037328.1	18582435	18582449	intron	TMPRSS15
#NAME?	NC_037328.1	18593855	18593870	intron	TMPRSS15
#NAME?	NC_037328.1	18596795	18596809	intron	TMPRSS15
#NAME?	NC_037328.1	18618409	18618423	intron	TMPRSS15
#NAME?	NC_037328.1	18618486	18618501	intron	TMPRSS15
#NAME?	NC_037328.1	18619156	18619170	intron	TMPRSS15
#NAME?	NC_037328.1	18625221	18625234	intron	TMPRSS15
#NAME?	NC_037328.1	18642563	18642576	intron	TMPRSS15
#NAME?	NC_037328.1	18670340	18670353	intron	TMPRSS15
#NAME?	NC_037328.1	18695422	18695436	intron	TMPRSS15
#NAME?	NC_037328.1	18695429	18695444	intron	TMPRSS15
#NAME?	NC_037328.1	18695586	18695600	intron	TMPRSS15
#NAME?	NC_037328.1	18695645	18695660	intron	TMPRSS15
#NAME?	NC_037328.1	18701524	18701538	intron	TMPRSS15
#NAME?	NC_037328.1	18702983	18702996	intron	TMPRSS15
#NAME?	NC_037328.1	18734591	18734604	intron	CHODL
#NAME?	NC_037328.1	18760750	18760765	non-coding	N/A
#NAME?	NC_037328.1	18762869	18762883	non-coding	N/A
#NAME?	NC_037328.1	18795894	18795909	non-coding	N/A
#NAME?	NC_037328.1	18800533	18800548	non-coding	N/A
#NAME?	NC_037328.1	18812396	18812411	non-coding	N/A
#NAME?	NC_037328.1	18820033	18820047	non-coding	N/A
#NAME?	NC_037328.1	18830703	18830719	non-coding	N/A
#NAME?	NC_037328.1	18853184	18853198	non-coding	N/A
#NAME?	NC_037328.1	18863078	18863091	non-coding	N/A
#NAME?	NC_037328.1	18870181	18870196	non-coding	N/A
#NAME?	NC_037328.1	18875643	18875656	non-coding	N/A
#NAME?	NC_037328.1	18881301	18881314	non-coding	N/A
#NAME?	NC_037328.1	18887314	18887327	non-coding	N/A
#NAME?	NC_037328.1	18890417	18890430	non-coding	N/A
#NAME?	NC_037328.1	18917711	18917724	non-coding	N/A
#NAME?	NC_037328.1	18930875	18930889	non-coding	N/A
#NAME?	NC_037328.1	18938108	18938121	non-coding	N/A
#NAME?	NC_037328.1	18958535	18958550	non-coding	N/A
#NAME?	NC_037328.1	18966569	18966582	non-coding	N/A
#NAME?	NC_037328.1	18967954	18967969	non-coding	N/A
#NAME?	NC_037328.1	18968064	18968079	non-coding	N/A
#NAME?	NC_037328.1	18977061	18977074	non-coding	N/A
#NAME?	NC_037328.1	19018695	19018711	non-coding	N/A
#NAME?	NC_037328.1	19020917	19020931	non-coding	N/A
#NAME?	NC_037328.1	19026046	19026059	non-coding	N/A
#NAME?	NC_037328.1	19041103	19041118	non-coding	N/A
#NAME?	NC_037328.1	19061336	19061352	non-coding	N/A
#NAME?	NC_037328.1	19068225	19068239	non-coding	N/A
#NAME?	NC_037328.1	19093364	19093379	non-coding	N/A
#NAME?	NC_037328.1	19094454	19094467	non-coding	N/A
#NAME?	NC_037328.1	19101095	19101109	non-coding	N/A
#NAME?	NC_037328.1	19142846	19142859	non-coding	N/A
#NAME?	NC_037328.1	19144118	19144133	non-coding	N/A
#NAME?	NC_037328.1	19161497	19161511	non-coding	N/A
#NAME?	NC_037328.1	19191318	19191333	non-coding	N/A
#NAME?	NC_037328.1	19191384	19191399	non-coding	N/A
#NAME?	NC_037328.1	19204625	19204638	non-coding	N/A
#NAME?	NC_037328.1	19215520	19215533	non-coding	N/A
#NAME?	NC_037328.1	19225624	19225637	non-coding	N/A
#NAME?	NC_037328.1	19227383	19227398	non-coding	N/A
#NAME?	NC_037328.1	19237350	19237364	intron	C1H21orf91
#NAME?	NC_037328.1	19248907	19248922	intron	C1H21orf91
#NAME?	NC_037328.1	19252635	19252648	intron	C1H21orf91
#NAME?	NC_037328.1	19271169	19271182	non-coding	N/A
#NAME?	NC_037328.1	19283836	19283850	non-coding	N/A
#NAME?	NC_037328.1	19305607	19305622	non-coding	N/A
#NAME?	NC_037328.1	19306594	19306610	non-coding	N/A
#NAME?	NC_037328.1	19312547	19312561	non-coding	N/A
#NAME?	NC_037328.1	19352711	19352726	intron	LOC112447286
#NAME?	NC_037328.1	19352715	19352729	intron	LOC112447286
#NAME?	NC_037328.1	19394453	19394467	intron	LOC112447286
#NAME?	NC_037328.1	19396782	19396796	intron	LOC112447286
#NAME?	NC_037328.1	19398473	19398486	intron	LOC112447286
#NAME?	NC_037328.1	19401009	19401024	intron	LOC112447286
#NAME?	NC_037328.1	19402484	19402497	intron	LOC112447286
#NAME?	NC_037328.1	19422857	19422872	intron	BTG3
#NAME?	NC_037328.1	19427472	19427487	intron	BTG3
#NAME?	NC_037328.1	19463672	19463685	intron	CXADR
#NAME?	NC_037328.1	19506211	19506225	non-coding	N/A
#NAME?	NC_037328.1	19506547	19506562	non-coding	N/A
#NAME?	NC_037328.1	19548099	19548115	non-coding	N/A
#NAME?	NC_037328.1	19558499	19558512	non-coding	N/A
#NAME?	NC_037328.1	19564110	19564123	non-coding	N/A
#NAME?	NC_037328.1	19587810	19587824	non-coding	N/A
#NAME?	NC_037328.1	19613070	19613084	non-coding	N/A
#NAME?	NC_037328.1	19622993	19623006	non-coding	N/A
#NAME?	NC_037328.1	19676135	19676150	non-coding	N/A
#NAME?	NC_037328.1	19709066	19709081	non-coding	N/A
#NAME?	NC_037328.1	19713254	19713268	non-coding	N/A
#NAME?	NC_037328.1	19716725	19716738	non-coding	N/A
#NAME?	NC_037328.1	19729565	19729580	non-coding	N/A
#NAME?	NC_037328.1	19776449	19776462	non-coding	N/A
#NAME?	NC_037328.1	19779571	19779586	non-coding	N/A
#NAME?	NC_037328.1	19788147	19788162	non-coding	N/A
#NAME?	NC_037328.1	19788158	19788172	non-coding	N/A
#NAME?	NC_037328.1	19788168	19788183	non-coding	N/A
#NAME?	NC_037328.1	19788179	19788194	non-coding	N/A
#NAME?	NC_037328.1	19803080	19803094	non-coding	N/A
#NAME?	NC_037328.1	19808794	19808807	non-coding	N/A
#NAME?	NC_037328.1	19837749	19837764	non-coding	N/A
#NAME?	NC_037328.1	19837760	19837775	non-coding	N/A
#NAME?	NC_037328.1	19849826	19849840	non-coding	N/A
#NAME?	NC_037328.1	19859121	19859136	non-coding	N/A
#NAME?	NC_037328.1	19864795	19864810	non-coding	N/A
#NAME?	NC_037328.1	19871733	19871746	non-coding	N/A
#NAME?	NC_037328.1	19878700	19878714	non-coding	N/A
#NAME?	NC_037328.1	19896451	19896466	non-coding	N/A
#NAME?	NC_037328.1	19971721	19971735	non-coding	N/A
#NAME?	NC_037328.1	19976975	19976989	non-coding	N/A
#NAME?	NC_037328.1	19977717	19977732	non-coding	N/A
#NAME?	NC_037328.1	20026628	20026643	non-coding	N/A
#NAME?	NC_037328.1	20031106	20031121	non-coding	N/A
#NAME?	NC_037328.1	20039312	20039327	non-coding	N/A
#NAME?	NC_037328.1	20057821	20057836	non-coding	N/A
#NAME?	NC_037328.1	20079145	20079159	non-coding	N/A
#NAME?	NC_037328.1	20080328	20080343	non-coding	N/A
#NAME?	NC_037328.1	20084701	20084715	non-coding	N/A
#NAME?	NC_037328.1	20085656	20085669	non-coding	N/A
#NAME?	NC_037328.1	20091332	20091347	non-coding	N/A
#NAME?	NC_037328.1	20108042	20108056	non-coding	N/A
#NAME?	NC_037328.1	20112668	20112681	non-coding	N/A
#NAME?	NC_037328.1	20148810	20148824	non-coding	N/A
#NAME?	NC_037328.1	20159471	20159486	non-coding	N/A
#NAME?	NC_037328.1	20168905	20168918	non-coding	N/A
#NAME?	NC_037328.1	20181933	20181949	non-coding	N/A
#NAME?	NC_037328.1	20233346	20233360	non-coding	N/A
#NAME?	NC_037328.1	20244798	20244813	non-coding	N/A
#NAME?	NC_037328.1	20248057	20248072	non-coding	N/A
#NAME?	NC_037328.1	20268488	20268502	non-coding	N/A
#NAME?	NC_037328.1	20268843	20268857	non-coding	N/A
#NAME?	NC_037328.1	20271657	20271672	non-coding	N/A
#NAME?	NC_037328.1	20272936	20272951	non-coding	N/A
#NAME?	NC_037328.1	20280161	20280175	non-coding	N/A
#NAME?	NC_037328.1	20304899	20304912	non-coding	N/A
#NAME?	NC_037328.1	20309833	20309847	non-coding	N/A
#NAME?	NC_037328.1	20318261	20318274	non-coding	N/A
#NAME?	NC_037328.1	20322534	20322548	non-coding	N/A
#NAME?	NC_037328.1	20336541	20336554	non-coding	N/A
#NAME?	NC_037328.1	20348516	20348529	non-coding	N/A
#NAME?	NC_037328.1	20368251	20368264	non-coding	N/A
#NAME?	NC_037328.1	20377063	20377077	non-coding	N/A
#NAME?	NC_037328.1	20379805	20379818	non-coding	N/A
#NAME?	NC_037328.1	20384974	20384989	non-coding	N/A
#NAME?	NC_037328.1	20389833	20389846	non-coding	N/A
#NAME?	NC_037328.1	20392664	20392679	non-coding	N/A
#NAME?	NC_037328.1	20394940	20394953	non-coding	N/A
#NAME?	NC_037328.1	20398671	20398684	non-coding	N/A
#NAME?	NC_037328.1	20398680	20398695	non-coding	N/A
#NAME?	NC_037328.1	20407292	20407307	non-coding	N/A
#NAME?	NC_037328.1	20414279	20414292	non-coding	N/A
#NAME?	NC_037328.1	20416097	20416110	non-coding	N/A
#NAME?	NC_037328.1	20417314	20417328	non-coding	N/A
#NAME?	NC_037328.1	20427201	20427216	non-coding	N/A
#NAME?	NC_037328.1	20427212	20427226	non-coding	N/A
#NAME?	NC_037328.1	20430401	20430414	non-coding	N/A
#NAME?	NC_037328.1	20444577	20444590	non-coding	N/A
#NAME?	NC_037328.1	20444581	20444596	non-coding	N/A
#NAME?	NC_037328.1	20455593	20455608	non-coding	N/A
#NAME?	NC_037328.1	20468055	20468069	non-coding	N/A
#NAME?	NC_037328.1	20471756	20471771	non-coding	N/A
#NAME?	NC_037328.1	20476288	20476302	non-coding	N/A
#NAME?	NC_037328.1	20478713	20478727	non-coding	N/A
#NAME?	NC_037328.1	20492775	20492791	non-coding	N/A
#NAME?	NC_037328.1	20503327	20503341	non-coding	N/A
#NAME?	NC_037328.1	20529590	20529603	non-coding	N/A
#NAME?	NC_037328.1	20531200	20531215	non-coding	N/A
#NAME?	NC_037328.1	20573174	20573189	non-coding	N/A
#NAME?	NC_037328.1	20576398	20576412	non-coding	N/A
#NAME?	NC_037328.1	20577541	20577556	non-coding	N/A
#NAME?	NC_037328.1	20579207	20579223	non-coding	N/A
#NAME?	NC_037328.1	20580809	20580823	non-coding	N/A
#NAME?	NC_037328.1	20581635	20581650	non-coding	N/A
#NAME?	NC_037328.1	20598337	20598350	non-coding	N/A
#NAME?	NC_037328.1	20602762	20602778	non-coding	N/A
#NAME?	NC_037328.1	20604450	20604463	non-coding	N/A
#NAME?	NC_037328.1	20617088	20617102	non-coding	N/A
#NAME?	NC_037328.1	20617132	20617146	non-coding	N/A
#NAME?	NC_037328.1	20618961	20618976	non-coding	N/A
#NAME?	NC_037328.1	20632960	20632973	non-coding	N/A
#NAME?	NC_037328.1	20632988	20633001	non-coding	N/A
#NAME?	NC_037328.1	20646659	20646674	non-coding	N/A
#NAME?	NC_037328.1	20646823	20646836	non-coding	N/A
#NAME?	NC_037328.1	20656947	20656962	non-coding	N/A
#NAME?	NC_037328.1	20666029	20666044	non-coding	N/A
#NAME?	NC_037328.1	20670364	20670378	non-coding	N/A
#NAME?	NC_037328.1	20677829	20677843	non-coding	N/A
#NAME?	NC_037328.1	20681227	20681240	non-coding	N/A
#NAME?	NC_037328.1	20704893	20704908	non-coding	N/A
#NAME?	NC_037328.1	20717473	20717488	non-coding	N/A
#NAME?	NC_037328.1	20727200	20727214	non-coding	N/A
#NAME?	NC_037328.1	20730635	20730649	non-coding	N/A
#NAME?	NC_037328.1	20748279	20748292	non-coding	N/A
#NAME?	NC_037328.1	20751795	20751810	non-coding	N/A
#NAME?	NC_037328.1	20760259	20760272	non-coding	N/A
#NAME?	NC_037328.1	20762108	20762123	non-coding	N/A
#NAME?	NC_037328.1	20763548	20763563	non-coding	N/A
#NAME?	NC_037328.1	20770800	20770814	non-coding	N/A
#NAME?	NC_037328.1	20774854	20774868	non-coding	N/A
#NAME?	NC_037328.1	20777421	20777435	non-coding	N/A
#NAME?	NC_037328.1	20777843	20777857	non-coding	N/A
#NAME?	NC_037328.1	20780899	20780913	non-coding	N/A
#NAME?	NC_037328.1	20808011	20808027	non-coding	N/A
#NAME?	NC_037328.1	20814990	20815003	non-coding	N/A
#NAME?	NC_037328.1	20829286	20829299	non-coding	N/A
#NAME?	NC_037328.1	20834992	20835007	non-coding	N/A
#NAME?	NC_037328.1	20848657	20848672	non-coding	N/A
#NAME?	NC_037328.1	20864137	20864150	non-coding	N/A
#NAME?	NC_037328.1	20865336	20865349	non-coding	N/A
#NAME?	NC_037328.1	20873296	20873310	non-coding	N/A
#NAME?	NC_037328.1	20875909	20875922	non-coding	N/A
#NAME?	NC_037328.1	20880603	20880616	non-coding	N/A
#NAME?	NC_037328.1	20894558	20894574	non-coding	N/A
#NAME?	NC_037328.1	20899794	20899807	non-coding	N/A
#NAME?	NC_037328.1	20908808	20908822	non-coding	N/A
#NAME?	NC_037328.1	20913007	20913021	non-coding	N/A
#NAME?	NC_037328.1	20921354	20921369	non-coding	N/A
#NAME?	NC_037328.1	20954299	20954312	non-coding	N/A
#NAME?	NC_037328.1	20958533	20958547	non-coding	N/A
#NAME?	NC_037328.1	20967852	20967865	non-coding	N/A
#NAME?	NC_037328.1	21009702	21009717	non-coding	N/A
#NAME?	NC_037328.1	21010626	21010641	non-coding	N/A
#NAME?	NC_037328.1	21055180	21055194	non-coding	N/A
#NAME?	NC_037328.1	21058353	21058366	non-coding	N/A
#NAME?	NC_037328.1	21058362	21058377	non-coding	N/A
#NAME?	NC_037328.1	21062822	21062835	non-coding	N/A
#NAME?	NC_037328.1	21071590	21071605	non-coding	N/A
#NAME?	NC_037328.1	21083898	21083913	non-coding	N/A
#NAME?	NC_037328.1	21091877	21091890	non-coding	N/A
#NAME?	NC_037328.1	21094314	21094329	non-coding	N/A
#NAME?	NC_037328.1	21097098	21097111	non-coding	N/A
#NAME?	NC_037328.1	21121193	21121206	non-coding	N/A
#NAME?	NC_037328.1	21128614	21128629	non-coding	N/A
#NAME?	NC_037328.1	21173798	21173813	intron	USP25
#NAME?	NC_037328.1	21173962	21173976	intron	USP25
#NAME?	NC_037328.1	21174228	21174243	intron	USP25
#NAME?	NC_037328.1	21181009	21181022	intron	USP25
#NAME?	NC_037328.1	21181530	21181545	intron	USP25
#NAME?	NC_037328.1	21183625	21183640	intron	USP25
#NAME?	NC_037328.1	21193796	21193809	intron	USP25
#NAME?	NC_037328.1	21200737	21200752	intron	USP25
#NAME?	NC_037328.1	21205947	21205962	intron	USP25
#NAME?	NC_037328.1	21207223	21207236	intron	USP25
#NAME?	NC_037328.1	21207467	21207482	intron	USP25
#NAME?	NC_037328.1	21208392	21208406	intron	USP25
#NAME?	NC_037328.1	21229321	21229336	intron	USP25
#NAME?	NC_037328.1	21233907	21233920	intron	USP25
#NAME?	NC_037328.1	21260954	21260968	intron	USP25
#NAME?	NC_037328.1	21261213	21261227	intron	USP25
#NAME?	NC_037328.1	21262818	21262833	intron	USP25
#NAME?	NC_037328.1	21272326	21272341	intron	USP25
#NAME?	NC_037328.1	21275980	21275995	intron	USP25
#NAME?	NC_037328.1	21277566	21277579	intron	USP25
#NAME?	NC_037328.1	21289094	21289109	intron	USP25
#NAME?	NC_037328.1	21310634	21310647	intron	USP25
#NAME?	NC_037328.1	21311641	21311654	intron	USP25
#NAME?	NC_037328.1	21319152	21319166	intron	USP25
#NAME?	NC_037328.1	21340369	21340384	non-coding	N/A
#NAME?	NC_037328.1	21342372	21342387	non-coding	N/A
#NAME?	NC_037328.1	21379145	21379159	non-coding	N/A
#NAME?	NC_037328.1	21402757	21402771	non-coding	N/A
#NAME?	NC_037328.1	21404218	21404231	non-coding	N/A
#NAME?	NC_037328.1	21418413	21418426	non-coding	N/A
#NAME?	NC_037328.1	21420914	21420928	non-coding	N/A
#NAME?	NC_037328.1	21421846	21421860	non-coding	N/A
#NAME?	NC_037328.1	21426907	21426921	non-coding	N/A
#NAME?	NC_037328.1	21442407	21442420	non-coding	N/A
#NAME?	NC_037328.1	21485221	21485236	non-coding	N/A
#NAME?	NC_037328.1	21486079	21486092	non-coding	N/A
#NAME?	NC_037328.1	21490220	21490233	non-coding	N/A
#NAME?	NC_037328.1	21490267	21490282	non-coding	N/A
#NAME?	NC_037328.1	21501841	21501854	non-coding	N/A
#NAME?	NC_037328.1	21533516	21533531	non-coding	N/A
#NAME?	NC_037328.1	21536956	21536970	non-coding	N/A
#NAME?	NC_037328.1	21557647	21557662	non-coding	N/A
#NAME?	NC_037328.1	21564305	21564318	non-coding	N/A
#NAME?	NC_037328.1	21570333	21570346	non-coding	N/A
#NAME?	NC_037328.1	21580666	21580680	non-coding	N/A
#NAME?	NC_037328.1	21596901	21596916	non-coding	N/A
#NAME?	NC_037328.1	21632524	21632537	non-coding	N/A
#NAME?	NC_037328.1	21636224	21636238	non-coding	N/A
#NAME?	NC_037328.1	21674110	21674124	non-coding	N/A
#NAME?	NC_037328.1	21689031	21689046	non-coding	N/A
#NAME?	NC_037328.1	21698952	21698967	non-coding	N/A
#NAME?	NC_037328.1	21725514	21725527	non-coding	N/A
#NAME?	NC_037328.1	21726223	21726238	non-coding	N/A
#NAME?	NC_037328.1	21730572	21730585	non-coding	N/A
#NAME?	NC_037328.1	21750489	21750503	non-coding	N/A
#NAME?	NC_037328.1	21767800	21767813	non-coding	N/A
#NAME?	NC_037328.1	21768555	21768569	non-coding	N/A
#NAME?	NC_037328.1	21770570	21770583	non-coding	N/A
#NAME?	NC_037328.1	21781052	21781065	non-coding	N/A
#NAME?	NC_037328.1	21801730	21801744	non-coding	N/A
#NAME?	NC_037328.1	21809398	21809412	non-coding	N/A
#NAME?	NC_037328.1	21812447	21812460	non-coding	N/A
#NAME?	NC_037328.1	21828119	21828133	non-coding	N/A
#NAME?	NC_037328.1	21841177	21841191	non-coding	N/A
#NAME?	NC_037328.1	21848977	21848991	non-coding	N/A
#NAME?	NC_037328.1	21850474	21850490	non-coding	N/A
#NAME?	NC_037328.1	21883504	21883519	non-coding	N/A
#NAME?	NC_037328.1	21891849	21891863	non-coding	N/A
#NAME?	NC_037328.1	21915181	21915194	non-coding	N/A
#NAME?	NC_037328.1	21931415	21931429	non-coding	N/A
#NAME?	NC_037328.1	21942953	21942966	non-coding	N/A
#NAME?	NC_037328.1	21950643	21950659	non-coding	N/A
#NAME?	NC_037328.1	21955949	21955963	non-coding	N/A
#NAME?	NC_037328.1	21955959	21955975	non-coding	N/A
#NAME?	NC_037328.1	21966156	21966171	non-coding	N/A
#NAME?	NC_037328.1	21972868	21972881	non-coding	N/A
#NAME?	NC_037328.1	22002104	22002118	non-coding	N/A
#NAME?	NC_037328.1	22026048	22026064	non-coding	N/A
#NAME?	NC_037328.1	22037200	22037214	non-coding	N/A
#NAME?	NC_037328.1	22043055	22043069	non-coding	N/A
#NAME?	NC_037328.1	22043079	22043092	non-coding	N/A
#NAME?	NC_037328.1	22054854	22054867	non-coding	N/A
#NAME?	NC_037328.1	22082553	22082567	non-coding	N/A
#NAME?	NC_037328.1	22128165	22128180	intron	LOC107132175
#NAME?	NC_037328.1	22136045	22136059	intron	LOC107132175
#NAME?	NC_037328.1	22142019	22142033	intron	LOC107132175
#NAME?	NC_037328.1	22154248	22154262	intron	LOC107132175
#NAME?	NC_037328.1	22157772	22157787	intron	LOC107132175
#NAME?	NC_037328.1	22159823	22159838	intron	LOC107132175
#NAME?	NC_037328.1	22164954	22164968	intron	LOC107132175
#NAME?	NC_037328.1	22187078	22187093	intron	LOC107132175
#NAME?	NC_037328.1	22197099	22197114	intron	LOC107132175
#NAME?	NC_037328.1	22245631	22245646	intron	LOC107132175
#NAME?	NC_037328.1	22252544	22252557	intron	LOC107132175
#NAME?	NC_037328.1	22285212	22285228	intron	LOC107132175
#NAME?	NC_037328.1	22293143	22293158	intron	LOC107132175
#NAME?	NC_037328.1	22300141	22300156	non-coding	N/A
#NAME?	NC_037328.1	22307434	22307448	non-coding	N/A
#NAME?	NC_037328.1	22331983	22331996	non-coding	N/A
#NAME?	NC_037328.1	22331992	22332005	non-coding	N/A
#NAME?	NC_037328.1	22333470	22333485	non-coding	N/A
#NAME?	NC_037328.1	22366106	22366119	non-coding	N/A
#NAME?	NC_037328.1	22416094	22416109	non-coding	N/A
#NAME?	NC_037328.1	22429751	22429765	non-coding	N/A
#NAME?	NC_037328.1	22429814	22429829	non-coding	N/A
#NAME?	NC_037328.1	22440175	22440189	non-coding	N/A
#NAME?	NC_037328.1	22446938	22446953	non-coding	N/A
#NAME?	NC_037328.1	22452519	22452533	non-coding	N/A
#NAME?	NC_037328.1	22455471	22455487	non-coding	N/A
#NAME?	NC_037328.1	22462897	22462912	non-coding	N/A
#NAME?	NC_037328.1	22463041	22463056	non-coding	N/A
#NAME?	NC_037328.1	22471909	22471924	non-coding	N/A
#NAME?	NC_037328.1	22472432	22472447	non-coding	N/A
#NAME?	NC_037328.1	22472523	22472537	non-coding	N/A
#NAME?	NC_037328.1	22482213	22482227	non-coding	N/A
#NAME?	NC_037328.1	22503976	22503989	non-coding	N/A
#NAME?	NC_037328.1	22512250	22512265	non-coding	N/A
#NAME?	NC_037328.1	22517010	22517023	non-coding	N/A
#NAME?	NC_037328.1	22518788	22518803	non-coding	N/A
#NAME?	NC_037328.1	22522563	22522578	non-coding	N/A
#NAME?	NC_037328.1	22522568	22522581	non-coding	N/A
#NAME?	NC_037328.1	22590212	22590225	non-coding	N/A
#NAME?	NC_037328.1	22608241	22608254	intron	LOC112447289
#NAME?	NC_037328.1	22625165	22625178	intron	SAMSN1
#NAME?	NC_037328.1	22625174	22625187	intron	SAMSN1
#NAME?	NC_037328.1	22649400	22649415	intron	SAMSN1
#NAME?	NC_037328.1	22659828	22659843	intron	SAMSN1
#NAME?	NC_037328.1	22668435	22668448	intron	SAMSN1
#NAME?	NC_037328.1	22668527	22668541	intron	SAMSN1
#NAME?	NC_037328.1	22692204	22692218	non-coding	N/A
#NAME?	NC_037328.1	22715340	22715353	non-coding	N/A
#NAME?	NC_037328.1	22715787	22715803	non-coding	N/A
#NAME?	NC_037328.1	22720498	22720513	non-coding	N/A
#NAME?	NC_037328.1	22729305	22729318	non-coding	N/A
#NAME?	NC_037328.1	22764239	22764253	non-coding	N/A
#NAME?	NC_037328.1	22764767	22764782	non-coding	N/A
#NAME?	NC_037328.1	22770303	22770316	non-coding	N/A
#NAME?	NC_037328.1	22776685	22776698	non-coding	N/A
#NAME?	NC_037328.1	22792630	22792643	intron	HSPA13
#NAME?	NC_037328.1	22819734	22819749	intron	LOC518080
#NAME?	NC_037328.1	22843052	22843067	intron	LOC518080
#NAME?	NC_037328.1	22847700	22847715	intron	LOC518080
#NAME?	NC_037328.1	22878516	22878531	intron	LOC518080
#NAME?	NC_037328.1	22880749	22880764	intron	LOC518080
#NAME?	NC_037328.1	22897307	22897321	intron	LOC518080
#NAME?	NC_037328.1	22899421	22899435	intron	LOC518080
#NAME?	NC_037328.1	22914011	22914027	non-coding	N/A
#NAME?	NC_037328.1	22915447	22915461	non-coding	N/A
#NAME?	NC_037328.1	22921507	22921520	non-coding	N/A
#NAME?	NC_037328.1	22932983	22932997	non-coding	N/A
#NAME?	NC_037328.1	22948225	22948239	utr	RBM11
#NAME?	NC_037328.1	22950789	22950803	intron	RBM11
#NAME?	NC_037328.1	22962899	22962913	intron	RBM11
#NAME?	NC_037328.1	22977755	22977769	intron	LIPI
#NAME?	NC_037328.1	22991460	22991474	non-coding	N/A
#NAME?	NC_037328.1	23003509	23003525	non-coding	N/A
#NAME?	NC_037328.1	23004292	23004306	non-coding	N/A
#NAME?	NC_037328.1	23004296	23004309	non-coding	N/A
#NAME?	NC_037328.1	23004903	23004917	non-coding	N/A
#NAME?	NC_037328.1	23006204	23006219	non-coding	N/A
#NAME?	NC_037328.1	23011932	23011945	non-coding	N/A
#NAME?	NC_037328.1	23015722	23015735	non-coding	N/A
#NAME?	NC_037328.1	23022717	23022730	non-coding	N/A
#NAME?	NC_037328.1	23030401	23030414	non-coding	N/A
#NAME?	NC_037328.1	23075709	23075722	non-coding	N/A
#NAME?	NC_037328.1	23096196	23096211	non-coding	N/A
#NAME?	NC_037328.1	23109068	23109083	non-coding	N/A
#NAME?	NC_037328.1	23110876	23110889	non-coding	N/A
#NAME?	NC_037328.1	23125679	23125694	non-coding	N/A
#NAME?	NC_037328.1	23140623	23140637	non-coding	N/A
#NAME?	NC_037328.1	23153472	23153486	non-coding	N/A
#NAME?	NC_037328.1	23153973	23153986	non-coding	N/A
#NAME?	NC_037328.1	23172491	23172505	non-coding	N/A
#NAME?	NC_037328.1	23178522	23178537	non-coding	N/A
#NAME?	NC_037328.1	23185189	23185205	non-coding	N/A
#NAME?	NC_037328.1	23185836	23185850	non-coding	N/A
#NAME?	NC_037328.1	23185846	23185861	non-coding	N/A
#NAME?	NC_037328.1	23186046	23186060	non-coding	N/A
#NAME?	NC_037328.1	23193970	23193983	non-coding	N/A
#NAME?	NC_037328.1	23219827	23219842	non-coding	N/A
#NAME?	NC_037328.1	23225874	23225888	non-coding	N/A
#NAME?	NC_037328.1	23233250	23233263	non-coding	N/A
#NAME?	NC_037328.1	23241485	23241499	non-coding	N/A
#NAME?	NC_037328.1	23245728	23245743	non-coding	N/A
#NAME?	NC_037328.1	23276882	23276897	non-coding	N/A
#NAME?	NC_037328.1	23279876	23279891	non-coding	N/A
#NAME?	NC_037328.1	23282612	23282625	non-coding	N/A
#NAME?	NC_037328.1	23285591	23285605	non-coding	N/A
#NAME?	NC_037328.1	23293842	23293855	non-coding	N/A
#NAME?	NC_037328.1	23319988	23320003	non-coding	N/A
#NAME?	NC_037328.1	23325264	23325279	non-coding	N/A
#NAME?	NC_037328.1	23326597	23326610	non-coding	N/A
#NAME?	NC_037328.1	23376964	23376978	non-coding	N/A
#NAME?	NC_037328.1	23377134	23377149	non-coding	N/A
#NAME?	NC_037328.1	23377171	23377185	non-coding	N/A
#NAME?	NC_037328.1	23377181	23377195	non-coding	N/A
#NAME?	NC_037328.1	23377313	23377328	non-coding	N/A
#NAME?	NC_037328.1	23377464	23377478	non-coding	N/A
#NAME?	NC_037328.1	23377802	23377818	non-coding	N/A
#NAME?	NC_037328.1	23387320	23387335	non-coding	N/A
#NAME?	NC_037328.1	23396297	23396311	non-coding	N/A
#NAME?	NC_037328.1	23426149	23426163	non-coding	N/A
#NAME?	NC_037328.1	23438338	23438353	non-coding	N/A
#NAME?	NC_037328.1	23448749	23448762	non-coding	N/A
#NAME?	NC_037328.1	23453163	23453176	non-coding	N/A
#NAME?	NC_037328.1	23454342	23454355	non-coding	N/A
#NAME?	NC_037328.1	23454499	23454512	non-coding	N/A
#NAME?	NC_037328.1	23475809	23475822	non-coding	N/A
#NAME?	NC_037328.1	23484008	23484023	non-coding	N/A
#NAME?	NC_037328.1	23504325	23504338	non-coding	N/A
#NAME?	NC_037328.1	23507827	23507840	non-coding	N/A
#NAME?	NC_037328.1	23515247	23515260	non-coding	N/A
#NAME?	NC_037328.1	23522318	23522333	non-coding	N/A
#NAME?	NC_037328.1	23550879	23550894	non-coding	N/A
#NAME?	NC_037328.1	23573297	23573311	non-coding	N/A
#NAME?	NC_037328.1	23579885	23579899	non-coding	N/A
#NAME?	NC_037328.1	23592762	23592777	non-coding	N/A
#NAME?	NC_037328.1	23600958	23600973	non-coding	N/A
#NAME?	NC_037328.1	23606459	23606473	non-coding	N/A
#NAME?	NC_037328.1	23610174	23610187	non-coding	N/A
#NAME?	NC_037328.1	23627580	23627593	non-coding	N/A
#NAME?	NC_037328.1	23628591	23628606	non-coding	N/A
#NAME?	NC_037328.1	23632640	23632653	non-coding	N/A
#NAME?	NC_037328.1	23639473	23639488	non-coding	N/A
#NAME?	NC_037328.1	23661521	23661535	non-coding	N/A
#NAME?	NC_037328.1	23673964	23673978	non-coding	N/A
#NAME?	NC_037328.1	23718122	23718135	non-coding	N/A
#NAME?	NC_037328.1	23724725	23724740	non-coding	N/A
#NAME?	NC_037328.1	23725790	23725804	non-coding	N/A
#NAME?	NC_037328.1	23739484	23739500	non-coding	N/A
#NAME?	NC_037328.1	23770793	23770807	non-coding	N/A
#NAME?	NC_037328.1	23777591	23777606	non-coding	N/A
#NAME?	NC_037328.1	23786951	23786967	non-coding	N/A
#NAME?	NC_037328.1	23793804	23793817	non-coding	N/A
#NAME?	NC_037328.1	23808834	23808849	non-coding	N/A
#NAME?	NC_037328.1	23810846	23810859	non-coding	N/A
#NAME?	NC_037328.1	23812293	23812306	non-coding	N/A
#NAME?	NC_037328.1	23820406	23820419	non-coding	N/A
#NAME?	NC_037328.1	23834534	23834550	non-coding	N/A
#NAME?	NC_037328.1	23838677	23838690	non-coding	N/A
#NAME?	NC_037328.1	23856629	23856643	non-coding	N/A
#NAME?	NC_037328.1	23859651	23859666	non-coding	N/A
#NAME?	NC_037328.1	23866825	23866840	non-coding	N/A
#NAME?	NC_037328.1	23874144	23874157	non-coding	N/A
#NAME?	NC_037328.1	23875625	23875640	non-coding	N/A
#NAME?	NC_037328.1	23876542	23876556	non-coding	N/A
#NAME?	NC_037328.1	23876613	23876628	non-coding	N/A
#NAME?	NC_037328.1	23880101	23880114	non-coding	N/A
#NAME?	NC_037328.1	23901371	23901386	non-coding	N/A
#NAME?	NC_037328.1	23914937	23914952	non-coding	N/A
#NAME?	NC_037328.1	23923404	23923418	non-coding	N/A
#NAME?	NC_037328.1	23924656	23924671	non-coding	N/A
#NAME?	NC_037328.1	23942318	23942332	non-coding	N/A
#NAME?	NC_037328.1	23972639	23972654	non-coding	N/A
#NAME?	NC_037328.1	23973604	23973617	non-coding	N/A
#NAME?	NC_037328.1	23982986	23983001	non-coding	N/A
#NAME?	NC_037328.1	23983469	23983483	non-coding	N/A
#NAME?	NC_037328.1	23996760	23996776	non-coding	N/A
#NAME?	NC_037328.1	24024827	24024843	non-coding	N/A
#NAME?	NC_037328.1	24042203	24042217	non-coding	N/A
#NAME?	NC_037328.1	24052376	24052391	non-coding	N/A
#NAME?	NC_037328.1	24057398	24057413	non-coding	N/A
#NAME?	NC_037328.1	24058118	24058132	non-coding	N/A
#NAME?	NC_037328.1	24069544	24069559	non-coding	N/A
#NAME?	NC_037328.1	24074405	24074419	non-coding	N/A
#NAME?	NC_037328.1	24081477	24081492	non-coding	N/A
#NAME?	NC_037328.1	24082240	24082253	non-coding	N/A
#NAME?	NC_037328.1	24096718	24096732	non-coding	N/A
#NAME?	NC_037328.1	24103087	24103102	non-coding	N/A
#NAME?	NC_037328.1	24105265	24105279	non-coding	N/A
#NAME?	NC_037328.1	24109155	24109170	non-coding	N/A
#NAME?	NC_037328.1	24109166	24109180	non-coding	N/A
#NAME?	NC_037328.1	24116739	24116752	non-coding	N/A
#NAME?	NC_037328.1	24118210	24118224	non-coding	N/A
#NAME?	NC_037328.1	24130348	24130363	non-coding	N/A
#NAME?	NC_037328.1	24137483	24137497	non-coding	N/A
#NAME?	NC_037328.1	24140287	24140301	non-coding	N/A
#NAME?	NC_037328.1	24142154	24142169	non-coding	N/A
#NAME?	NC_037328.1	24152232	24152247	non-coding	N/A
#NAME?	NC_037328.1	24167943	24167958	non-coding	N/A
#NAME?	NC_037328.1	24171900	24171913	non-coding	N/A
#NAME?	NC_037328.1	24182486	24182501	non-coding	N/A
#NAME?	NC_037328.1	24195154	24195168	non-coding	N/A
#NAME?	NC_037328.1	24197711	24197724	non-coding	N/A
#NAME?	NC_037328.1	24198618	24198632	non-coding	N/A
#NAME?	NC_037328.1	24208496	24208509	non-coding	N/A
#NAME?	NC_037328.1	24226599	24226614	non-coding	N/A
#NAME?	NC_037328.1	24245859	24245874	non-coding	N/A
#NAME?	NC_037328.1	24250701	24250715	non-coding	N/A
#NAME?	NC_037328.1	24270456	24270471	non-coding	N/A
#NAME?	NC_037328.1	24271649	24271664	non-coding	N/A
#NAME?	NC_037328.1	24311888	24311903	non-coding	N/A
#NAME?	NC_037328.1	24350509	24350523	non-coding	N/A
#NAME?	NC_037328.1	24368649	24368664	non-coding	N/A
#NAME?	NC_037328.1	24410069	24410085	non-coding	N/A
#NAME?	NC_037328.1	24466223	24466238	intron	ROBO2
#NAME?	NC_037328.1	24468291	24468307	intron	ROBO2
#NAME?	NC_037328.1	24484028	24484043	intron	ROBO2
#NAME?	NC_037328.1	24495117	24495131	intron	ROBO2
#NAME?	NC_037328.1	24512907	24512921	intron	ROBO2
#NAME?	NC_037328.1	24531139	24531154	intron	ROBO2
#NAME?	NC_037328.1	24531406	24531420	intron	ROBO2
#NAME?	NC_037328.1	24531815	24531828	intron	ROBO2
#NAME?	NC_037328.1	24532496	24532510	intron	ROBO2
#NAME?	NC_037328.1	24536880	24536895	intron	ROBO2
#NAME?	NC_037328.1	24546013	24546028	intron	ROBO2
#NAME?	NC_037328.1	24554532	24554546	intron	ROBO2
#NAME?	NC_037328.1	24571363	24571377	intron	ROBO2
#NAME?	NC_037328.1	24576782	24576796	intron	ROBO2
#NAME?	NC_037328.1	24583328	24583343	intron	ROBO2
#NAME?	NC_037328.1	24597150	24597165	intron	ROBO2
#NAME?	NC_037328.1	24597161	24597176	intron	ROBO2
#NAME?	NC_037328.1	24621351	24621366	intron	ROBO2
#NAME?	NC_037328.1	24623905	24623920	intron	ROBO2
#NAME?	NC_037328.1	24626123	24626137	intron	ROBO2
#NAME?	NC_037328.1	24643927	24643943	intron	ROBO2
#NAME?	NC_037328.1	24651195	24651208	intron	ROBO2
#NAME?	NC_037328.1	24658965	24658980	intron	ROBO2
#NAME?	NC_037328.1	24660758	24660772	intron	ROBO2
#NAME?	NC_037328.1	24661602	24661617	intron	ROBO2
#NAME?	NC_037328.1	24663977	24663991	intron	ROBO2
#NAME?	NC_037328.1	24664113	24664127	intron	ROBO2
#NAME?	NC_037328.1	24664813	24664828	intron	ROBO2
#NAME?	NC_037328.1	24703486	24703501	intron	ROBO2
#NAME?	NC_037328.1	24703497	24703511	intron	ROBO2
#NAME?	NC_037328.1	24703832	24703846	intron	ROBO2
#NAME?	NC_037328.1	24720839	24720853	intron	ROBO2
#NAME?	NC_037328.1	24729347	24729360	intron	ROBO2
#NAME?	NC_037328.1	24736469	24736482	intron	ROBO2
#NAME?	NC_037328.1	24783840	24783855	intron	ROBO2
#NAME?	NC_037328.1	24794218	24794231	intron	ROBO2
#NAME?	NC_037328.1	24803783	24803797	intron	ROBO2
#NAME?	NC_037328.1	24806330	24806343	intron	ROBO2
#NAME?	NC_037328.1	24826912	24826925	intron	ROBO2
#NAME?	NC_037328.1	24828670	24828683	intron	ROBO2
#NAME?	NC_037328.1	24830122	24830137	intron	ROBO2
#NAME?	NC_037328.1	24841672	24841686	intron	ROBO2
#NAME?	NC_037328.1	24841682	24841697	intron	ROBO2
#NAME?	NC_037328.1	24868870	24868885	intron	ROBO2
#NAME?	NC_037328.1	24894482	24894496	intron	ROBO2
#NAME?	NC_037328.1	24907271	24907285	intron	ROBO2
#NAME?	NC_037328.1	24914772	24914785	intron	ROBO2
#NAME?	NC_037328.1	24929172	24929186	intron	ROBO2
#NAME?	NC_037328.1	24934871	24934885	intron	ROBO2
#NAME?	NC_037328.1	24938229	24938243	intron	ROBO2
#NAME?	NC_037328.1	24954285	24954300	intron	ROBO2
#NAME?	NC_037328.1	24954488	24954502	intron	ROBO2
#NAME?	NC_037328.1	24956066	24956079	intron	ROBO2
#NAME?	NC_037328.1	24956468	24956481	intron	ROBO2
#NAME?	NC_037328.1	24969175	24969189	intron	ROBO2
#NAME?	NC_037328.1	24983554	24983569	intron	ROBO2
#NAME?	NC_037328.1	24985215	24985230	intron	ROBO2
#NAME?	NC_037328.1	24985305	24985319	intron	ROBO2
#NAME?	NC_037328.1	24994458	24994473	intron	ROBO2
#NAME?	NC_037328.1	25012325	25012339	intron	ROBO2
#NAME?	NC_037328.1	25021687	25021701	intron	ROBO2
#NAME?	NC_037328.1	25021697	25021712	intron	ROBO2
#NAME?	NC_037328.1	25023827	25023840	intron	ROBO2
#NAME?	NC_037328.1	25037879	25037893	intron	ROBO2
#NAME?	NC_037328.1	25045447	25045460	intron	ROBO2
#NAME?	NC_037328.1	25050615	25050629	intron	ROBO2
#NAME?	NC_037328.1	25050677	25050690	intron	ROBO2
#NAME?	NC_037328.1	25069910	25069925	non-coding	N/A
#NAME?	NC_037328.1	25090170	25090183	non-coding	N/A
#NAME?	NC_037328.1	25109413	25109428	intron	LOC781698
#NAME?	NC_037328.1	25120785	25120800	intron	LOC781698
#NAME?	NC_037328.1	25122530	25122545	intron	LOC781698
[truncated: 165,152 more rows]

## Sheet: B.indicus_AT motif_positions
	Chromosome	Motif Start	Motif End	Designation	Associated Product
#NAME?	NC_032650.1	16504	16520	non-coding	N/A		non-coding:	95711	0.648308
#NAME?	NC_032650.1	16645	16660	non-coding	N/A		exon:	302	0.00204563
#NAME?	NC_032650.1	16679	16692	non-coding	N/A		intron:	51619	0.349646
#NAME?	NC_032650.1	24286	24299	non-coding	N/A		utr:	1474	0.0276056
#NAME?	NC_032650.1	26234	26249	non-coding	N/A
#NAME?	NC_032650.1	50070	50083	non-coding	N/A
#NAME?	NC_032650.1	53262	53277	non-coding	N/A
#NAME?	NC_032650.1	86527	86542	exon	LOC109563630
#NAME?	NC_032650.1	87485	87499	non-coding	N/A
#NAME?	NC_032650.1	126627	126643	intron	CLIC6
#NAME?	NC_032650.1	170248	170263	non-coding	N/A
#NAME?	NC_032650.1	196698	196712	non-coding	N/A
#NAME?	NC_032650.1	238478	238493	intron	RCAN1
#NAME?	NC_032650.1	267640	267654	intron	RCAN1
#NAME?	NC_032650.1	283783	283796	intron	RCAN1
#NAME?	NC_032650.1	284015	284030	intron	RCAN1
#NAME?	NC_032650.1	349629	349642	non-coding	N/A
#NAME?	NC_032650.1	450748	450762	intron	SMIM11A
#NAME?	NC_032650.1	459231	459246	non-coding	N/A
#NAME?	NC_032650.1	496170	496185	non-coding	N/A
#NAME?	NC_032650.1	508951	508965	non-coding	N/A
#NAME?	NC_032650.1	524952	524967	non-coding	N/A
#NAME?	NC_032650.1	524971	524986	non-coding	N/A
S14. Excel spread sheet of nucleotide motifs bound by TashAT2 in genome of B. taurus and B. indicus.
#NAME?	NC_032650.1	543192	543206	non-coding	N/A
#NAME?	NC_032650.1	575691	575705	non-coding	N/A
#NAME?	NC_032650.1	636127	636140	non-coding	N/A
#NAME?	NC_032650.1	641552	641566	non-coding	N/A
#NAME?	NC_032650.1	641562	641575	non-coding	N/A
#NAME?	NC_032650.1	657249	657263	non-coding	N/A
#NAME?	NC_032650.1	657481	657496	non-coding	N/A
#NAME?	NC_032650.1	657489	657504	non-coding	N/A
#NAME?	NC_032650.1	705725	705740	non-coding	N/A
#NAME?	NC_032650.1	757983	757996	intron	ITSN1
#NAME?	NC_032650.1	778967	778982	intron	ITSN1
#NAME?	NC_032650.1	848652	848665	intron	ITSN1
#NAME?	NC_032650.1	877558	877573	intron	ITSN1
#NAME?	NC_032650.1	894943	894957	intron	ITSN1
#NAME?	NC_032650.1	913873	913886	intron	ITSN1
#NAME?	NC_032650.1	949597	949610	intron	ITSN1
#NAME?	NC_032650.1	955621	955636	intron	ITSN1
#NAME?	NC_032650.1	997213	997226	intron	CRYZL1
#NAME?	NC_032650.1	1014982	1014996	intron	CRYZL1
#NAME?	NC_032650.1	1038843	1038856	intron	LOC109562004
#NAME?	NC_032650.1	1046190	1046204	intron	SON
#NAME?	NC_032650.1	1048284	1048299	intron	SON
#NAME?	NC_032650.1	1051232	1051245	intron	SON
#NAME?	NC_032650.1	1051274	1051289	intron	SON
#NAME?	NC_032650.1	1067543	1067556	intron	SON
#NAME?	NC_032650.1	1068729	1068744	intron	SON
#NAME?	NC_032650.1	1088825	1088838	intron	GART
#NAME?	NC_032650.1	1111055	1111070	non-coding	N/A
#NAME?	NC_032650.1	1111095	1111110	non-coding	N/A
#NAME?	NC_032650.1	1253444	1253459	non-coding	N/A
#NAME?	NC_032650.1	1278916	1278932	intron	IFNAR1
#NAME?	NC_032650.1	1286905	1286920	intron	IFNAR1
#NAME?	NC_032650.1	1343488	1343501	non-coding	N/A
#NAME?	NC_032650.1	1406977	1406992	utr	LOC109574324
#NAME?	NC_032650.1	1423103	1423118	intron	LOC109572614
#NAME?	NC_032650.1	1460909	1460923	non-coding	N/A
#NAME?	NC_032650.1	1473418	1473433	non-coding	N/A
#NAME?	NC_032650.1	1574706	1574722	non-coding	N/A
#NAME?	NC_032650.1	1618836	1618850	non-coding	N/A
#NAME?	NC_032650.1	1646900	1646916	intron	OLIG2
#NAME?	NC_032650.1	1651845	1651858	non-coding	N/A
#NAME?	NC_032650.1	1667646	1667661	non-coding	N/A
#NAME?	NC_032650.1	1691524	1691537	non-coding	N/A
#NAME?	NC_032650.1	1720440	1720453	non-coding	N/A
#NAME?	NC_032650.1	1724067	1724083	non-coding	N/A
#NAME?	NC_032650.1	1749690	1749703	non-coding	N/A
#NAME?	NC_032650.1	1790052	1790065	non-coding	N/A
#NAME?	NC_032650.1	1795359	1795375	non-coding	N/A
#NAME?	NC_032650.1	1821305	1821318	non-coding	N/A
#NAME?	NC_032650.1	1827846	1827861	non-coding	N/A
#NAME?	NC_032650.1	1828061	1828075	non-coding	N/A
#NAME?	NC_032650.1	1830328	1830343	non-coding	N/A
#NAME?	NC_032650.1	1870488	1870503	intron	C1H21orf62
#NAME?	NC_032650.1	1886194	1886208	non-coding	N/A
#NAME?	NC_032650.1	1926548	1926563	utr	PAXBP1
#NAME?	NC_032650.1	1938314	1938327	intron	SYNJ1
#NAME?	NC_032650.1	1939936	1939951	intron	SYNJ1
#NAME?	NC_032650.1	1944312	1944328	intron	SYNJ1
#NAME?	NC_032650.1	1966024	1966039	intron	SYNJ1
#NAME?	NC_032650.1	1976446	1976460	intron	SYNJ1
#NAME?	NC_032650.1	1982088	1982101	exon	SYNJ1
#NAME?	NC_032650.1	2000419	2000434	intron	SYNJ1
#NAME?	NC_032650.1	2019284	2019299	intron	SYNJ1
#NAME?	NC_032650.1	2019295	2019309	intron	SYNJ1
#NAME?	NC_032650.1	2051082	2051095	non-coding	N/A
#NAME?	NC_032650.1	2199831	2199844	non-coding	N/A
#NAME?	NC_032650.1	2222248	2222263	intron	URB1
#NAME?	NC_032650.1	2308596	2308609	non-coding	N/A
#NAME?	NC_032650.1	2335648	2335661	non-coding	N/A
#NAME?	NC_032650.1	2403280	2403295	non-coding	N/A
#NAME?	NC_032650.1	2426764	2426777	non-coding	N/A
#NAME?	NC_032650.1	2427028	2427043	non-coding	N/A
#NAME?	NC_032650.1	2532233	2532248	non-coding	N/A
#NAME?	NC_032650.1	2535928	2535942	non-coding	N/A
#NAME?	NC_032650.1	2610544	2610558	utr	HUNK
#NAME?	NC_032650.1	2649936	2649951	intron	HUNK
#NAME?	NC_032650.1	2649940	2649954	intron	HUNK
#NAME?	NC_032650.1	2659070	2659083	intron	HUNK
#NAME?	NC_032650.1	2691389	2691404	intron	HUNK
#NAME?	NC_032650.1	2723292	2723307	intron	HUNK
#NAME?	NC_032650.1	2725333	2725348	intron	HUNK
#NAME?	NC_032650.1	2747950	2747966	non-coding	N/A
#NAME?	NC_032650.1	2787819	2787832	non-coding	N/A
#NAME?	NC_032650.1	2801090	2801104	non-coding	N/A
#NAME?	NC_032650.1	2849286	2849300	non-coding	N/A
#NAME?	NC_032650.1	2852514	2852529	non-coding	N/A
#NAME?	NC_032650.1	2864828	2864842	non-coding	N/A
#NAME?	NC_032650.1	2892503	2892516	intron	SCAF4
#NAME?	NC_032650.1	2918897	2918910	intron	SCAF4
#NAME?	NC_032650.1	2928677	2928690	intron	SCAF4
#NAME?	NC_032650.1	2938963	2938976	intron	SOD1
#NAME?	NC_032650.1	3020104	3020119	non-coding	N/A
#NAME?	NC_032650.1	3037881	3037894	non-coding	N/A
#NAME?	NC_032650.1	3058715	3058730	non-coding	N/A
#NAME?	NC_032650.1	3058980	3058995	non-coding	N/A
#NAME?	NC_032650.1	3082565	3082580	non-coding	N/A
#NAME?	NC_032650.1	3176257	3176272	non-coding	N/A
#NAME?	NC_032650.1	3245089	3245103	non-coding	N/A
#NAME?	NC_032650.1	3261829	3261845	non-coding	N/A
#NAME?	NC_032650.1	3316735	3316750	non-coding	N/A
#NAME?	NC_032650.1	3387967	3387981	intron	TIAM1
#NAME?	NC_032650.1	3387974	3387987	intron	TIAM1
#NAME?	NC_032650.1	3419108	3419122	intron	TIAM1
#NAME?	NC_032650.1	3493235	3493250	intron	TIAM1
#NAME?	NC_032650.1	3556963	3556978	intron	TIAM1
#NAME?	NC_032650.1	3560610	3560624	intron	TIAM1
#NAME?	NC_032650.1	3609035	3609050	intron	TIAM1
#NAME?	NC_032650.1	3676503	3676516	non-coding	N/A
#NAME?	NC_032650.1	3682076	3682091	non-coding	N/A
#NAME?	NC_032650.1	3684999	3685013	non-coding	N/A
#NAME?	NC_032650.1	3693278	3693293	non-coding	N/A
#NAME?	NC_032650.1	3693540	3693555	non-coding	N/A
#NAME?	NC_032650.1	3747435	3747448	non-coding	N/A
#NAME?	NC_032650.1	3780067	3780081	non-coding	N/A
#NAME?	NC_032650.1	3785056	3785070	non-coding	N/A
#NAME?	NC_032650.1	3835274	3835289	non-coding	N/A
#NAME?	NC_032650.1	3885686	3885699	non-coding	N/A
#NAME?	NC_032650.1	3909949	3909962	non-coding	N/A
#NAME?	NC_032650.1	3924947	3924960	non-coding	N/A
#NAME?	NC_032650.1	3935479	3935493	non-coding	N/A
#NAME?	NC_032650.1	3937840	3937856	non-coding	N/A
#NAME?	NC_032650.1	3965280	3965295	non-coding	N/A
#NAME?	NC_032650.1	3989134	3989149	non-coding	N/A
#NAME?	NC_032650.1	4010250	4010265	non-coding	N/A
#NAME?	NC_032650.1	4023409	4023422	non-coding	N/A
#NAME?	NC_032650.1	4048366	4048379	non-coding	N/A
#NAME?	NC_032650.1	4051199	4051214	non-coding	N/A
#NAME?	NC_032650.1	4062347	4062360	non-coding	N/A
#NAME?	NC_032650.1	4084330	4084344	non-coding	N/A
#NAME?	NC_032650.1	4093490	4093505	non-coding	N/A
#NAME?	NC_032650.1	4093975	4093990	non-coding	N/A
#NAME?	NC_032650.1	4149827	4149842	non-coding	N/A
#NAME?	NC_032650.1	4150013	4150026	non-coding	N/A
#NAME?	NC_032650.1	4167574	4167587	non-coding	N/A
#NAME?	NC_032650.1	4186708	4186723	non-coding	N/A
#NAME?	NC_032650.1	4187151	4187164	non-coding	N/A
#NAME?	NC_032650.1	4227206	4227219	non-coding	N/A
#NAME?	NC_032650.1	4244634	4244648	non-coding	N/A
#NAME?	NC_032650.1	4258254	4258268	non-coding	N/A
#NAME?	NC_032650.1	4267543	4267557	non-coding	N/A
#NAME?	NC_032650.1	4268309	4268324	non-coding	N/A
#NAME?	NC_032650.1	4280644	4280658	non-coding	N/A
#NAME?	NC_032650.1	4317374	4317387	non-coding	N/A
#NAME?	NC_032650.1	4329280	4329296	non-coding	N/A
#NAME?	NC_032650.1	4330515	4330529	non-coding	N/A
#NAME?	NC_032650.1	4346974	4346989	non-coding	N/A
#NAME?	NC_032650.1	4351377	4351391	non-coding	N/A
#NAME?	NC_032650.1	4370067	4370080	non-coding	N/A
#NAME?	NC_032650.1	4488620	4488634	non-coding	N/A
#NAME?	NC_032650.1	4494261	4494275	non-coding	N/A
#NAME?	NC_032650.1	4505008	4505023	non-coding	N/A
#NAME?	NC_032650.1	4510323	4510338	non-coding	N/A
#NAME?	NC_032650.1	4515985	4515998	non-coding	N/A
#NAME?	NC_032650.1	4519798	4519812	non-coding	N/A
#NAME?	NC_032650.1	4527796	4527810	non-coding	N/A
#NAME?	NC_032650.1	4627783	4627797	non-coding	N/A
#NAME?	NC_032650.1	4637465	4637479	non-coding	N/A
#NAME?	NC_032650.1	4663195	4663209	non-coding	N/A
#NAME?	NC_032650.1	4679648	4679662	non-coding	N/A
#NAME?	NC_032650.1	4695419	4695433	non-coding	N/A
#NAME?	NC_032650.1	4717391	4717405	non-coding	N/A
#NAME?	NC_032650.1	4756496	4756510	non-coding	N/A
#NAME?	NC_032650.1	4808718	4808733	intron	LOC109562135
#NAME?	NC_032650.1	4850280	4850294	non-coding	N/A
#NAME?	NC_032650.1	4852673	4852687	non-coding	N/A
#NAME?	NC_032650.1	4866402	4866417	non-coding	N/A
#NAME?	NC_032650.1	4875022	4875036	non-coding	N/A
#NAME?	NC_032650.1	4890518	4890533	non-coding	N/A
#NAME?	NC_032650.1	4892325	4892340	non-coding	N/A
#NAME?	NC_032650.1	4905877	4905892	non-coding	N/A
#NAME?	NC_032650.1	4912982	4912998	non-coding	N/A
#NAME?	NC_032650.1	4921429	4921444	non-coding	N/A
#NAME?	NC_032650.1	4923250	4923263	non-coding	N/A
#NAME?	NC_032650.1	4933433	4933446	non-coding	N/A
#NAME?	NC_032650.1	4933759	4933774	non-coding	N/A
#NAME?	NC_032650.1	4945718	4945733	non-coding	N/A
#NAME?	NC_032650.1	4952353	4952367	non-coding	N/A
#NAME?	NC_032650.1	4968145	4968159	non-coding	N/A
#NAME?	NC_032650.1	4974677	4974690	non-coding	N/A
#NAME?	NC_032650.1	4986802	4986817	non-coding	N/A
#NAME?	NC_032650.1	5000929	5000942	non-coding	N/A
#NAME?	NC_032650.1	5008559	5008574	non-coding	N/A
#NAME?	NC_032650.1	5012190	5012204	non-coding	N/A
#NAME?	NC_032650.1	5077888	5077904	non-coding	N/A
#NAME?	NC_032650.1	5085130	5085144	non-coding	N/A
#NAME?	NC_032650.1	5091990	5092003	non-coding	N/A
#NAME?	NC_032650.1	5113146	5113160	non-coding	N/A
#NAME?	NC_032650.1	5129399	5129414	non-coding	N/A
#NAME?	NC_032650.1	5170371	5170385	non-coding	N/A
#NAME?	NC_032650.1	5177765	5177780	non-coding	N/A
#NAME?	NC_032650.1	5179183	5179196	non-coding	N/A
#NAME?	NC_032650.1	5224392	5224407	non-coding	N/A
#NAME?	NC_032650.1	5231518	5231532	non-coding	N/A
#NAME?	NC_032650.1	5231626	5231641	non-coding	N/A
#NAME?	NC_032650.1	5245890	5245904	non-coding	N/A
#NAME?	NC_032650.1	5259529	5259542	non-coding	N/A
#NAME?	NC_032650.1	5267294	5267309	non-coding	N/A
#NAME?	NC_032650.1	5303308	5303322	non-coding	N/A
#NAME?	NC_032650.1	5341320	5341333	non-coding	N/A
#NAME?	NC_032650.1	5342872	5342886	non-coding	N/A
#NAME?	NC_032650.1	5354097	5354112	intron	GRIK1
#NAME?	NC_032650.1	5356884	5356898	intron	GRIK1
#NAME?	NC_032650.1	5356894	5356907	intron	GRIK1
#NAME?	NC_032650.1	5358822	5358838	intron	GRIK1
#NAME?	NC_032650.1	5360286	5360301	intron	GRIK1
#NAME?	NC_032650.1	5364834	5364849	intron	GRIK1
#NAME?	NC_032650.1	5374432	5374445	intron	GRIK1
#NAME?	NC_032650.1	5416931	5416945	intron	GRIK1
#NAME?	NC_032650.1	5463456	5463469	intron	GRIK1
#NAME?	NC_032650.1	5534284	5534299	intron	GRIK1
#NAME?	NC_032650.1	5559701	5559714	intron	GRIK1
#NAME?	NC_032650.1	5583072	5583087	intron	GRIK1
#NAME?	NC_032650.1	5583213	5583227	intron	GRIK1
#NAME?	NC_032650.1	5627502	5627515	intron	GRIK1
#NAME?	NC_032650.1	5630962	5630976	intron	GRIK1
#NAME?	NC_032650.1	5632054	5632068	intron	GRIK1
#NAME?	NC_032650.1	5662768	5662784	intron	GRIK1
#NAME?	NC_032650.1	5685297	5685312	intron	GRIK1
#NAME?	NC_032650.1	5688090	5688105	intron	GRIK1
#NAME?	NC_032650.1	5707460	5707473	intron	GRIK1
#NAME?	NC_032650.1	5713875	5713890	intron	GRIK1
#NAME?	NC_032650.1	5733435	5733450	intron	GRIK1
#NAME?	NC_032650.1	5785398	5785413	intron	GRIK1
#NAME?	NC_032650.1	5787867	5787880	intron	GRIK1
#NAME?	NC_032650.1	5791292	5791307	intron	GRIK1
#NAME?	NC_032650.1	5795676	5795689	intron	GRIK1
#NAME?	NC_032650.1	5800266	5800280	intron	GRIK1
#NAME?	NC_032650.1	5808287	5808302	intron	GRIK1
#NAME?	NC_032650.1	5855787	5855802	non-coding	N/A
#NAME?	NC_032650.1	5876134	5876149	non-coding	N/A
#NAME?	NC_032650.1	5882314	5882330	non-coding	N/A
#NAME?	NC_032650.1	5893727	5893741	non-coding	N/A
#NAME?	NC_032650.1	5896995	5897010	non-coding	N/A
#NAME?	NC_032650.1	5903799	5903814	non-coding	N/A
#NAME?	NC_032650.1	5933182	5933196	non-coding	N/A
#NAME?	NC_032650.1	5939284	5939298	non-coding	N/A
#NAME?	NC_032650.1	5939409	5939424	non-coding	N/A
#NAME?	NC_032650.1	5957973	5957986	non-coding	N/A
#NAME?	NC_032650.1	5971487	5971500	non-coding	N/A
#NAME?	NC_032650.1	6081452	6081466	intron	BACH1
#NAME?	NC_032650.1	6097998	6098014	non-coding	N/A
#NAME?	NC_032650.1	6231286	6231301	non-coding	N/A
#NAME?	NC_032650.1	6236175	6236190	non-coding	N/A
#NAME?	NC_032650.1	6247474	6247488	non-coding	N/A
#NAME?	NC_032650.1	6312064	6312078	intron	MAP3K7CL
#NAME?	NC_032650.1	6314096	6314109	intron	MAP3K7CL
#NAME?	NC_032650.1	6322412	6322426	intron	MAP3K7CL
#NAME?	NC_032650.1	6336598	6336613	intron	MAP3K7CL
#NAME?	NC_032650.1	6347197	6347213	intron	MAP3K7CL
#NAME?	NC_032650.1	6354067	6354081	intron	MAP3K7CL
#NAME?	NC_032650.1	6427632	6427645	intron	CCT8
#NAME?	NC_032650.1	6439336	6439351	intron	USP16
#NAME?	NC_032650.1	6442680	6442695	intron	USP16
#NAME?	NC_032650.1	6463325	6463340	intron	RWDD2B
#NAME?	NC_032650.1	6498226	6498239	intron	LTN1
#NAME?	NC_032650.1	6502904	6502919	intron	LTN1
#NAME?	NC_032650.1	6504790	6504805	intron	LTN1
#NAME?	NC_032650.1	6516939	6516952	intron	LTN1
#NAME?	NC_032650.1	6529451	6529465	intron	LTN1
#NAME?	NC_032650.1	6571531	6571546	intron	N6AMT1
#NAME?	NC_032650.1	6604902	6604915	non-coding	N/A
#NAME?	NC_032650.1	6667967	6667982	non-coding	N/A
#NAME?	NC_032650.1	6693807	6693822	non-coding	N/A
#NAME?	NC_032650.1	6795773	6795787	non-coding	N/A
#NAME?	NC_032650.1	6800371	6800386	non-coding	N/A
#NAME?	NC_032650.1	6841161	6841176	non-coding	N/A
#NAME?	NC_032650.1	6844619	6844632	non-coding	N/A
#NAME?	NC_032650.1	6844940	6844955	non-coding	N/A
#NAME?	NC_032650.1	6847708	6847721	non-coding	N/A
#NAME?	NC_032650.1	6870305	6870320	non-coding	N/A
#NAME?	NC_032650.1	6900063	6900078	non-coding	N/A
#NAME?	NC_032650.1	6905083	6905096	non-coding	N/A
#NAME?	NC_032650.1	6924685	6924699	non-coding	N/A
#NAME?	NC_032650.1	6931946	6931959	non-coding	N/A
#NAME?	NC_032650.1	6935618	6935632	non-coding	N/A
#NAME?	NC_032650.1	6957534	6957549	non-coding	N/A
#NAME?	NC_032650.1	6958320	6958334	non-coding	N/A
#NAME?	NC_032650.1	6958785	6958798	non-coding	N/A
#NAME?	NC_032650.1	6961949	6961964	non-coding	N/A
#NAME?	NC_032650.1	6982954	6982968	non-coding	N/A
#NAME?	NC_032650.1	7051087	7051100	non-coding	N/A
#NAME?	NC_032650.1	7092730	7092743	non-coding	N/A
#NAME?	NC_032650.1	7092868	7092882	non-coding	N/A
#NAME?	NC_032650.1	7100029	7100043	non-coding	N/A
#NAME?	NC_032650.1	7101867	7101882	non-coding	N/A
#NAME?	NC_032650.1	7117920	7117935	non-coding	N/A
#NAME?	NC_032650.1	7132312	7132326	non-coding	N/A
#NAME?	NC_032650.1	7140817	7140831	non-coding	N/A
#NAME?	NC_032650.1	7149454	7149467	non-coding	N/A
#NAME?	NC_032650.1	7158285	7158298	non-coding	N/A
#NAME?	NC_032650.1	7186236	7186251	non-coding	N/A
#NAME?	NC_032650.1	7197984	7197997	non-coding	N/A
#NAME?	NC_032650.1	7222677	7222691	non-coding	N/A
#NAME?	NC_032650.1	7253142	7253157	non-coding	N/A
#NAME?	NC_032650.1	7259406	7259420	non-coding	N/A
#NAME?	NC_032650.1	7262524	7262539	non-coding	N/A
#NAME?	NC_032650.1	7273283	7273296	non-coding	N/A
#NAME?	NC_032650.1	7276800	7276813	non-coding	N/A
#NAME?	NC_032650.1	7284045	7284058	non-coding	N/A
#NAME?	NC_032650.1	7291415	7291430	non-coding	N/A
#NAME?	NC_032650.1	7291421	7291435	non-coding	N/A
#NAME?	NC_032650.1	7305974	7305988	non-coding	N/A
#NAME?	NC_032650.1	7316126	7316141	non-coding	N/A
#NAME?	NC_032650.1	7324102	7324116	non-coding	N/A
#NAME?	NC_032650.1	7371148	7371163	non-coding	N/A
#NAME?	NC_032650.1	7382531	7382546	non-coding	N/A
#NAME?	NC_032650.1	7395006	7395021	non-coding	N/A
#NAME?	NC_032650.1	7399412	7399426	non-coding	N/A
#NAME?	NC_032650.1	7423185	7423199	non-coding	N/A
#NAME?	NC_032650.1	7426822	7426837	non-coding	N/A
#NAME?	NC_032650.1	7436364	7436378	non-coding	N/A
#NAME?	NC_032650.1	7444578	7444592	non-coding	N/A
#NAME?	NC_032650.1	7444588	7444602	non-coding	N/A
#NAME?	NC_032650.1	7508717	7508731	non-coding	N/A
#NAME?	NC_032650.1	7510316	7510329	non-coding	N/A
#NAME?	NC_032650.1	7538301	7538316	non-coding	N/A
#NAME?	NC_032650.1	7544103	7544118	non-coding	N/A
#NAME?	NC_032650.1	7585758	7585771	non-coding	N/A
#NAME?	NC_032650.1	7588593	7588607	non-coding	N/A
#NAME?	NC_032650.1	7602900	7602914	non-coding	N/A
#NAME?	NC_032650.1	7611487	7611502	non-coding	N/A
#NAME?	NC_032650.1	7611600	7611614	non-coding	N/A
#NAME?	NC_032650.1	7622806	7622819	non-coding	N/A
#NAME?	NC_032650.1	7624823	7624836	non-coding	N/A
#NAME?	NC_032650.1	7667798	7667812	non-coding	N/A
#NAME?	NC_032650.1	7679378	7679394	non-coding	N/A
#NAME?	NC_032650.1	7696171	7696185	non-coding	N/A
#NAME?	NC_032650.1	7700854	7700869	non-coding	N/A
#NAME?	NC_032650.1	7701160	7701176	non-coding	N/A
#NAME?	NC_032650.1	7722815	7722829	non-coding	N/A
#NAME?	NC_032650.1	7729612	7729626	non-coding	N/A
#NAME?	NC_032650.1	7744222	7744236	non-coding	N/A
#NAME?	NC_032650.1	7751398	7751413	non-coding	N/A
#NAME?	NC_032650.1	7758837	7758850	non-coding	N/A
#NAME?	NC_032650.1	7766418	7766433	non-coding	N/A
#NAME?	NC_032650.1	7772416	7772429	non-coding	N/A
#NAME?	NC_032650.1	7773233	7773247	non-coding	N/A
#NAME?	NC_032650.1	7774419	7774433	non-coding	N/A
#NAME?	NC_032650.1	7781461	7781475	non-coding	N/A
#NAME?	NC_032650.1	7781471	7781484	non-coding	N/A
#NAME?	NC_032650.1	7793489	7793502	non-coding	N/A
#NAME?	NC_032650.1	7799651	7799665	non-coding	N/A
#NAME?	NC_032650.1	7813169	7813182	non-coding	N/A
#NAME?	NC_032650.1	7824444	7824458	non-coding	N/A
#NAME?	NC_032650.1	7825225	7825238	non-coding	N/A
#NAME?	NC_032650.1	7834256	7834272	non-coding	N/A
#NAME?	NC_032650.1	7846935	7846950	non-coding	N/A
#NAME?	NC_032650.1	7860825	7860840	non-coding	N/A
#NAME?	NC_032650.1	7872781	7872794	non-coding	N/A
#NAME?	NC_032650.1	7899134	7899148	non-coding	N/A
#NAME?	NC_032650.1	7917510	7917524	non-coding	N/A
#NAME?	NC_032650.1	7932256	7932269	non-coding	N/A
#NAME?	NC_032650.1	7934242	7934256	non-coding	N/A
#NAME?	NC_032650.1	7947866	7947882	non-coding	N/A
#NAME?	NC_032650.1	7955741	7955756	non-coding	N/A
#NAME?	NC_032650.1	7958115	7958130	non-coding	N/A
#NAME?	NC_032650.1	7975840	7975854	non-coding	N/A
#NAME?	NC_032650.1	7994012	7994025	non-coding	N/A
#NAME?	NC_032650.1	8019171	8019186	non-coding	N/A
#NAME?	NC_032650.1	8076694	8076708	non-coding	N/A
#NAME?	NC_032650.1	8077563	8077577	non-coding	N/A
#NAME?	NC_032650.1	8105010	8105024	non-coding	N/A
#NAME?	NC_032650.1	8105175	8105188	non-coding	N/A
#NAME?	NC_032650.1	8122030	8122044	non-coding	N/A
#NAME?	NC_032650.1	8142614	8142627	non-coding	N/A
#NAME?	NC_032650.1	8153120	8153133	non-coding	N/A
#NAME?	NC_032650.1	8167942	8167956	non-coding	N/A
#NAME?	NC_032650.1	8171707	8171721	non-coding	N/A
#NAME?	NC_032650.1	8199178	8199191	non-coding	N/A
#NAME?	NC_032650.1	8207983	8207997	non-coding	N/A
#NAME?	NC_032650.1	8220659	8220674	non-coding	N/A
#NAME?	NC_032650.1	8221716	8221729	non-coding	N/A
#NAME?	NC_032650.1	8233683	8233697	non-coding	N/A
#NAME?	NC_032650.1	8248033	8248047	non-coding	N/A
#NAME?	NC_032650.1	8257142	8257156	non-coding	N/A
#NAME?	NC_032650.1	8316831	8316845	non-coding	N/A
#NAME?	NC_032650.1	8335146	8335160	non-coding	N/A
#NAME?	NC_032650.1	8340464	8340479	non-coding	N/A
#NAME?	NC_032650.1	8355708	8355722	non-coding	N/A
#NAME?	NC_032650.1	8363480	8363493	non-coding	N/A
#NAME?	NC_032650.1	8366008	8366022	non-coding	N/A
#NAME?	NC_032650.1	8371069	8371083	non-coding	N/A
#NAME?	NC_032650.1	8420955	8420970	non-coding	N/A
#NAME?	NC_032650.1	8423951	8423965	non-coding	N/A
#NAME?	NC_032650.1	8427538	8427552	non-coding	N/A
#NAME?	NC_032650.1	8436172	8436186	non-coding	N/A
#NAME?	NC_032650.1	8449166	8449181	non-coding	N/A
#NAME?	NC_032650.1	8457027	8457042	non-coding	N/A
#NAME?	NC_032650.1	8472534	8472549	non-coding	N/A
#NAME?	NC_032650.1	8494521	8494535	non-coding	N/A
#NAME?	NC_032650.1	8512770	8512785	non-coding	N/A
#NAME?	NC_032650.1	8537909	8537923	non-coding	N/A
#NAME?	NC_032650.1	8539863	8539876	non-coding	N/A
#NAME?	NC_032650.1	8552896	8552909	non-coding	N/A
#NAME?	NC_032650.1	8571943	8571956	non-coding	N/A
#NAME?	NC_032650.1	8589080	8589094	non-coding	N/A
#NAME?	NC_032650.1	8602562	8602578	non-coding	N/A
#NAME?	NC_032650.1	8605149	8605163	non-coding	N/A
#NAME?	NC_032650.1	8611464	8611478	non-coding	N/A
#NAME?	NC_032650.1	8621697	8621712	non-coding	N/A
#NAME?	NC_032650.1	8637840	8637854	non-coding	N/A
#NAME?	NC_032650.1	8653248	8653262	non-coding	N/A
#NAME?	NC_032650.1	8653551	8653566	non-coding	N/A
#NAME?	NC_032650.1	8654537	8654551	non-coding	N/A
#NAME?	NC_032650.1	8662159	8662174	non-coding	N/A
#NAME?	NC_032650.1	8669112	8669125	non-coding	N/A
#NAME?	NC_032650.1	8694894	8694909	non-coding	N/A
#NAME?	NC_032650.1	8704549	8704563	non-coding	N/A
#NAME?	NC_032650.1	8740974	8740989	non-coding	N/A
#NAME?	NC_032650.1	8743382	8743397	non-coding	N/A
#NAME?	NC_032650.1	8750422	8750437	intron	ADAMTS5
#NAME?	NC_032650.1	8764897	8764911	intron	ADAMTS5
#NAME?	NC_032650.1	8769323	8769337	intron	ADAMTS5
#NAME?	NC_032650.1	8773537	8773552	intron	ADAMTS5
#NAME?	NC_032650.1	8790341	8790356	intron	ADAMTS5
#NAME?	NC_032650.1	8809193	8809208	non-coding	N/A
#NAME?	NC_032650.1	8814633	8814648	non-coding	N/A
#NAME?	NC_032650.1	8887344	8887357	non-coding	N/A
#NAME?	NC_032650.1	8888616	8888631	non-coding	N/A
#NAME?	NC_032650.1	8902390	8902404	non-coding	N/A
#NAME?	NC_032650.1	8946616	8946630	non-coding	N/A
#NAME?	NC_032650.1	8954411	8954425	non-coding	N/A
#NAME?	NC_032650.1	8980883	8980898	non-coding	N/A
#NAME?	NC_032650.1	8986323	8986338	non-coding	N/A
#NAME?	NC_032650.1	9006023	9006036	non-coding	N/A
#NAME?	NC_032650.1	9007692	9007705	non-coding	N/A
#NAME?	NC_032650.1	9045099	9045112	non-coding	N/A
#NAME?	NC_032650.1	9056805	9056820	non-coding	N/A
#NAME?	NC_032650.1	9066115	9066129	non-coding	N/A
#NAME?	NC_032650.1	9122572	9122585	non-coding	N/A
#NAME?	NC_032650.1	9143228	9143244	non-coding	N/A
#NAME?	NC_032650.1	9152974	9152987	non-coding	N/A
#NAME?	NC_032650.1	9153317	9153332	non-coding	N/A
#NAME?	NC_032650.1	9154407	9154423	non-coding	N/A
#NAME?	NC_032650.1	9155433	9155449	non-coding	N/A
#NAME?	NC_032650.1	9169320	9169335	non-coding	N/A
#NAME?	NC_032650.1	9174117	9174130	non-coding	N/A
#NAME?	NC_032650.1	9188585	9188600	non-coding	N/A
#NAME?	NC_032650.1	9196969	9196982	non-coding	N/A
#NAME?	NC_032650.1	9247824	9247838	non-coding	N/A
#NAME?	NC_032650.1	9247890	9247904	non-coding	N/A
#NAME?	NC_032650.1	9255731	9255745	intron	CYYR1
#NAME?	NC_032650.1	9258537	9258553	intron	CYYR1
#NAME?	NC_032650.1	9258988	9259002	intron	CYYR1
#NAME?	NC_032650.1	9260256	9260271	intron	CYYR1
#NAME?	NC_032650.1	9260726	9260741	intron	CYYR1
#NAME?	NC_032650.1	9284783	9284797	intron	CYYR1
#NAME?	NC_032650.1	9286965	9286979	intron	CYYR1
#NAME?	NC_032650.1	9323720	9323735	intron	CYYR1
#NAME?	NC_032650.1	9333194	9333209	intron	CYYR1
#NAME?	NC_032650.1	9338920	9338934	intron	CYYR1
#NAME?	NC_032650.1	9339266	9339281	intron	CYYR1
#NAME?	NC_032650.1	9341911	9341926	intron	CYYR1
#NAME?	NC_032650.1	9343059	9343074	intron	CYYR1
#NAME?	NC_032650.1	9418429	9418444	non-coding	N/A
#NAME?	NC_032650.1	9418571	9418587	non-coding	N/A
#NAME?	NC_032650.1	9419058	9419073	non-coding	N/A
#NAME?	NC_032650.1	9444973	9444988	exon	LOC109558653
#NAME?	NC_032650.1	9444984	9444999	exon	LOC109558653
#NAME?	NC_032650.1	9446883	9446897	non-coding	N/A
#NAME?	NC_032650.1	9491839	9491852	non-coding	N/A
#NAME?	NC_032650.1	9497533	9497548	non-coding	N/A
#NAME?	NC_032650.1	9501864	9501879	non-coding	N/A
#NAME?	NC_032650.1	9562330	9562345	non-coding	N/A
#NAME?	NC_032650.1	9580734	9580749	non-coding	N/A
#NAME?	NC_032650.1	9610966	9610981	intron	APP
#NAME?	NC_032650.1	9611929	9611943	intron	APP
#NAME?	NC_032650.1	9623304	9623319	intron	APP
#NAME?	NC_032650.1	9628136	9628151	intron	APP
#NAME?	NC_032650.1	9633938	9633953	intron	APP
#NAME?	NC_032650.1	9633944	9633958	intron	APP
#NAME?	NC_032650.1	9636738	9636751	intron	APP
#NAME?	NC_032650.1	9661363	9661379	intron	APP
#NAME?	NC_032650.1	9684855	9684868	intron	APP
#NAME?	NC_032650.1	9689955	9689968	intron	APP
#NAME?	NC_032650.1	9691146	9691159	intron	APP
#NAME?	NC_032650.1	9695199	9695212	intron	APP
#NAME?	NC_032650.1	9705360	9705375	intron	APP
#NAME?	NC_032650.1	9705371	9705386	intron	APP
#NAME?	NC_032650.1	9705382	9705398	intron	APP
#NAME?	NC_032650.1	9723401	9723414	intron	APP
#NAME?	NC_032650.1	9736558	9736574	intron	APP
#NAME?	NC_032650.1	9766280	9766295	intron	APP
#NAME?	NC_032650.1	9799598	9799612	intron	APP
#NAME?	NC_032650.1	9808580	9808594	intron	APP
#NAME?	NC_032650.1	9818920	9818933	intron	APP
#NAME?	NC_032650.1	9818929	9818943	intron	APP
#NAME?	NC_032650.1	9818933	9818947	intron	APP
#NAME?	NC_032650.1	9856302	9856317	intron	APP
#NAME?	NC_032650.1	9877330	9877344	intron	APP
#NAME?	NC_032650.1	9887201	9887214	intron	APP
#NAME?	NC_032650.1	9907860	9907873	non-coding	N/A
#NAME?	NC_032650.1	9921512	9921527	non-coding	N/A
#NAME?	NC_032650.1	9929103	9929118	non-coding	N/A
#NAME?	NC_032650.1	9930391	9930406	non-coding	N/A
#NAME?	NC_032650.1	9941019	9941033	non-coding	N/A
#NAME?	NC_032650.1	9948190	9948204	non-coding	N/A
#NAME?	NC_032650.1	9967532	9967545	non-coding	N/A
#NAME?	NC_032650.1	10025003	10025016	non-coding	N/A
#NAME?	NC_032650.1	10028137	10028150	utr	GABPA
#NAME?	NC_032650.1	10039501	10039516	intron	GABPA
#NAME?	NC_032650.1	10053404	10053419	intron	GABPA
#NAME?	NC_032650.1	10062605	10062620	intron	GABPA
#NAME?	NC_032650.1	10090822	10090837	intron	JAM2
#NAME?	NC_032650.1	10108153	10108167	intron	JAM2
#NAME?	NC_032650.1	10113189	10113202	intron	JAM2
#NAME?	NC_032650.1	10113374	10113389	intron	JAM2
#NAME?	NC_032650.1	10123111	10123124	intron	JAM2
#NAME?	NC_032650.1	10136176	10136190	intron	JAM2
#NAME?	NC_032650.1	10156948	10156961	intron	JAM2
#NAME?	NC_032650.1	10176257	10176270	non-coding	N/A
#NAME?	NC_032650.1	10199879	10199894	intron	MRPL39
#NAME?	NC_032650.1	10201675	10201690	intron	MRPL39
#NAME?	NC_032650.1	10205503	10205516	intron	MRPL39
#NAME?	NC_032650.1	10252098	10252111	non-coding	N/A
#NAME?	NC_032650.1	10321498	10321513	non-coding	N/A
#NAME?	NC_032650.1	10351372	10351387	non-coding	N/A
#NAME?	NC_032650.1	10358984	10358997	non-coding	N/A
#NAME?	NC_032650.1	10406720	10406735	non-coding	N/A
#NAME?	NC_032650.1	10408203	10408217	non-coding	N/A
#NAME?	NC_032650.1	10448183	10448197	non-coding	N/A
#NAME?	NC_032650.1	10450037	10450050	non-coding	N/A
#NAME?	NC_032650.1	10452281	10452296	non-coding	N/A
#NAME?	NC_032650.1	10461470	10461484	non-coding	N/A
#NAME?	NC_032650.1	10482569	10482584	non-coding	N/A
#NAME?	NC_032650.1	10553069	10553083	non-coding	N/A
#NAME?	NC_032650.1	10569922	10569937	non-coding	N/A
#NAME?	NC_032650.1	10579869	10579883	non-coding	N/A
#NAME?	NC_032650.1	10585377	10585390	non-coding	N/A
#NAME?	NC_032650.1	10589372	10589386	non-coding	N/A
#NAME?	NC_032650.1	10625739	10625753	non-coding	N/A
#NAME?	NC_032650.1	10626932	10626946	non-coding	N/A
#NAME?	NC_032650.1	10635227	10635242	non-coding	N/A
#NAME?	NC_032650.1	10640855	10640868	non-coding	N/A
#NAME?	NC_032650.1	10646511	10646526	non-coding	N/A
#NAME?	NC_032650.1	10649458	10649474	non-coding	N/A
#NAME?	NC_032650.1	10661798	10661813	non-coding	N/A
#NAME?	NC_032650.1	10673887	10673902	non-coding	N/A
#NAME?	NC_032650.1	10695582	10695597	non-coding	N/A
#NAME?	NC_032650.1	10713127	10713141	non-coding	N/A
#NAME?	NC_032650.1	10714177	10714191	non-coding	N/A
#NAME?	NC_032650.1	10727533	10727546	non-coding	N/A
#NAME?	NC_032650.1	10727691	10727705	non-coding	N/A
#NAME?	NC_032650.1	10749220	10749235	non-coding	N/A
#NAME?	NC_032650.1	10751508	10751522	non-coding	N/A
#NAME?	NC_032650.1	10751518	10751534	non-coding	N/A
#NAME?	NC_032650.1	10774799	10774813	non-coding	N/A
#NAME?	NC_032650.1	10776069	10776085	non-coding	N/A
#NAME?	NC_032650.1	10783086	10783100	non-coding	N/A
#NAME?	NC_032650.1	10801336	10801350	non-coding	N/A
#NAME?	NC_032650.1	10803359	10803374	non-coding	N/A
#NAME?	NC_032650.1	10809996	10810011	non-coding	N/A
#NAME?	NC_032650.1	10814336	10814350	non-coding	N/A
#NAME?	NC_032650.1	10816059	10816073	non-coding	N/A
#NAME?	NC_032650.1	10817629	10817642	non-coding	N/A
#NAME?	NC_032650.1	10829522	10829535	non-coding	N/A
#NAME?	NC_032650.1	10901996	10902010	non-coding	N/A
#NAME?	NC_032650.1	10912292	10912307	non-coding	N/A
#NAME?	NC_032650.1	10919206	10919221	non-coding	N/A
#NAME?	NC_032650.1	10923468	10923482	non-coding	N/A
#NAME?	NC_032650.1	10957299	10957314	non-coding	N/A
#NAME?	NC_032650.1	10962096	10962109	non-coding	N/A
#NAME?	NC_032650.1	10984046	10984059	non-coding	N/A
#NAME?	NC_032650.1	11040119	11040132	non-coding	N/A
#NAME?	NC_032650.1	11042886	11042901	non-coding	N/A
#NAME?	NC_032650.1	11093311	11093324	non-coding	N/A
#NAME?	NC_032650.1	11105746	11105760	non-coding	N/A
#NAME?	NC_032650.1	11113284	11113297	non-coding	N/A
#NAME?	NC_032650.1	11113293	11113306	non-coding	N/A
#NAME?	NC_032650.1	11115880	11115894	non-coding	N/A
#NAME?	NC_032650.1	11121265	11121278	non-coding	N/A
#NAME?	NC_032650.1	11123410	11123425	non-coding	N/A
#NAME?	NC_032650.1	11146302	11146317	non-coding	N/A
#NAME?	NC_032650.1	11149232	11149247	non-coding	N/A
#NAME?	NC_032650.1	11162395	11162411	non-coding	N/A
#NAME?	NC_032650.1	11162621	11162634	non-coding	N/A
#NAME?	NC_032650.1	11163884	11163897	non-coding	N/A
#NAME?	NC_032650.1	11165419	11165435	non-coding	N/A
#NAME?	NC_032650.1	11182301	11182317	non-coding	N/A
#NAME?	NC_032650.1	11189807	11189821	non-coding	N/A
#NAME?	NC_032650.1	11199200	11199215	non-coding	N/A
#NAME?	NC_032650.1	11205716	11205731	non-coding	N/A
#NAME?	NC_032650.1	11207337	11207351	non-coding	N/A
#NAME?	NC_032650.1	11221015	11221029	non-coding	N/A
#NAME?	NC_032650.1	11240740	11240755	non-coding	N/A
#NAME?	NC_032650.1	11240865	11240879	non-coding	N/A
#NAME?	NC_032650.1	11243606	11243619	non-coding	N/A
#NAME?	NC_032650.1	11267522	11267536	non-coding	N/A
#NAME?	NC_032650.1	11272506	11272519	non-coding	N/A
#NAME?	NC_032650.1	11284846	11284859	non-coding	N/A
#NAME?	NC_032650.1	11304779	11304792	non-coding	N/A
#NAME?	NC_032650.1	11307192	11307205	non-coding	N/A
#NAME?	NC_032650.1	11323098	11323112	non-coding	N/A
#NAME?	NC_032650.1	11333630	11333644	non-coding	N/A
#NAME?	NC_032650.1	11334056	11334069	non-coding	N/A
#NAME?	NC_032650.1	11338747	11338760	non-coding	N/A
#NAME?	NC_032650.1	11339576	11339589	non-coding	N/A
#NAME?	NC_032650.1	11347729	11347742	non-coding	N/A
#NAME?	NC_032650.1	11348674	11348687	non-coding	N/A
#NAME?	NC_032650.1	11370708	11370722	non-coding	N/A
#NAME?	NC_032650.1	11435503	11435516	non-coding	N/A
#NAME?	NC_032650.1	11449967	11449982	non-coding	N/A
#NAME?	NC_032650.1	11451768	11451782	non-coding	N/A
#NAME?	NC_032650.1	11455641	11455655	non-coding	N/A
#NAME?	NC_032650.1	11475250	11475264	non-coding	N/A
#NAME?	NC_032650.1	11478863	11478877	non-coding	N/A
#NAME?	NC_032650.1	11484033	11484047	non-coding	N/A
#NAME?	NC_032650.1	11501593	11501608	non-coding	N/A
#NAME?	NC_032650.1	11505534	11505549	non-coding	N/A
#NAME?	NC_032650.1	11512674	11512689	non-coding	N/A
#NAME?	NC_032650.1	11532552	11532566	non-coding	N/A
#NAME?	NC_032650.1	11539046	11539059	non-coding	N/A
#NAME?	NC_032650.1	11543090	11543103	non-coding	N/A
#NAME?	NC_032650.1	11547806	11547820	non-coding	N/A
#NAME?	NC_032650.1	11579144	11579158	non-coding	N/A
#NAME?	NC_032650.1	11584317	11584330	non-coding	N/A
#NAME?	NC_032650.1	11605245	11605258	non-coding	N/A
#NAME?	NC_032650.1	11612660	11612673	non-coding	N/A
#NAME?	NC_032650.1	11614464	11614478	non-coding	N/A
#NAME?	NC_032650.1	11618084	11618098	non-coding	N/A
#NAME?	NC_032650.1	11622232	11622247	non-coding	N/A
#NAME?	NC_032650.1	11629227	11629241	non-coding	N/A
#NAME?	NC_032650.1	11630424	11630437	non-coding	N/A
#NAME?	NC_032650.1	11631162	11631175	non-coding	N/A
#NAME?	NC_032650.1	11631171	11631184	non-coding	N/A
#NAME?	NC_032650.1	11644071	11644086	non-coding	N/A
#NAME?	NC_032650.1	11666166	11666180	non-coding	N/A
#NAME?	NC_032650.1	11682873	11682886	non-coding	N/A
#NAME?	NC_032650.1	11693043	11693057	non-coding	N/A
#NAME?	NC_032650.1	11721105	11721120	non-coding	N/A
#NAME?	NC_032650.1	11795585	11795598	non-coding	N/A
#NAME?	NC_032650.1	11808015	11808030	non-coding	N/A
#NAME?	NC_032650.1	11809334	11809349	non-coding	N/A
#NAME?	NC_032650.1	11818018	11818031	non-coding	N/A
#NAME?	NC_032650.1	11826716	11826729	non-coding	N/A
#NAME?	NC_032650.1	11834002	11834016	non-coding	N/A
#NAME?	NC_032650.1	11846612	11846626	non-coding	N/A
#NAME?	NC_032650.1	11848745	11848760	non-coding	N/A
#NAME?	NC_032650.1	11850202	11850215	non-coding	N/A
#NAME?	NC_032650.1	11857367	11857383	non-coding	N/A
#NAME?	NC_032650.1	11857560	11857576	non-coding	N/A
#NAME?	NC_032650.1	11875868	11875883	non-coding	N/A
#NAME?	NC_032650.1	11879375	11879389	non-coding	N/A
#NAME?	NC_032650.1	11888839	11888852	non-coding	N/A
#NAME?	NC_032650.1	11894668	11894682	non-coding	N/A
#NAME?	NC_032650.1	11895146	11895160	non-coding	N/A
#NAME?	NC_032650.1	11900364	11900379	non-coding	N/A
#NAME?	NC_032650.1	11905514	11905529	non-coding	N/A
#NAME?	NC_032650.1	11906882	11906897	non-coding	N/A
#NAME?	NC_032650.1	11917713	11917727	non-coding	N/A
#NAME?	NC_032650.1	11918860	11918874	non-coding	N/A
#NAME?	NC_032650.1	11922750	11922763	non-coding	N/A
#NAME?	NC_032650.1	11932285	11932299	non-coding	N/A
#NAME?	NC_032650.1	11941477	11941493	non-coding	N/A
#NAME?	NC_032650.1	11947555	11947568	non-coding	N/A
#NAME?	NC_032650.1	11959001	11959017	non-coding	N/A
#NAME?	NC_032650.1	11961483	11961497	non-coding	N/A
#NAME?	NC_032650.1	11961825	11961838	non-coding	N/A
#NAME?	NC_032650.1	11963529	11963544	non-coding	N/A
#NAME?	NC_032650.1	11978233	11978246	non-coding	N/A
#NAME?	NC_032650.1	11984677	11984692	non-coding	N/A
#NAME?	NC_032650.1	11987271	11987286	non-coding	N/A
#NAME?	NC_032650.1	11989786	11989799	non-coding	N/A
#NAME?	NC_032650.1	12011826	12011840	non-coding	N/A
#NAME?	NC_032650.1	12014836	12014850	non-coding	N/A
#NAME?	NC_032650.1	12016046	12016059	non-coding	N/A
#NAME?	NC_032650.1	12037785	12037798	non-coding	N/A
#NAME?	NC_032650.1	12041940	12041955	non-coding	N/A
#NAME?	NC_032650.1	12050938	12050953	non-coding	N/A
#NAME?	NC_032650.1	12057398	12057412	non-coding	N/A
#NAME?	NC_032650.1	12059843	12059856	non-coding	N/A
#NAME?	NC_032650.1	12060310	12060325	non-coding	N/A
#NAME?	NC_032650.1	12066796	12066811	non-coding	N/A
#NAME?	NC_032650.1	12084436	12084450	non-coding	N/A
#NAME?	NC_032650.1	12088273	12088288	non-coding	N/A
#NAME?	NC_032650.1	12093068	12093083	non-coding	N/A
#NAME?	NC_032650.1	12098700	12098715	non-coding	N/A
#NAME?	NC_032650.1	12099534	12099547	non-coding	N/A
#NAME?	NC_032650.1	12108986	12109000	non-coding	N/A
#NAME?	NC_032650.1	12111670	12111683	non-coding	N/A
#NAME?	NC_032650.1	12113812	12113827	non-coding	N/A
#NAME?	NC_032650.1	12114135	12114150	non-coding	N/A
#NAME?	NC_032650.1	12117656	12117670	non-coding	N/A
#NAME?	NC_032650.1	12130562	12130576	non-coding	N/A
#NAME?	NC_032650.1	12146231	12146246	non-coding	N/A
#NAME?	NC_032650.1	12157497	12157510	non-coding	N/A
#NAME?	NC_032650.1	12176967	12176981	non-coding	N/A
#NAME?	NC_032650.1	12206178	12206193	non-coding	N/A
#NAME?	NC_032650.1	12210174	12210190	non-coding	N/A
#NAME?	NC_032650.1	12219312	12219327	non-coding	N/A
#NAME?	NC_032650.1	12220988	12221003	non-coding	N/A
#NAME?	NC_032650.1	12221043	12221058	non-coding	N/A
#NAME?	NC_032650.1	12227226	12227239	non-coding	N/A
#NAME?	NC_032650.1	12234886	12234901	non-coding	N/A
#NAME?	NC_032650.1	12250594	12250609	non-coding	N/A
#NAME?	NC_032650.1	12268112	12268128	non-coding	N/A
#NAME?	NC_032650.1	12296268	12296282	non-coding	N/A
#NAME?	NC_032650.1	12313589	12313604	non-coding	N/A
#NAME?	NC_032650.1	12323358	12323372	non-coding	N/A
#NAME?	NC_032650.1	12333538	12333552	non-coding	N/A
#NAME?	NC_032650.1	12333548	12333562	non-coding	N/A
#NAME?	NC_032650.1	12336763	12336778	non-coding	N/A
#NAME?	NC_032650.1	12343438	12343452	non-coding	N/A
#NAME?	NC_032650.1	12352679	12352694	non-coding	N/A
#NAME?	NC_032650.1	12371883	12371898	non-coding	N/A
#NAME?	NC_032650.1	12393131	12393145	non-coding	N/A
#NAME?	NC_032650.1	12402275	12402291	non-coding	N/A
#NAME?	NC_032650.1	12407434	12407448	non-coding	N/A
#NAME?	NC_032650.1	12409637	12409653	non-coding	N/A
#NAME?	NC_032650.1	12428220	12428233	non-coding	N/A
#NAME?	NC_032650.1	12428370	12428385	non-coding	N/A
#NAME?	NC_032650.1	12435619	12435632	non-coding	N/A
#NAME?	NC_032650.1	12435628	12435642	non-coding	N/A
#NAME?	NC_032650.1	12454586	12454600	non-coding	N/A
#NAME?	NC_032650.1	12478163	12478178	non-coding	N/A
#NAME?	NC_032650.1	12478188	12478201	non-coding	N/A
#NAME?	NC_032650.1	12479207	12479222	non-coding	N/A
#NAME?	NC_032650.1	12492121	12492135	non-coding	N/A
#NAME?	NC_032650.1	12492605	12492618	non-coding	N/A
#NAME?	NC_032650.1	12528966	12528980	non-coding	N/A
#NAME?	NC_032650.1	12536695	12536709	non-coding	N/A
#NAME?	NC_032650.1	12551934	12551949	non-coding	N/A
#NAME?	NC_032650.1	12558183	12558196	non-coding	N/A
#NAME?	NC_032650.1	12590850	12590863	non-coding	N/A
#NAME?	NC_032650.1	12594760	12594774	non-coding	N/A
#NAME?	NC_032650.1	12604296	12604311	non-coding	N/A
#NAME?	NC_032650.1	12604448	12604461	non-coding	N/A
#NAME?	NC_032650.1	12713977	12713991	non-coding	N/A
#NAME?	NC_032650.1	12713981	12713994	non-coding	N/A
#NAME?	NC_032650.1	12722171	12722185	non-coding	N/A
#NAME?	NC_032650.1	12747381	12747397	non-coding	N/A
#NAME?	NC_032650.1	12750460	12750474	non-coding	N/A
#NAME?	NC_032650.1	12767672	12767686	non-coding	N/A
#NAME?	NC_032650.1	12768659	12768672	non-coding	N/A
#NAME?	NC_032650.1	12770993	12771007	non-coding	N/A
#NAME?	NC_032650.1	12772505	12772518	non-coding	N/A
#NAME?	NC_032650.1	12776185	12776200	non-coding	N/A
#NAME?	NC_032650.1	12797959	12797972	non-coding	N/A
#NAME?	NC_032650.1	12832040	12832055	non-coding	N/A
#NAME?	NC_032650.1	12833694	12833708	non-coding	N/A
#NAME?	NC_032650.1	12836370	12836385	non-coding	N/A
#NAME?	NC_032650.1	12847610	12847625	non-coding	N/A
#NAME?	NC_032650.1	12856127	12856142	non-coding	N/A
#NAME?	NC_032650.1	12870349	12870363	non-coding	N/A
#NAME?	NC_032650.1	12870353	12870369	non-coding	N/A
#NAME?	NC_032650.1	12917492	12917505	non-coding	N/A
#NAME?	NC_032650.1	12933978	12933991	non-coding	N/A
#NAME?	NC_032650.1	12942353	12942367	non-coding	N/A
#NAME?	NC_032650.1	12945530	12945545	non-coding	N/A
#NAME?	NC_032650.1	12949963	12949978	non-coding	N/A
#NAME?	NC_032650.1	12976918	12976932	non-coding	N/A
#NAME?	NC_032650.1	12988885	12988899	non-coding	N/A
#NAME?	NC_032650.1	13011554	13011567	non-coding	N/A
#NAME?	NC_032650.1	13013774	13013788	non-coding	N/A
#NAME?	NC_032650.1	13024619	13024632	non-coding	N/A
#NAME?	NC_032650.1	13039660	13039674	non-coding	N/A
#NAME?	NC_032650.1	13040590	13040606	non-coding	N/A
#NAME?	NC_032650.1	13068282	13068297	non-coding	N/A
#NAME?	NC_032650.1	13070663	13070678	non-coding	N/A
#NAME?	NC_032650.1	13087178	13087194	non-coding	N/A
#NAME?	NC_032650.1	13104214	13104229	non-coding	N/A
#NAME?	NC_032650.1	13110166	13110180	non-coding	N/A
#NAME?	NC_032650.1	13128988	13129004	non-coding	N/A
#NAME?	NC_032650.1	13129048	13129061	non-coding	N/A
#NAME?	NC_032650.1	13135742	13135755	non-coding	N/A
#NAME?	NC_032650.1	13142739	13142754	non-coding	N/A
#NAME?	NC_032650.1	13161897	13161911	non-coding	N/A
#NAME?	NC_032650.1	13169561	13169574	non-coding	N/A
#NAME?	NC_032650.1	13179448	13179463	non-coding	N/A
#NAME?	NC_032650.1	13180729	13180743	non-coding	N/A
#NAME?	NC_032650.1	13215402	13215416	non-coding	N/A
#NAME?	NC_032650.1	13243411	13243426	non-coding	N/A
#NAME?	NC_032650.1	13249502	13249517	non-coding	N/A
#NAME?	NC_032650.1	13260422	13260437	non-coding	N/A
#NAME?	NC_032650.1	13276192	13276206	non-coding	N/A
#NAME?	NC_032650.1	13283163	13283177	non-coding	N/A
#NAME?	NC_032650.1	13311401	13311416	non-coding	N/A
#NAME?	NC_032650.1	13337447	13337463	non-coding	N/A
#NAME?	NC_032650.1	13385715	13385729	non-coding	N/A
#NAME?	NC_032650.1	13387748	13387763	non-coding	N/A
#NAME?	NC_032650.1	13412175	13412191	non-coding	N/A
#NAME?	NC_032650.1	13418989	13419002	non-coding	N/A
#NAME?	NC_032650.1	13419519	13419533	non-coding	N/A
#NAME?	NC_032650.1	13428488	13428502	non-coding	N/A
#NAME?	NC_032650.1	13469597	13469612	non-coding	N/A
#NAME?	NC_032650.1	13471054	13471067	non-coding	N/A
#NAME?	NC_032650.1	13501488	13501502	non-coding	N/A
#NAME?	NC_032650.1	13502231	13502246	non-coding	N/A
#NAME?	NC_032650.1	13513937	13513952	non-coding	N/A
#NAME?	NC_032650.1	13514292	13514307	non-coding	N/A
#NAME?	NC_032650.1	13514306	13514321	non-coding	N/A
#NAME?	NC_032650.1	13514557	13514570	non-coding	N/A
#NAME?	NC_032650.1	13518784	13518798	non-coding	N/A
#NAME?	NC_032650.1	13525328	13525343	non-coding	N/A
#NAME?	NC_032650.1	13539018	13539034	non-coding	N/A
#NAME?	NC_032650.1	13544674	13544689	non-coding	N/A
#NAME?	NC_032650.1	13549532	13549547	non-coding	N/A
#NAME?	NC_032650.1	13554177	13554191	non-coding	N/A
#NAME?	NC_032650.1	13555675	13555690	non-coding	N/A
#NAME?	NC_032650.1	13557181	13557196	non-coding	N/A
#NAME?	NC_032650.1	13562007	13562020	non-coding	N/A
#NAME?	NC_032650.1	13568681	13568694	non-coding	N/A
#NAME?	NC_032650.1	13577773	13577787	non-coding	N/A
#NAME?	NC_032650.1	13608663	13608676	non-coding	N/A
#NAME?	NC_032650.1	13647483	13647498	non-coding	N/A
#NAME?	NC_032650.1	13653885	13653901	non-coding	N/A
#NAME?	NC_032650.1	13655883	13655896	non-coding	N/A
#NAME?	NC_032650.1	13660471	13660486	non-coding	N/A
#NAME?	NC_032650.1	13666021	13666035	non-coding	N/A
#NAME?	NC_032650.1	13678134	13678147	non-coding	N/A
#NAME?	NC_032650.1	13681929	13681944	non-coding	N/A
#NAME?	NC_032650.1	13709171	13709185	non-coding	N/A
#NAME?	NC_032650.1	13719689	13719702	non-coding	N/A
#NAME?	NC_032650.1	13725436	13725449	non-coding	N/A
#NAME?	NC_032650.1	13734941	13734954	non-coding	N/A
#NAME?	NC_032650.1	13736341	13736355	non-coding	N/A
#NAME?	NC_032650.1	13766360	13766373	non-coding	N/A
#NAME?	NC_032650.1	13775959	13775974	non-coding	N/A
#NAME?	NC_032650.1	13783064	13783079	non-coding	N/A
#NAME?	NC_032650.1	13801990	13802003	non-coding	N/A
#NAME?	NC_032650.1	13827806	13827819	non-coding	N/A
#NAME?	NC_032650.1	13831082	13831097	non-coding	N/A
#NAME?	NC_032650.1	13837950	13837966	non-coding	N/A
#NAME?	NC_032650.1	13842158	13842173	non-coding	N/A
#NAME?	NC_032650.1	13846665	13846679	non-coding	N/A
#NAME?	NC_032650.1	13859652	13859666	non-coding	N/A
#NAME?	NC_032650.1	13873781	13873795	non-coding	N/A
#NAME?	NC_032650.1	13901321	13901336	non-coding	N/A
#NAME?	NC_032650.1	13903651	13903664	non-coding	N/A
#NAME?	NC_032650.1	13903992	13904007	non-coding	N/A
#NAME?	NC_032650.1	13904050	13904065	non-coding	N/A
#NAME?	NC_032650.1	13921511	13921526	non-coding	N/A
#NAME?	NC_032650.1	13923048	13923061	non-coding	N/A
#NAME?	NC_032650.1	13923316	13923331	non-coding	N/A
#NAME?	NC_032650.1	13925118	13925132	non-coding	N/A
#NAME?	NC_032650.1	13945707	13945722	non-coding	N/A
#NAME?	NC_032650.1	13965663	13965678	non-coding	N/A
#NAME?	NC_032650.1	13986842	13986857	non-coding	N/A
#NAME?	NC_032650.1	14001087	14001101	non-coding	N/A
#NAME?	NC_032650.1	14015769	14015784	non-coding	N/A
#NAME?	NC_032650.1	14019454	14019469	non-coding	N/A
#NAME?	NC_032650.1	14046508	14046524	non-coding	N/A
#NAME?	NC_032650.1	14063133	14063148	non-coding	N/A
#NAME?	NC_032650.1	14089095	14089110	non-coding	N/A
#NAME?	NC_032650.1	14105973	14105988	non-coding	N/A
#NAME?	NC_032650.1	14257169	14257184	non-coding	N/A
#NAME?	NC_032650.1	14263589	14263603	non-coding	N/A
#NAME?	NC_032650.1	14266181	14266196	non-coding	N/A
#NAME?	NC_032650.1	14291168	14291182	non-coding	N/A
#NAME?	NC_032650.1	14303245	14303259	non-coding	N/A
#NAME?	NC_032650.1	14310405	14310419	non-coding	N/A
#NAME?	NC_032650.1	14318999	14319014	non-coding	N/A
#NAME?	NC_032650.1	14332817	14332831	non-coding	N/A
#NAME?	NC_032650.1	14332908	14332922	non-coding	N/A
#NAME?	NC_032650.1	14343918	14343931	non-coding	N/A
#NAME?	NC_032650.1	14349511	14349525	non-coding	N/A
#NAME?	NC_032650.1	14363516	14363530	non-coding	N/A
#NAME?	NC_032650.1	14364004	14364017	non-coding	N/A
#NAME?	NC_032650.1	14369356	14369369	non-coding	N/A
#NAME?	NC_032650.1	14396736	14396751	non-coding	N/A
#NAME?	NC_032650.1	14450047	14450063	non-coding	N/A
#NAME?	NC_032650.1	14487414	14487429	non-coding	N/A
#NAME?	NC_032650.1	14497744	14497759	non-coding	N/A
#NAME?	NC_032650.1	14498124	14498137	non-coding	N/A
#NAME?	NC_032650.1	14501668	14501683	non-coding	N/A
#NAME?	NC_032650.1	14504529	14504545	non-coding	N/A
#NAME?	NC_032650.1	14504975	14504989	non-coding	N/A
#NAME?	NC_032650.1	14532155	14532169	non-coding	N/A
#NAME?	NC_032650.1	14535317	14535332	non-coding	N/A
#NAME?	NC_032650.1	14537188	14537201	non-coding	N/A
#NAME?	NC_032650.1	14538353	14538368	non-coding	N/A
#NAME?	NC_032650.1	14539090	14539104	non-coding	N/A
#NAME?	NC_032650.1	14542875	14542890	non-coding	N/A
#NAME?	NC_032650.1	14553831	14553846	non-coding	N/A
#NAME?	NC_032650.1	14560821	14560835	non-coding	N/A
#NAME?	NC_032650.1	14579006	14579021	non-coding	N/A
#NAME?	NC_032650.1	14597281	14597296	non-coding	N/A
#NAME?	NC_032650.1	14617191	14617206	non-coding	N/A
#NAME?	NC_032650.1	14627880	14627895	non-coding	N/A
#NAME?	NC_032650.1	14646272	14646287	non-coding	N/A
#NAME?	NC_032650.1	14655439	14655454	non-coding	N/A
#NAME?	NC_032650.1	14656513	14656528	non-coding	N/A
#NAME?	NC_032650.1	14665550	14665565	non-coding	N/A
#NAME?	NC_032650.1	14672599	14672612	non-coding	N/A
#NAME?	NC_032650.1	14680028	14680043	non-coding	N/A
#NAME?	NC_032650.1	14699932	14699947	non-coding	N/A
#NAME?	NC_032650.1	14763477	14763491	non-coding	N/A
#NAME?	NC_032650.1	14778062	14778075	non-coding	N/A
#NAME?	NC_032650.1	14778761	14778775	non-coding	N/A
#NAME?	NC_032650.1	14779442	14779456	non-coding	N/A
#NAME?	NC_032650.1	14782616	14782632	non-coding	N/A
#NAME?	NC_032650.1	14784055	14784070	non-coding	N/A
#NAME?	NC_032650.1	14786129	14786144	non-coding	N/A
#NAME?	NC_032650.1	14800546	14800559	non-coding	N/A
#NAME?	NC_032650.1	14809591	14809607	non-coding	N/A
#NAME?	NC_032650.1	14810624	14810638	non-coding	N/A
#NAME?	NC_032650.1	14811019	14811034	non-coding	N/A
#NAME?	NC_032650.1	14811833	14811848	non-coding	N/A
#NAME?	NC_032650.1	14818318	14818332	non-coding	N/A
#NAME?	NC_032650.1	14850250	14850265	non-coding	N/A
#NAME?	NC_032650.1	14863605	14863618	non-coding	N/A
#NAME?	NC_032650.1	14866016	14866031	non-coding	N/A
#NAME?	NC_032650.1	14887467	14887480	non-coding	N/A
#NAME?	NC_032650.1	14891828	14891843	non-coding	N/A
#NAME?	NC_032650.1	14895941	14895954	non-coding	N/A
#NAME?	NC_032650.1	14925910	14925924	non-coding	N/A
#NAME?	NC_032650.1	14933965	14933978	non-coding	N/A
#NAME?	NC_032650.1	14947540	14947554	non-coding	N/A
#NAME?	NC_032650.1	14952914	14952930	non-coding	N/A
#NAME?	NC_032650.1	14957649	14957662	non-coding	N/A
#NAME?	NC_032650.1	14961940	14961955	non-coding	N/A
#NAME?	NC_032650.1	14965865	14965880	non-coding	N/A
#NAME?	NC_032650.1	14967017	14967032	non-coding	N/A
#NAME?	NC_032650.1	14967226	14967241	non-coding	N/A
#NAME?	NC_032650.1	14967237	14967250	non-coding	N/A
#NAME?	NC_032650.1	14986568	14986582	non-coding	N/A
#NAME?	NC_032650.1	14989111	14989126	non-coding	N/A
#NAME?	NC_032650.1	14997437	14997452	non-coding	N/A
#NAME?	NC_032650.1	15012407	15012423	non-coding	N/A
#NAME?	NC_032650.1	15018828	15018843	non-coding	N/A
#NAME?	NC_032650.1	15043503	15043517	non-coding	N/A
#NAME?	NC_032650.1	15049910	15049923	non-coding	N/A
#NAME?	NC_032650.1	15057429	15057443	non-coding	N/A
#NAME?	NC_032650.1	15084300	15084315	non-coding	N/A
#NAME?	NC_032650.1	15105586	15105601	intron	NCAM2
#NAME?	NC_032650.1	15108894	15108907	intron	NCAM2
#NAME?	NC_032650.1	15112018	15112032	intron	NCAM2
#NAME?	NC_032650.1	15114701	15114715	intron	NCAM2
#NAME?	NC_032650.1	15118263	15118277	intron	NCAM2
#NAME?	NC_032650.1	15120261	15120274	intron	NCAM2
#NAME?	NC_032650.1	15124855	15124869	intron	NCAM2
#NAME?	NC_032650.1	15126495	15126509	intron	NCAM2
#NAME?	NC_032650.1	15129495	15129510	intron	NCAM2
#NAME?	NC_032650.1	15132213	15132226	intron	NCAM2
#NAME?	NC_032650.1	15135931	15135946	intron	NCAM2
#NAME?	NC_032650.1	15140758	15140772	intron	NCAM2
#NAME?	NC_032650.1	15142216	15142231	intron	NCAM2
#NAME?	NC_032650.1	15152591	15152604	intron	NCAM2
#NAME?	NC_032650.1	15157524	15157538	intron	NCAM2
#NAME?	NC_032650.1	15170372	15170387	intron	NCAM2
#NAME?	NC_032650.1	15174223	15174237	intron	NCAM2
#NAME?	NC_032650.1	15179277	15179292	intron	NCAM2
#NAME?	NC_032650.1	15179647	15179661	intron	NCAM2
#NAME?	NC_032650.1	15180068	15180084	intron	NCAM2
#NAME?	NC_032650.1	15189859	15189874	intron	NCAM2
#NAME?	NC_032650.1	15200178	15200191	intron	NCAM2
#NAME?	NC_032650.1	15201716	15201732	intron	NCAM2
#NAME?	NC_032650.1	15216866	15216881	intron	NCAM2
#NAME?	NC_032650.1	15235025	15235040	intron	NCAM2
#NAME?	NC_032650.1	15244452	15244465	intron	NCAM2
#NAME?	NC_032650.1	15259564	15259579	intron	NCAM2
#NAME?	NC_032650.1	15265247	15265261	intron	NCAM2
#NAME?	NC_032650.1	15279010	15279025	intron	NCAM2
#NAME?	NC_032650.1	15281429	15281444	intron	NCAM2
#NAME?	NC_032650.1	15294627	15294643	intron	NCAM2
#NAME?	NC_032650.1	15294844	15294859	intron	NCAM2
#NAME?	NC_032650.1	15320674	15320688	intron	NCAM2
#NAME?	NC_032650.1	15324890	15324903	intron	NCAM2
#NAME?	NC_032650.1	15333075	15333088	intron	NCAM2
#NAME?	NC_032650.1	15348124	15348137	intron	NCAM2
#NAME?	NC_032650.1	15348195	15348210	intron	NCAM2
#NAME?	NC_032650.1	15360976	15360991	non-coding	N/A
#NAME?	NC_032650.1	15371200	15371213	non-coding	N/A
#NAME?	NC_032650.1	15372907	15372920	non-coding	N/A
#NAME?	NC_032650.1	15399114	15399128	non-coding	N/A
#NAME?	NC_032650.1	15467517	15467531	non-coding	N/A
#NAME?	NC_032650.1	15476435	15476449	non-coding	N/A
#NAME?	NC_032650.1	15481306	15481322	non-coding	N/A
#NAME?	NC_032650.1	15504750	15504763	non-coding	N/A
#NAME?	NC_032650.1	15526284	15526297	non-coding	N/A
#NAME?	NC_032650.1	15528578	15528593	non-coding	N/A
#NAME?	NC_032650.1	15528645	15528660	non-coding	N/A
#NAME?	NC_032650.1	15528728	15528744	non-coding	N/A
#NAME?	NC_032650.1	15536583	15536596	non-coding	N/A
#NAME?	NC_032650.1	15543160	15543173	non-coding	N/A
#NAME?	NC_032650.1	15543356	15543369	non-coding	N/A
#NAME?	NC_032650.1	15545357	15545372	non-coding	N/A
#NAME?	NC_032650.1	15566558	15566571	non-coding	N/A
#NAME?	NC_032650.1	15586313	15586327	non-coding	N/A
#NAME?	NC_032650.1	15594574	15594590	non-coding	N/A
#NAME?	NC_032650.1	15595099	15595113	non-coding	N/A
#NAME?	NC_032650.1	15596476	15596492	non-coding	N/A
#NAME?	NC_032650.1	15608130	15608145	non-coding	N/A
#NAME?	NC_032650.1	15625407	15625421	non-coding	N/A
#NAME?	NC_032650.1	15628193	15628208	non-coding	N/A
#NAME?	NC_032650.1	15653168	15653181	non-coding	N/A
#NAME?	NC_032650.1	15724669	15724682	non-coding	N/A
#NAME?	NC_032650.1	15846333	15846346	non-coding	N/A
#NAME?	NC_032650.1	15888314	15888327	non-coding	N/A
#NAME?	NC_032650.1	15929746	15929761	non-coding	N/A
#NAME?	NC_032650.1	15947110	15947124	non-coding	N/A
#NAME?	NC_032650.1	15947594	15947610	non-coding	N/A
#NAME?	NC_032650.1	16038127	16038142	non-coding	N/A
#NAME?	NC_032650.1	16079490	16079504	non-coding	N/A
#NAME?	NC_032650.1	16083437	16083451	non-coding	N/A
#NAME?	NC_032650.1	16085403	16085419	non-coding	N/A
#NAME?	NC_032650.1	16087977	16087992	non-coding	N/A
#NAME?	NC_032650.1	16099300	16099314	non-coding	N/A
#NAME?	NC_032650.1	16101520	16101533	non-coding	N/A
#NAME?	NC_032650.1	16117486	16117500	non-coding	N/A
#NAME?	NC_032650.1	16148824	16148838	non-coding	N/A
#NAME?	NC_032650.1	16152932	16152947	non-coding	N/A
#NAME?	NC_032650.1	16153004	16153018	non-coding	N/A
#NAME?	NC_032650.1	16155284	16155298	non-coding	N/A
#NAME?	NC_032650.1	16157437	16157452	non-coding	N/A
#NAME?	NC_032650.1	16160388	16160402	non-coding	N/A
#NAME?	NC_032650.1	16168830	16168843	non-coding	N/A
#NAME?	NC_032650.1	16196390	16196404	non-coding	N/A
#NAME?	NC_032650.1	16209849	16209863	non-coding	N/A
#NAME?	NC_032650.1	16223700	16223713	non-coding	N/A
#NAME?	NC_032650.1	16232069	16232085	non-coding	N/A
#NAME?	NC_032650.1	16242125	16242140	non-coding	N/A
#NAME?	NC_032650.1	16251756	16251771	non-coding	N/A
#NAME?	NC_032650.1	16264138	16264152	non-coding	N/A
#NAME?	NC_032650.1	16265928	16265942	non-coding	N/A
#NAME?	NC_032650.1	16275065	16275080	non-coding	N/A
#NAME?	NC_032650.1	16275128	16275141	non-coding	N/A
#NAME?	NC_032650.1	16293368	16293382	non-coding	N/A
#NAME?	NC_032650.1	16303989	16304004	non-coding	N/A
#NAME?	NC_032650.1	16309456	16309471	non-coding	N/A
#NAME?	NC_032650.1	16312150	16312165	non-coding	N/A
#NAME?	NC_032650.1	16317105	16317119	non-coding	N/A
#NAME?	NC_032650.1	16347918	16347934	non-coding	N/A
#NAME?	NC_032650.1	16348272	16348286	non-coding	N/A
#NAME?	NC_032650.1	16351972	16351987	non-coding	N/A
#NAME?	NC_032650.1	16357849	16357862	non-coding	N/A
#NAME?	NC_032650.1	16358037	16358051	non-coding	N/A
#NAME?	NC_032650.1	16363474	16363487	non-coding	N/A
#NAME?	NC_032650.1	16379756	16379770	non-coding	N/A
#NAME?	NC_032650.1	16385695	16385709	non-coding	N/A
#NAME?	NC_032650.1	16391118	16391131	non-coding	N/A
#NAME?	NC_032650.1	16396238	16396253	non-coding	N/A
#NAME?	NC_032650.1	16398649	16398665	non-coding	N/A
#NAME?	NC_032650.1	16410285	16410299	non-coding	N/A
#NAME?	NC_032650.1	16440279	16440294	non-coding	N/A
#NAME?	NC_032650.1	16443685	16443699	non-coding	N/A
#NAME?	NC_032650.1	16447030	16447043	non-coding	N/A
#NAME?	NC_032650.1	16452609	16452625	non-coding	N/A
#NAME?	NC_032650.1	16454744	16454757	non-coding	N/A
#NAME?	NC_032650.1	16459928	16459941	non-coding	N/A
#NAME?	NC_032650.1	16462271	16462284	non-coding	N/A
#NAME?	NC_032650.1	16467128	16467143	non-coding	N/A
#NAME?	NC_032650.1	16473848	16473861	non-coding	N/A
#NAME?	NC_032650.1	16480413	16480426	non-coding	N/A
#NAME?	NC_032650.1	16487656	16487671	non-coding	N/A
#NAME?	NC_032650.1	16493888	16493901	non-coding	N/A
#NAME?	NC_032650.1	16516773	16516788	non-coding	N/A
#NAME?	NC_032650.1	16524409	16524422	non-coding	N/A
#NAME?	NC_032650.1	16524576	16524589	non-coding	N/A
#NAME?	NC_032650.1	16536225	16536239	non-coding	N/A
#NAME?	NC_032650.1	16537603	16537618	non-coding	N/A
#NAME?	NC_032650.1	16539009	16539024	non-coding	N/A
#NAME?	NC_032650.1	16566483	16566496	non-coding	N/A
#NAME?	NC_032650.1	16571444	16571459	non-coding	N/A
#NAME?	NC_032650.1	16581742	16581755	non-coding	N/A
#NAME?	NC_032650.1	16582140	16582155	non-coding	N/A
#NAME?	NC_032650.1	16595827	16595840	non-coding	N/A
#NAME?	NC_032650.1	16600034	16600050	non-coding	N/A
#NAME?	NC_032650.1	16620441	16620455	non-coding	N/A
#NAME?	NC_032650.1	16677652	16677668	non-coding	N/A
#NAME?	NC_032650.1	16677984	16677998	non-coding	N/A
#NAME?	NC_032650.1	16745288	16745301	non-coding	N/A
#NAME?	NC_032650.1	16761261	16761276	non-coding	N/A
#NAME?	NC_032650.1	16819968	16819983	non-coding	N/A
#NAME?	NC_032650.1	16827506	16827521	non-coding	N/A
#NAME?	NC_032650.1	16867126	16867140	non-coding	N/A
#NAME?	NC_032650.1	16868437	16868451	non-coding	N/A
#NAME?	NC_032650.1	16888215	16888229	non-coding	N/A
#NAME?	NC_032650.1	16897168	16897183	non-coding	N/A
#NAME?	NC_032650.1	16897197	16897211	non-coding	N/A
#NAME?	NC_032650.1	16899129	16899143	non-coding	N/A
#NAME?	NC_032650.1	16911449	16911464	non-coding	N/A
#NAME?	NC_032650.1	16916026	16916041	non-coding	N/A
#NAME?	NC_032650.1	16916117	16916131	non-coding	N/A
#NAME?	NC_032650.1	16917622	16917636	non-coding	N/A
#NAME?	NC_032650.1	16918616	16918631	non-coding	N/A
#NAME?	NC_032650.1	16923214	16923228	non-coding	N/A
#NAME?	NC_032650.1	16933646	16933659	non-coding	N/A
#NAME?	NC_032650.1	16958402	16958417	non-coding	N/A
#NAME?	NC_032650.1	16969064	16969078	non-coding	N/A
#NAME?	NC_032650.1	16991226	16991241	non-coding	N/A
#NAME?	NC_032650.1	16995546	16995559	non-coding	N/A
#NAME?	NC_032650.1	16996254	16996269	non-coding	N/A
#NAME?	NC_032650.1	17005170	17005184	non-coding	N/A
#NAME?	NC_032650.1	17006097	17006113	non-coding	N/A
#NAME?	NC_032650.1	17008652	17008665	non-coding	N/A
#NAME?	NC_032650.1	17008685	17008700	non-coding	N/A
#NAME?	NC_032650.1	17020890	17020903	non-coding	N/A
#NAME?	NC_032650.1	17025715	17025731	non-coding	N/A
#NAME?	NC_032650.1	17038633	17038647	non-coding	N/A
#NAME?	NC_032650.1	17040168	17040184	non-coding	N/A
#NAME?	NC_032650.1	17068209	17068224	non-coding	N/A
#NAME?	NC_032650.1	17081966	17081979	non-coding	N/A
#NAME?	NC_032650.1	17092130	17092143	non-coding	N/A
#NAME?	NC_032650.1	17101073	17101089	non-coding	N/A
#NAME?	NC_032650.1	17103934	17103947	non-coding	N/A
#NAME?	NC_032650.1	17111364	17111380	non-coding	N/A
#NAME?	NC_032650.1	17116438	17116452	non-coding	N/A
#NAME?	NC_032650.1	17125432	17125447	non-coding	N/A
#NAME?	NC_032650.1	17144275	17144290	non-coding	N/A
#NAME?	NC_032650.1	17148885	17148899	non-coding	N/A
#NAME?	NC_032650.1	17157863	17157877	non-coding	N/A
#NAME?	NC_032650.1	17175630	17175643	non-coding	N/A
#NAME?	NC_032650.1	17175781	17175796	non-coding	N/A
#NAME?	NC_032650.1	17202088	17202103	non-coding	N/A
#NAME?	NC_032650.1	17220887	17220900	non-coding	N/A
#NAME?	NC_032650.1	17222366	17222381	non-coding	N/A
#NAME?	NC_032650.1	17227396	17227409	non-coding	N/A
#NAME?	NC_032650.1	17232192	17232205	non-coding	N/A
#NAME?	NC_032650.1	17245827	17245840	non-coding	N/A
#NAME?	NC_032650.1	17245843	17245858	non-coding	N/A
#NAME?	NC_032650.1	17250533	17250548	non-coding	N/A
#NAME?	NC_032650.1	17253032	17253045	non-coding	N/A
#NAME?	NC_032650.1	17268096	17268111	non-coding	N/A
#NAME?	NC_032650.1	17291587	17291600	non-coding	N/A
#NAME?	NC_032650.1	17292164	17292179	non-coding	N/A
#NAME?	NC_032650.1	17307311	17307324	non-coding	N/A
#NAME?	NC_032650.1	17313915	17313929	non-coding	N/A
#NAME?	NC_032650.1	17314310	17314323	non-coding	N/A
#NAME?	NC_032650.1	17314932	17314948	non-coding	N/A
#NAME?	NC_032650.1	17317298	17317314	non-coding	N/A
#NAME?	NC_032650.1	17322610	17322624	non-coding	N/A
#NAME?	NC_032650.1	17323305	17323318	non-coding	N/A
#NAME?	NC_032650.1	17325385	17325400	non-coding	N/A
#NAME?	NC_032650.1	17325942	17325957	non-coding	N/A
#NAME?	NC_032650.1	17326391	17326406	non-coding	N/A
#NAME?	NC_032650.1	17372371	17372386	non-coding	N/A
#NAME?	NC_032650.1	17407222	17407235	non-coding	N/A
#NAME?	NC_032650.1	17411283	17411297	non-coding	N/A
#NAME?	NC_032650.1	17414790	17414803	non-coding	N/A
#NAME?	NC_032650.1	17419066	17419080	non-coding	N/A
#NAME?	NC_032650.1	17420767	17420780	non-coding	N/A
#NAME?	NC_032650.1	17427597	17427611	non-coding	N/A
#NAME?	NC_032650.1	17430841	17430855	non-coding	N/A
#NAME?	NC_032650.1	17461841	17461854	non-coding	N/A
#NAME?	NC_032650.1	17494344	17494358	non-coding	N/A
#NAME?	NC_032650.1	17499385	17499398	non-coding	N/A
#NAME?	NC_032650.1	17505826	17505840	non-coding	N/A
#NAME?	NC_032650.1	17508596	17508612	non-coding	N/A
#NAME?	NC_032650.1	17523211	17523224	non-coding	N/A
#NAME?	NC_032650.1	17578160	17578174	non-coding	N/A
#NAME?	NC_032650.1	17579088	17579104	non-coding	N/A
#NAME?	NC_032650.1	17587042	17587055	non-coding	N/A
#NAME?	NC_032650.1	17608929	17608942	non-coding	N/A
#NAME?	NC_032650.1	17631240	17631255	non-coding	N/A
#NAME?	NC_032650.1	17646962	17646976	non-coding	N/A
#NAME?	NC_032650.1	17646967	17646982	non-coding	N/A
#NAME?	NC_032650.1	17651574	17651589	non-coding	N/A
#NAME?	NC_032650.1	17654862	17654875	non-coding	N/A
#NAME?	NC_032650.1	17655353	17655368	non-coding	N/A
#NAME?	NC_032650.1	17663272	17663286	non-coding	N/A
#NAME?	NC_032650.1	17670837	17670852	non-coding	N/A
#NAME?	NC_032650.1	17690997	17691011	non-coding	N/A
#NAME?	NC_032650.1	17694851	17694866	non-coding	N/A
#NAME?	NC_032650.1	17699122	17699135	non-coding	N/A
#NAME?	NC_032650.1	17701960	17701976	non-coding	N/A
#NAME?	NC_032650.1	17704366	17704379	non-coding	N/A
#NAME?	NC_032650.1	17715886	17715901	non-coding	N/A
#NAME?	NC_032650.1	17730709	17730724	non-coding	N/A
#NAME?	NC_032650.1	17756404	17756418	non-coding	N/A
#NAME?	NC_032650.1	17763971	17763986	non-coding	N/A
#NAME?	NC_032650.1	17767719	17767733	non-coding	N/A
#NAME?	NC_032650.1	17776162	17776176	non-coding	N/A
#NAME?	NC_032650.1	17785625	17785639	non-coding	N/A
#NAME?	NC_032650.1	17793421	17793435	non-coding	N/A
#NAME?	NC_032650.1	17825892	17825907	non-coding	N/A
#NAME?	NC_032650.1	17829656	17829671	non-coding	N/A
#NAME?	NC_032650.1	17831382	17831395	non-coding	N/A
#NAME?	NC_032650.1	17842483	17842498	non-coding	N/A
#NAME?	NC_032650.1	17845938	17845952	non-coding	N/A
#NAME?	NC_032650.1	17866727	17866740	non-coding	N/A
#NAME?	NC_032650.1	17881557	17881570	non-coding	N/A
#NAME?	NC_032650.1	17889367	17889382	non-coding	N/A
#NAME?	NC_032650.1	17890421	17890436	non-coding	N/A
#NAME?	NC_032650.1	17893534	17893549	non-coding	N/A
#NAME?	NC_032650.1	17929092	17929105	non-coding	N/A
#NAME?	NC_032650.1	17939075	17939089	non-coding	N/A
#NAME?	NC_032650.1	17953288	17953302	non-coding	N/A
#NAME?	NC_032650.1	17953313	17953328	non-coding	N/A
#NAME?	NC_032650.1	17954712	17954727	non-coding	N/A
#NAME?	NC_032650.1	17965838	17965853	non-coding	N/A
#NAME?	NC_032650.1	17969016	17969031	non-coding	N/A
#NAME?	NC_032650.1	17969995	17970009	non-coding	N/A
#NAME?	NC_032650.1	17971523	17971538	non-coding	N/A
#NAME?	NC_032650.1	17979939	17979954	non-coding	N/A
#NAME?	NC_032650.1	17990208	17990222	non-coding	N/A
#NAME?	NC_032650.1	17990370	17990383	non-coding	N/A
#NAME?	NC_032650.1	18003355	18003370	non-coding	N/A
#NAME?	NC_032650.1	18003947	18003962	non-coding	N/A
#NAME?	NC_032650.1	18017154	18017168	non-coding	N/A
#NAME?	NC_032650.1	18035003	18035018	non-coding	N/A
#NAME?	NC_032650.1	18050875	18050888	non-coding	N/A
#NAME?	NC_032650.1	18071503	18071517	non-coding	N/A
#NAME?	NC_032650.1	18085509	18085522	non-coding	N/A
#NAME?	NC_032650.1	18224656	18224671	non-coding	N/A
#NAME?	NC_032650.1	18255365	18255380	non-coding	N/A
#NAME?	NC_032650.1	18274568	18274583	intron	TMPRSS15
#NAME?	NC_032650.1	18288427	18288441	intron	TMPRSS15
#NAME?	NC_032650.1	18299844	18299859	intron	TMPRSS15
#NAME?	NC_032650.1	18302789	18302803	intron	TMPRSS15
#NAME?	NC_032650.1	18324414	18324428	intron	TMPRSS15
#NAME?	NC_032650.1	18324491	18324506	intron	TMPRSS15
#NAME?	NC_032650.1	18325161	18325175	intron	TMPRSS15
#NAME?	NC_032650.1	18331229	18331242	intron	TMPRSS15
#NAME?	NC_032650.1	18348575	18348588	intron	TMPRSS15
#NAME?	NC_032650.1	18376382	18376395	intron	TMPRSS15
#NAME?	NC_032650.1	18409113	18409127	intron	TMPRSS15
#NAME?	NC_032650.1	18409120	18409135	intron	TMPRSS15
#NAME?	NC_032650.1	18409277	18409291	intron	TMPRSS15
#NAME?	NC_032650.1	18409336	18409351	intron	TMPRSS15
#NAME?	NC_032650.1	18415215	18415229	intron	TMPRSS15
#NAME?	NC_032650.1	18417153	18417166	intron	TMPRSS15
#NAME?	NC_032650.1	18448788	18448801	intron	CHODL
#NAME?	NC_032650.1	18475006	18475021	non-coding	N/A
#NAME?	NC_032650.1	18477113	18477127	non-coding	N/A
#NAME?	NC_032650.1	18510139	18510154	non-coding	N/A
#NAME?	NC_032650.1	18514777	18514792	non-coding	N/A
#NAME?	NC_032650.1	18526639	18526654	non-coding	N/A
#NAME?	NC_032650.1	18534276	18534290	non-coding	N/A
#NAME?	NC_032650.1	18544946	18544962	non-coding	N/A
#NAME?	NC_032650.1	18567428	18567442	non-coding	N/A
#NAME?	NC_032650.1	18577323	18577336	non-coding	N/A
#NAME?	NC_032650.1	18584428	18584443	non-coding	N/A
#NAME?	NC_032650.1	18589890	18589903	non-coding	N/A
#NAME?	NC_032650.1	18595549	18595562	non-coding	N/A
#NAME?	NC_032650.1	18601564	18601577	non-coding	N/A
#NAME?	NC_032650.1	18604669	18604682	non-coding	N/A
#NAME?	NC_032650.1	18636563	18636576	non-coding	N/A
#NAME?	NC_032650.1	18649822	18649836	non-coding	N/A
#NAME?	NC_032650.1	18668009	18668024	non-coding	N/A
#NAME?	NC_032650.1	18676030	18676043	non-coding	N/A
#NAME?	NC_032650.1	18677440	18677455	non-coding	N/A
#NAME?	NC_032650.1	18677550	18677565	non-coding	N/A
#NAME?	NC_032650.1	18686457	18686470	non-coding	N/A
#NAME?	NC_032650.1	18727252	18727268	non-coding	N/A
#NAME?	NC_032650.1	18729550	18729564	non-coding	N/A
#NAME?	NC_032650.1	18734679	18734692	non-coding	N/A
#NAME?	NC_032650.1	18749648	18749663	non-coding	N/A
#NAME?	NC_032650.1	18769875	18769891	non-coding	N/A
#NAME?	NC_032650.1	18776892	18776906	non-coding	N/A
#NAME?	NC_032650.1	18801643	18801658	non-coding	N/A
#NAME?	NC_032650.1	18802733	18802746	non-coding	N/A
#NAME?	NC_032650.1	18809358	18809372	non-coding	N/A
#NAME?	NC_032650.1	18852031	18852044	non-coding	N/A
#NAME?	NC_032650.1	18853303	18853318	non-coding	N/A
#NAME?	NC_032650.1	18870682	18870696	non-coding	N/A
#NAME?	NC_032650.1	18900503	18900518	non-coding	N/A
#NAME?	NC_032650.1	18913810	18913823	non-coding	N/A
#NAME?	NC_032650.1	18924715	18924728	non-coding	N/A
#NAME?	NC_032650.1	18934819	18934832	non-coding	N/A
#NAME?	NC_032650.1	18936578	18936593	non-coding	N/A
#NAME?	NC_032650.1	18946546	18946560	intron	C1H21orf91
#NAME?	NC_032650.1	18958103	18958118	intron	C1H21orf91
#NAME?	NC_032650.1	18961831	18961844	intron	C1H21orf91
#NAME?	NC_032650.1	18980364	18980377	non-coding	N/A
#NAME?	NC_032650.1	19011070	19011085	non-coding	N/A
#NAME?	NC_032650.1	19012057	19012073	non-coding	N/A
#NAME?	NC_032650.1	19018010	19018024	non-coding	N/A
#NAME?	NC_032650.1	19058215	19058230	non-coding	N/A
#NAME?	NC_032650.1	19058219	19058233	non-coding	N/A
#NAME?	NC_032650.1	19110635	19110649	non-coding	N/A
#NAME?	NC_032650.1	19112964	19112978	non-coding	N/A
#NAME?	NC_032650.1	19114655	19114668	non-coding	N/A
#NAME?	NC_032650.1	19117191	19117206	non-coding	N/A
#NAME?	NC_032650.1	19118666	19118679	non-coding	N/A
#NAME?	NC_032650.1	19139041	19139056	intron	BTG3
#NAME?	NC_032650.1	19143656	19143671	intron	BTG3
#NAME?	NC_032650.1	19179857	19179870	intron	CXADR
#NAME?	NC_032650.1	19222785	19222799	non-coding	N/A
#NAME?	NC_032650.1	19223121	19223136	non-coding	N/A
#NAME?	NC_032650.1	19264671	19264687	non-coding	N/A
#NAME?	NC_032650.1	19275080	19275093	non-coding	N/A
#NAME?	NC_032650.1	19280691	19280704	non-coding	N/A
#NAME?	NC_032650.1	19305255	19305269	non-coding	N/A
#NAME?	NC_032650.1	19330520	19330534	non-coding	N/A
#NAME?	NC_032650.1	19340443	19340456	non-coding	N/A
#NAME?	NC_032650.1	19393589	19393604	non-coding	N/A
#NAME?	NC_032650.1	19426485	19426500	non-coding	N/A
#NAME?	NC_032650.1	19428566	19428581	non-coding	N/A
#NAME?	NC_032650.1	19430673	19430687	non-coding	N/A
#NAME?	NC_032650.1	19434144	19434157	non-coding	N/A
#NAME?	NC_032650.1	19446985	19447000	non-coding	N/A
#NAME?	NC_032650.1	19494289	19494302	non-coding	N/A
#NAME?	NC_032650.1	19497411	19497426	non-coding	N/A
#NAME?	NC_032650.1	19505990	19506005	non-coding	N/A
#NAME?	NC_032650.1	19506001	19506015	non-coding	N/A
#NAME?	NC_032650.1	19506011	19506026	non-coding	N/A
#NAME?	NC_032650.1	19506022	19506037	non-coding	N/A
#NAME?	NC_032650.1	19520923	19520937	non-coding	N/A
#NAME?	NC_032650.1	19526637	19526650	non-coding	N/A
#NAME?	NC_032650.1	19555594	19555609	non-coding	N/A
#NAME?	NC_032650.1	19555605	19555620	non-coding	N/A
#NAME?	NC_032650.1	19567667	19567681	non-coding	N/A
#NAME?	NC_032650.1	19577006	19577021	non-coding	N/A
#NAME?	NC_032650.1	19584783	19584798	non-coding	N/A
#NAME?	NC_032650.1	19591631	19591644	non-coding	N/A
#NAME?	NC_032650.1	19598610	19598624	non-coding	N/A
#NAME?	NC_032650.1	19617792	19617807	non-coding	N/A
#NAME?	NC_032650.1	19696267	19696281	non-coding	N/A
#NAME?	NC_032650.1	19701521	19701535	non-coding	N/A
#NAME?	NC_032650.1	19702263	19702278	non-coding	N/A
#NAME?	NC_032650.1	19751199	19751214	non-coding	N/A
#NAME?	NC_032650.1	19755677	19755692	non-coding	N/A
#NAME?	NC_032650.1	19763883	19763898	non-coding	N/A
#NAME?	NC_032650.1	19782947	19782962	non-coding	N/A
#NAME?	NC_032650.1	19804238	19804252	non-coding	N/A
#NAME?	NC_032650.1	19805421	19805436	non-coding	N/A
#NAME?	NC_032650.1	19809794	19809808	non-coding	N/A
#NAME?	NC_032650.1	19810749	19810762	non-coding	N/A
#NAME?	NC_032650.1	19816425	19816440	non-coding	N/A
#NAME?	NC_032650.1	19833137	19833151	non-coding	N/A
#NAME?	NC_032650.1	19837763	19837776	non-coding	N/A
#NAME?	NC_032650.1	19873907	19873921	non-coding	N/A
#NAME?	NC_032650.1	19884568	19884583	non-coding	N/A
#NAME?	NC_032650.1	19907032	19907048	non-coding	N/A
#NAME?	NC_032650.1	19958531	19958545	non-coding	N/A
#NAME?	NC_032650.1	19969983	19969998	non-coding	N/A
#NAME?	NC_032650.1	19973242	19973257	non-coding	N/A
#NAME?	NC_032650.1	19993673	19993687	non-coding	N/A
#NAME?	NC_032650.1	19994028	19994042	non-coding	N/A
#NAME?	NC_032650.1	19996842	19996857	non-coding	N/A
#NAME?	NC_032650.1	19998121	19998136	non-coding	N/A
#NAME?	NC_032650.1	20005342	20005356	non-coding	N/A
#NAME?	NC_032650.1	20029765	20029778	non-coding	N/A
#NAME?	NC_032650.1	20034700	20034714	non-coding	N/A
#NAME?	NC_032650.1	20043491	20043504	non-coding	N/A
#NAME?	NC_032650.1	20047764	20047778	non-coding	N/A
#NAME?	NC_032650.1	20061785	20061798	non-coding	N/A
#NAME?	NC_032650.1	20073760	20073773	non-coding	N/A
#NAME?	NC_032650.1	20093496	20093509	non-coding	N/A
#NAME?	NC_032650.1	20101438	20101452	non-coding	N/A
#NAME?	NC_032650.1	20104180	20104193	non-coding	N/A
#NAME?	NC_032650.1	20109349	20109364	non-coding	N/A
#NAME?	NC_032650.1	20114209	20114222	non-coding	N/A
#NAME?	NC_032650.1	20117040	20117055	non-coding	N/A
#NAME?	NC_032650.1	20119316	20119329	non-coding	N/A
#NAME?	NC_032650.1	20123056	20123071	non-coding	N/A
#NAME?	NC_032650.1	20127972	20127986	non-coding	N/A
#NAME?	NC_032650.1	20131672	20131687	non-coding	N/A
#NAME?	NC_032650.1	20138659	20138672	non-coding	N/A
#NAME?	NC_032650.1	20140479	20140492	non-coding	N/A
#NAME?	NC_032650.1	20141696	20141710	non-coding	N/A
#NAME?	NC_032650.1	20151584	20151599	non-coding	N/A
#NAME?	NC_032650.1	20151595	20151609	non-coding	N/A
#NAME?	NC_032650.1	20154784	20154797	non-coding	N/A
#NAME?	NC_032650.1	20168960	20168973	non-coding	N/A
#NAME?	NC_032650.1	20168964	20168979	non-coding	N/A
#NAME?	NC_032650.1	20179860	20179875	non-coding	N/A
#NAME?	NC_032650.1	20192324	20192338	non-coding	N/A
#NAME?	NC_032650.1	20196025	20196040	non-coding	N/A
#NAME?	NC_032650.1	20200557	20200571	non-coding	N/A
#NAME?	NC_032650.1	20202982	20202996	non-coding	N/A
#NAME?	NC_032650.1	20217044	20217060	non-coding	N/A
#NAME?	NC_032650.1	20227596	20227610	non-coding	N/A
#NAME?	NC_032650.1	20257136	20257149	non-coding	N/A
#NAME?	NC_032650.1	20258746	20258761	non-coding	N/A
#NAME?	NC_032650.1	20295295	20295309	non-coding	N/A
#NAME?	NC_032650.1	20300722	20300737	non-coding	N/A
#NAME?	NC_032650.1	20303946	20303960	non-coding	N/A
#NAME?	NC_032650.1	20307219	20307235	non-coding	N/A
#NAME?	NC_032650.1	20308821	20308835	non-coding	N/A
#NAME?	NC_032650.1	20309647	20309662	non-coding	N/A
#NAME?	NC_032650.1	20326350	20326363	non-coding	N/A
#NAME?	NC_032650.1	20330775	20330791	non-coding	N/A
#NAME?	NC_032650.1	20332463	20332476	non-coding	N/A
#NAME?	NC_032650.1	20345101	20345115	non-coding	N/A
#NAME?	NC_032650.1	20345145	20345159	non-coding	N/A
#NAME?	NC_032650.1	20346974	20346989	non-coding	N/A
#NAME?	NC_032650.1	20360977	20360990	non-coding	N/A
#NAME?	NC_032650.1	20361005	20361018	non-coding	N/A
#NAME?	NC_032650.1	20374676	20374691	non-coding	N/A
#NAME?	NC_032650.1	20374840	20374853	non-coding	N/A
#NAME?	NC_032650.1	20384851	20384866	non-coding	N/A
#NAME?	NC_032650.1	20393933	20393948	non-coding	N/A
#NAME?	NC_032650.1	20398268	20398282	non-coding	N/A
#NAME?	NC_032650.1	20405733	20405747	non-coding	N/A
#NAME?	NC_032650.1	20409131	20409144	non-coding	N/A
#NAME?	NC_032650.1	20432496	20432511	non-coding	N/A
#NAME?	NC_032650.1	20445077	20445092	non-coding	N/A
#NAME?	NC_032650.1	20454769	20454783	non-coding	N/A
#NAME?	NC_032650.1	20458204	20458218	non-coding	N/A
#NAME?	NC_032650.1	20484990	20485003	non-coding	N/A
#NAME?	NC_032650.1	20488506	20488521	non-coding	N/A
#NAME?	NC_032650.1	20496970	20496983	non-coding	N/A
#NAME?	NC_032650.1	20498819	20498834	non-coding	N/A
#NAME?	NC_032650.1	20500259	20500274	non-coding	N/A
#NAME?	NC_032650.1	20507511	20507525	non-coding	N/A
#NAME?	NC_032650.1	20511565	20511579	non-coding	N/A
#NAME?	NC_032650.1	20514132	20514146	non-coding	N/A
#NAME?	NC_032650.1	20514554	20514568	non-coding	N/A
#NAME?	NC_032650.1	20517610	20517624	non-coding	N/A
#NAME?	NC_032650.1	20544723	20544739	non-coding	N/A
#NAME?	NC_032650.1	20551702	20551715	non-coding	N/A
#NAME?	NC_032650.1	20565998	20566011	non-coding	N/A
#NAME?	NC_032650.1	20573292	20573307	non-coding	N/A
#NAME?	NC_032650.1	20586957	20586972	non-coding	N/A
#NAME?	NC_032650.1	20602441	20602455	non-coding	N/A
#NAME?	NC_032650.1	20603640	20603653	non-coding	N/A
#NAME?	NC_032650.1	20611600	20611614	non-coding	N/A
#NAME?	NC_032650.1	20614213	20614226	non-coding	N/A
#NAME?	NC_032650.1	20618907	20618920	non-coding	N/A
#NAME?	NC_032650.1	20632873	20632889	non-coding	N/A
#NAME?	NC_032650.1	20638560	20638573	non-coding	N/A
#NAME?	NC_032650.1	20647575	20647589	non-coding	N/A
#NAME?	NC_032650.1	20651774	20651788	non-coding	N/A
#NAME?	NC_032650.1	20653912	20653927	non-coding	N/A
#NAME?	NC_032650.1	20660097	20660112	non-coding	N/A
#NAME?	NC_032650.1	20693758	20693771	non-coding	N/A
#NAME?	NC_032650.1	20697987	20698001	non-coding	N/A
#NAME?	NC_032650.1	20707306	20707319	non-coding	N/A
#NAME?	NC_032650.1	20749156	20749171	non-coding	N/A
#NAME?	NC_032650.1	20750080	20750095	non-coding	N/A
#NAME?	NC_032650.1	20784206	20784219	non-coding	N/A
#NAME?	NC_032650.1	20811581	20811595	non-coding	N/A
#NAME?	NC_032650.1	20814754	20814767	non-coding	N/A
#NAME?	NC_032650.1	20814763	20814778	non-coding	N/A
#NAME?	NC_032650.1	20819223	20819236	non-coding	N/A
#NAME?	NC_032650.1	20827993	20828008	non-coding	N/A
#NAME?	NC_032650.1	20840301	20840316	non-coding	N/A
#NAME?	NC_032650.1	20848615	20848628	non-coding	N/A
#NAME?	NC_032650.1	20851051	20851066	non-coding	N/A
#NAME?	NC_032650.1	20853835	20853848	non-coding	N/A
#NAME?	NC_032650.1	20877930	20877943	non-coding	N/A
#NAME?	NC_032650.1	20885352	20885367	non-coding	N/A
#NAME?	NC_032650.1	20930537	20930552	intron	USP25
#NAME?	NC_032650.1	20930701	20930715	intron	USP25
#NAME?	NC_032650.1	20930967	20930982	intron	USP25
#NAME?	NC_032650.1	20937748	20937761	intron	USP25
#NAME?	NC_032650.1	20938269	20938284	intron	USP25
#NAME?	NC_032650.1	20940364	20940379	intron	USP25
#NAME?	NC_032650.1	20950535	20950548	intron	USP25
#NAME?	NC_032650.1	20957475	20957490	intron	USP25
#NAME?	NC_032650.1	20962686	20962701	intron	USP25
#NAME?	NC_032650.1	20963962	20963975	intron	USP25
#NAME?	NC_032650.1	20964206	20964221	intron	USP25
#NAME?	NC_032650.1	20965131	20965145	intron	USP25
#NAME?	NC_032650.1	20986065	20986080	intron	USP25
#NAME?	NC_032650.1	20990651	20990664	intron	USP25
#NAME?	NC_032650.1	21017701	21017715	intron	USP25
#NAME?	NC_032650.1	21017960	21017974	intron	USP25
#NAME?	NC_032650.1	21029073	21029088	intron	USP25
#NAME?	NC_032650.1	21032727	21032742	intron	USP25
#NAME?	NC_032650.1	21034313	21034326	intron	USP25
#NAME?	NC_032650.1	21045843	21045858	intron	USP25
#NAME?	NC_032650.1	21067383	21067396	intron	USP25
#NAME?	NC_032650.1	21068390	21068403	intron	USP25
#NAME?	NC_032650.1	21088947	21088961	non-coding	N/A
#NAME?	NC_032650.1	21097500	21097515	non-coding	N/A
#NAME?	NC_032650.1	21099503	21099518	non-coding	N/A
#NAME?	NC_032650.1	21136581	21136595	non-coding	N/A
#NAME?	NC_032650.1	21191481	21191495	non-coding	N/A
#NAME?	NC_032650.1	21192942	21192955	non-coding	N/A
#NAME?	NC_032650.1	21207340	21207353	non-coding	N/A
#NAME?	NC_032650.1	21209853	21209867	non-coding	N/A
#NAME?	NC_032650.1	21210785	21210799	non-coding	N/A
#NAME?	NC_032650.1	21215892	21215906	non-coding	N/A
#NAME?	NC_032650.1	21232071	21232084	non-coding	N/A
#NAME?	NC_032650.1	21274886	21274901	non-coding	N/A
#NAME?	NC_032650.1	21275744	21275757	non-coding	N/A
#NAME?	NC_032650.1	21279885	21279898	non-coding	N/A
#NAME?	NC_032650.1	21279932	21279947	non-coding	N/A
#NAME?	NC_032650.1	21291504	21291517	non-coding	N/A
#NAME?	NC_032650.1	21323178	21323193	non-coding	N/A
#NAME?	NC_032650.1	21326537	21326551	non-coding	N/A
#NAME?	NC_032650.1	21347069	21347084	non-coding	N/A
#NAME?	NC_032650.1	21353727	21353740	non-coding	N/A
#NAME?	NC_032650.1	21359755	21359768	non-coding	N/A
#NAME?	NC_032650.1	21370088	21370102	non-coding	N/A
#NAME?	NC_032650.1	21386322	21386337	non-coding	N/A
#NAME?	NC_032650.1	21421285	21421298	non-coding	N/A
#NAME?	NC_032650.1	21424985	21424999	non-coding	N/A
#NAME?	NC_032650.1	21462939	21462953	non-coding	N/A
#NAME?	NC_032650.1	21477860	21477875	non-coding	N/A
#NAME?	NC_032650.1	21487781	21487796	non-coding	N/A
#NAME?	NC_032650.1	21514345	21514358	non-coding	N/A
#NAME?	NC_032650.1	21515054	21515069	non-coding	N/A
#NAME?	NC_032650.1	21519404	21519417	non-coding	N/A
#NAME?	NC_032650.1	21539322	21539336	non-coding	N/A
#NAME?	NC_032650.1	21556633	21556646	non-coding	N/A
#NAME?	NC_032650.1	21557388	21557402	non-coding	N/A
#NAME?	NC_032650.1	21559399	21559412	non-coding	N/A
#NAME?	NC_032650.1	21569885	21569898	non-coding	N/A
#NAME?	NC_032650.1	21590715	21590729	non-coding	N/A
#NAME?	NC_032650.1	21598380	21598394	non-coding	N/A
#NAME?	NC_032650.1	21601427	21601440	non-coding	N/A
#NAME?	NC_032650.1	21617097	21617111	non-coding	N/A
#NAME?	NC_032650.1	21630152	21630166	non-coding	N/A
#NAME?	NC_032650.1	21637952	21637966	non-coding	N/A
#NAME?	NC_032650.1	21639446	21639462	non-coding	N/A
#NAME?	NC_032650.1	21672478	21672493	non-coding	N/A
#NAME?	NC_032650.1	21681076	21681090	non-coding	N/A
#NAME?	NC_032650.1	21703776	21703789	non-coding	N/A
#NAME?	NC_032650.1	21720010	21720024	non-coding	N/A
#NAME?	NC_032650.1	21731549	21731562	non-coding	N/A
#NAME?	NC_032650.1	21739240	21739256	non-coding	N/A
#NAME?	NC_032650.1	21744546	21744560	non-coding	N/A
#NAME?	NC_032650.1	21744556	21744572	non-coding	N/A
#NAME?	NC_032650.1	21754753	21754768	non-coding	N/A
#NAME?	NC_032650.1	21761466	21761479	non-coding	N/A
#NAME?	NC_032650.1	21790704	21790718	non-coding	N/A
#NAME?	NC_032650.1	21814649	21814665	non-coding	N/A
#NAME?	NC_032650.1	21826937	21826951	non-coding	N/A
#NAME?	NC_032650.1	21832801	21832815	non-coding	N/A
#NAME?	NC_032650.1	21832825	21832838	non-coding	N/A
#NAME?	NC_032650.1	21844601	21844614	non-coding	N/A
#NAME?	NC_032650.1	21872302	21872316	non-coding	N/A
#NAME?	NC_032650.1	21917932	21917947	intron	NRIP1
#NAME?	NC_032650.1	21925815	21925829	intron	NRIP1
#NAME?	NC_032650.1	21931789	21931803	intron	NRIP1
#NAME?	NC_032650.1	21947546	21947561	intron	NRIP1
#NAME?	NC_032650.1	21949597	21949612	intron	NRIP1
#NAME?	NC_032650.1	21976867	21976882	intron	NRIP1
#NAME?	NC_032650.1	21987004	21987019	non-coding	N/A
#NAME?	NC_032650.1	22035234	22035249	non-coding	N/A
#NAME?	NC_032650.1	22042274	22042287	non-coding	N/A
#NAME?	NC_032650.1	22074738	22074754	non-coding	N/A
#NAME?	NC_032650.1	22082669	22082684	non-coding	N/A
#NAME?	NC_032650.1	22089660	22089675	non-coding	N/A
#NAME?	NC_032650.1	22096997	22097011	non-coding	N/A
#NAME?	NC_032650.1	22121549	22121562	non-coding	N/A
#NAME?	NC_032650.1	22121558	22121571	non-coding	N/A
#NAME?	NC_032650.1	22123036	22123051	non-coding	N/A
#NAME?	NC_032650.1	22153516	22153532	non-coding	N/A
#NAME?	NC_032650.1	22155778	22155791	non-coding	N/A
#NAME?	NC_032650.1	22204403	22204418	non-coding	N/A
#NAME?	NC_032650.1	22219094	22219108	non-coding	N/A
#NAME?	NC_032650.1	22220491	22220504	non-coding	N/A
#NAME?	NC_032650.1	22220500	22220515	non-coding	N/A
#NAME?	NC_032650.1	22220508	22220522	non-coding	N/A
#NAME?	NC_032650.1	22237611	22237626	non-coding	N/A
#NAME?	NC_032650.1	22237622	22237637	non-coding	N/A
#NAME?	NC_032650.1	22237647	22237660	non-coding	N/A
#NAME?	NC_032650.1	22248149	22248163	non-coding	N/A
#NAME?	NC_032650.1	22249981	22249995	non-coding	N/A
#NAME?	NC_032650.1	22251398	22251413	non-coding	N/A
#NAME?	NC_032650.1	22262114	22262129	non-coding	N/A
#NAME?	NC_032650.1	22262205	22262219	non-coding	N/A
#NAME?	NC_032650.1	22271905	22271919	non-coding	N/A
#NAME?	NC_032650.1	22293668	22293681	non-coding	N/A
#NAME?	NC_032650.1	22301942	22301957	non-coding	N/A
#NAME?	NC_032650.1	22308471	22308486	non-coding	N/A
#NAME?	NC_032650.1	22308834	22308848	non-coding	N/A
#NAME?	NC_032650.1	22308844	22308857	non-coding	N/A
#NAME?	NC_032650.1	22312254	22312269	non-coding	N/A
#NAME?	NC_032650.1	22312259	22312272	non-coding	N/A
#NAME?	NC_032650.1	22313474	22313489	non-coding	N/A
#NAME?	NC_032650.1	22380584	22380597	intron	SAMSN1
#NAME?	NC_032650.1	22398615	22398628	intron	SAMSN1
#NAME?	NC_032650.1	22415461	22415474	intron	SAMSN1
#NAME?	NC_032650.1	22415470	22415483	intron	SAMSN1
#NAME?	NC_032650.1	22439702	22439717	intron	SAMSN1
#NAME?	NC_032650.1	22450161	22450176	intron	SAMSN1
#NAME?	NC_032650.1	22458769	22458782	intron	SAMSN1
#NAME?	NC_032650.1	22458861	22458875	intron	SAMSN1
#NAME?	NC_032650.1	22482539	22482553	non-coding	N/A
#NAME?	NC_032650.1	22505624	22505637	non-coding	N/A
#NAME?	NC_032650.1	22506071	22506087	non-coding	N/A
#NAME?	NC_032650.1	22510783	22510798	non-coding	N/A
#NAME?	NC_032650.1	22519590	22519603	non-coding	N/A
#NAME?	NC_032650.1	22554527	22554541	non-coding	N/A
#NAME?	NC_032650.1	22555055	22555070	non-coding	N/A
#NAME?	NC_032650.1	22560591	22560604	non-coding	N/A
#NAME?	NC_032650.1	22566973	22566986	non-coding	N/A
#NAME?	NC_032650.1	22582918	22582931	intron	HSPA13
#NAME?	NC_032650.1	22609997	22610012	intron	LOC109560994
#NAME?	NC_032650.1	22633316	22633331	intron	LOC109560994
#NAME?	NC_032650.1	22637964	22637979	intron	LOC109560994
#NAME?	NC_032650.1	22668773	22668788	intron	LOC109560994
#NAME?	NC_032650.1	22687564	22687578	intron	LOC109560994
#NAME?	NC_032650.1	22689456	22689470	intron	LOC109560994
#NAME?	NC_032650.1	22704109	22704125	non-coding	N/A
#NAME?	NC_032650.1	22705545	22705559	non-coding	N/A
#NAME?	NC_032650.1	22711606	22711619	non-coding	N/A
#NAME?	NC_032650.1	22723084	22723098	non-coding	N/A
#NAME?	NC_032650.1	22753005	22753019	intron	RBM11
#NAME?	NC_032650.1	22768069	22768083	non-coding	N/A
#NAME?	NC_032650.1	22781723	22781737	intron	LOC109562186
#NAME?	NC_032650.1	22799203	22799217	intron	LOC109562186
#NAME?	NC_032650.1	22799283	22799298	intron	LOC109562186
#NAME?	NC_032650.1	22851571	22851584	intron	LOC109562186
#NAME?	NC_032650.1	22854811	22854825	intron	LOC109562186
#NAME?	NC_032650.1	22865046	22865062	intron	LOC109562186
#NAME?	NC_032650.1	22865829	22865843	intron	LOC109562186
#NAME?	NC_032650.1	22865833	22865846	intron	LOC109562186
#NAME?	NC_032650.1	22866440	22866454	intron	LOC109562186
#NAME?	NC_032650.1	22867741	22867756	intron	LOC109562186
#NAME?	NC_032650.1	22873493	22873506	intron	LOC109562186
#NAME?	NC_032650.1	22877286	22877299	intron	LOC109562186
#NAME?	NC_032650.1	22884281	22884294	intron	LOC109562186
#NAME?	NC_032650.1	22937278	22937291	non-coding	N/A
#NAME?	NC_032650.1	22955028	22955043	non-coding	N/A
#NAME?	NC_032650.1	22967906	22967921	non-coding	N/A
#NAME?	NC_032650.1	22969714	22969727	non-coding	N/A
#NAME?	NC_032650.1	22985263	22985278	non-coding	N/A
#NAME?	NC_032650.1	23000135	23000149	non-coding	N/A
#NAME?	NC_032650.1	23012986	23013000	non-coding	N/A
#NAME?	NC_032650.1	23013487	23013500	non-coding	N/A
#NAME?	NC_032650.1	23031996	23032010	non-coding	N/A
#NAME?	NC_032650.1	23038028	23038043	non-coding	N/A
#NAME?	NC_032650.1	23045987	23046003	non-coding	N/A
#NAME?	NC_032650.1	23046634	23046648	non-coding	N/A
#NAME?	NC_032650.1	23046644	23046659	non-coding	N/A
#NAME?	NC_032650.1	23046844	23046858	non-coding	N/A
#NAME?	NC_032650.1	23054774	23054787	non-coding	N/A
#NAME?	NC_032650.1	23080572	23080587	non-coding	N/A
#NAME?	NC_032650.1	23093884	23093897	non-coding	N/A
#NAME?	NC_032650.1	23102119	23102133	non-coding	N/A
#NAME?	NC_032650.1	23106365	23106380	non-coding	N/A
#NAME?	NC_032650.1	23137532	23137547	non-coding	N/A
#NAME?	NC_032650.1	23140524	23140539	non-coding	N/A
#NAME?	NC_032650.1	23143260	23143273	non-coding	N/A
#NAME?	NC_032650.1	23146239	23146253	non-coding	N/A
#NAME?	NC_032650.1	23154491	23154504	non-coding	N/A
#NAME?	NC_032650.1	23180686	23180701	non-coding	N/A
#NAME?	NC_032650.1	23185959	23185974	non-coding	N/A
#NAME?	NC_032650.1	23187292	23187305	non-coding	N/A
#NAME?	NC_032650.1	23237779	23237793	non-coding	N/A
#NAME?	NC_032650.1	23237949	23237964	non-coding	N/A
#NAME?	NC_032650.1	23237986	23238000	non-coding	N/A
#NAME?	NC_032650.1	23237996	23238011	non-coding	N/A
#NAME?	NC_032650.1	23238614	23238630	non-coding	N/A
#NAME?	NC_032650.1	23248134	23248149	non-coding	N/A
#NAME?	NC_032650.1	23257111	23257125	non-coding	N/A
#NAME?	NC_032650.1	23286970	23286984	non-coding	N/A
#NAME?	NC_032650.1	23299287	23299302	non-coding	N/A
#NAME?	NC_032650.1	23309699	23309712	non-coding	N/A
#NAME?	NC_032650.1	23314115	23314128	non-coding	N/A
#NAME?	NC_032650.1	23315294	23315307	non-coding	N/A
#NAME?	NC_032650.1	23315451	23315464	non-coding	N/A
#NAME?	NC_032650.1	23338107	23338120	non-coding	N/A
#NAME?	NC_032650.1	23346308	23346323	non-coding	N/A
#NAME?	NC_032650.1	23366633	23366646	non-coding	N/A
#NAME?	NC_032650.1	23370135	23370148	non-coding	N/A
#NAME?	NC_032650.1	23437004	23437018	non-coding	N/A
#NAME?	NC_032650.1	23443641	23443655	non-coding	N/A
#NAME?	NC_032650.1	23456513	23456528	non-coding	N/A
#NAME?	NC_032650.1	23464761	23464776	non-coding	N/A
#NAME?	NC_032650.1	23470262	23470276	non-coding	N/A
#NAME?	NC_032650.1	23473977	23473990	non-coding	N/A
#NAME?	NC_032650.1	23491389	23491402	non-coding	N/A
#NAME?	NC_032650.1	23492400	23492415	non-coding	N/A
#NAME?	NC_032650.1	23496449	23496462	non-coding	N/A
#NAME?	NC_032650.1	23503283	23503298	non-coding	N/A
#NAME?	NC_032650.1	23518358	23518372	non-coding	N/A
#NAME?	NC_032650.1	23526102	23526116	non-coding	N/A
#NAME?	NC_032650.1	23538961	23538975	non-coding	N/A
#NAME?	NC_032650.1	23583129	23583142	non-coding	N/A
#NAME?	NC_032650.1	23589733	23589748	non-coding	N/A
#NAME?	NC_032650.1	23590798	23590812	non-coding	N/A
#NAME?	NC_032650.1	23604491	23604507	non-coding	N/A
#NAME?	NC_032650.1	23614977	23614993	non-coding	N/A
#NAME?	NC_032650.1	23616911	23616926	non-coding	N/A
#NAME?	NC_032650.1	23626223	23626236	non-coding	N/A
#NAME?	NC_032650.1	23638258	23638271	non-coding	N/A
#NAME?	NC_032650.1	23644862	23644877	non-coding	N/A
#NAME?	NC_032650.1	23645927	23645941	non-coding	N/A
#NAME?	NC_032650.1	23659619	23659635	non-coding	N/A
#NAME?	NC_032650.1	23690935	23690949	non-coding	N/A
#NAME?	NC_032650.1	23707518	23707534	non-coding	N/A
#NAME?	NC_032650.1	23714371	23714384	non-coding	N/A
#NAME?	NC_032650.1	23729417	23729432	non-coding	N/A
#NAME?	NC_032650.1	23731432	23731445	non-coding	N/A
#NAME?	NC_032650.1	23732878	23732891	non-coding	N/A
#NAME?	NC_032650.1	23741466	23741479	non-coding	N/A
#NAME?	NC_032650.1	23755601	23755617	non-coding	N/A
#NAME?	NC_032650.1	23760948	23760962	non-coding	N/A
#NAME?	NC_032650.1	23761370	23761383	non-coding	N/A
#NAME?	NC_032650.1	23779336	23779350	non-coding	N/A
#NAME?	NC_032650.1	23782358	23782373	non-coding	N/A
#NAME?	NC_032650.1	23789532	23789547	non-coding	N/A
#NAME?	NC_032650.1	23796854	23796867	non-coding	N/A
#NAME?	NC_032650.1	23798335	23798350	non-coding	N/A
#NAME?	NC_032650.1	23799231	23799245	non-coding	N/A
#NAME?	NC_032650.1	23799302	23799317	non-coding	N/A
#NAME?	NC_032650.1	23802661	23802674	non-coding	N/A
#NAME?	NC_032650.1	23823936	23823951	non-coding	N/A
#NAME?	NC_032650.1	23837044	23837059	non-coding	N/A
#NAME?	NC_032650.1	23845926	23845940	non-coding	N/A
#NAME?	NC_032650.1	23847178	23847193	non-coding	N/A
#NAME?	NC_032650.1	23864671	23864685	non-coding	N/A
#NAME?	NC_032650.1	23895013	23895028	non-coding	N/A
#NAME?	NC_032650.1	23895981	23895994	non-coding	N/A
#NAME?	NC_032650.1	23905359	23905374	non-coding	N/A
#NAME?	NC_032650.1	23905842	23905856	non-coding	N/A
#NAME?	NC_032650.1	23919348	23919361	non-coding	N/A
#NAME?	NC_032650.1	23963435	23963449	non-coding	N/A
#NAME?	NC_032650.1	23974267	23974282	non-coding	N/A
#NAME?	NC_032650.1	23983646	23983659	non-coding	N/A
#NAME?	NC_032650.1	23997204	23997218	non-coding	N/A
#NAME?	NC_032650.1	24018475	24018490	non-coding	N/A
#NAME?	NC_032650.1	24021148	24021161	non-coding	N/A
#NAME?	NC_032650.1	24028112	24028127	non-coding	N/A
#NAME?	NC_032650.1	24085102	24085116	non-coding	N/A
#NAME?	NC_032650.1	24114901	24114916	non-coding	N/A
#NAME?	NC_032650.1	24135169	24135184	non-coding	N/A
#NAME?	NC_032650.1	24135912	24135927	non-coding	N/A
#NAME?	NC_032650.1	24137681	24137697	non-coding	N/A
#NAME?	NC_032650.1	24164190	24164204	non-coding	N/A
#NAME?	NC_032650.1	24181696	24181710	non-coding	N/A
#NAME?	NC_032650.1	24183203	24183218	non-coding	N/A
#NAME?	NC_032650.1	24194693	24194709	non-coding	N/A
#NAME?	NC_032650.1	24194953	24194966	non-coding	N/A
#NAME?	NC_032650.1	24196654	24196669	non-coding	N/A
#NAME?	NC_032650.1	24209320	24209333	non-coding	N/A
#NAME?	NC_032650.1	24209925	24209940	non-coding	N/A
#NAME?	NC_032650.1	24265319	24265333	non-coding	N/A
#NAME?	NC_032650.1	24275197	24275212	non-coding	N/A
#NAME?	NC_032650.1	24281513	24281526	non-coding	N/A
#NAME?	NC_032650.1	24282695	24282709	non-coding	N/A
#NAME?	NC_032650.1	24310151	24310165	non-coding	N/A
#NAME?	NC_032650.1	24334609	24334622	intron	ROBO2
#NAME?	NC_032650.1	24347792	24347808	intron	ROBO2
#NAME?	NC_032650.1	24373917	24373930	intron	ROBO2
#NAME?	NC_032650.1	24397096	24397111	intron	ROBO2
#NAME?	NC_032650.1	24406776	24406790	intron	ROBO2
#NAME?	NC_032650.1	24415125	24415139	intron	ROBO2
#NAME?	NC_032650.1	24424217	24424230	intron	ROBO2
#NAME?	NC_032650.1	24424692	24424707	intron	ROBO2
#NAME?	NC_032650.1	24442903	24442917	intron	ROBO2
#NAME?	NC_032650.1	24462833	24462846	intron	ROBO2
#NAME?	NC_032650.1	24466382	24466395	intron	ROBO2
#NAME?	NC_032650.1	24467260	24467274	intron	ROBO2
#NAME?	NC_032650.1	24487876	24487889	intron	ROBO2
#NAME?	NC_032650.1	24502138	24502152	intron	ROBO2
#NAME?	NC_032650.1	24503914	24503927	intron	ROBO2
#NAME?	NC_032650.1	24523459	24523473	intron	ROBO2
#NAME?	NC_032650.1	24538796	24538811	intron	ROBO2
#NAME?	NC_032650.1	24541527	24541541	intron	ROBO2
#NAME?	NC_032650.1	24568483	24568498	intron	ROBO2
#NAME?	NC_032650.1	24588249	24588262	intron	ROBO2
#NAME?	NC_032650.1	24596890	24596905	intron	ROBO2
#NAME?	NC_032650.1	24610616	24610629	intron	ROBO2
#NAME?	NC_032650.1	24613162	24613176	intron	ROBO2
#NAME?	NC_032650.1	24622727	24622740	intron	ROBO2
#NAME?	NC_032650.1	24626189	24626203	intron	ROBO2
#NAME?	NC_032650.1	24630169	24630183	intron	ROBO2
#NAME?	NC_032650.1	24635873	24635888	intron	ROBO2
#NAME?	NC_032650.1	24680535	24680548	intron	ROBO2
#NAME?	NC_032650.1	24681113	24681127	intron	ROBO2
#NAME?	NC_032650.1	24685459	24685473	intron	ROBO2
#NAME?	NC_032650.1	24685469	24685483	intron	ROBO2
#NAME?	NC_032650.1	24689285	24689300	intron	ROBO2
#NAME?	NC_032650.1	24713192	24713206	intron	ROBO2
#NAME?	NC_032650.1	24713527	24713541	intron	ROBO2
#NAME?	NC_032650.1	24718455	24718468	intron	ROBO2
#NAME?	NC_032650.1	24747988	24748003	intron	ROBO2
#NAME?	NC_032650.1	24748155	24748170	intron	ROBO2
#NAME?	NC_032650.1	24756308	24756322	intron	ROBO2
#NAME?	NC_032650.1	24758100	24758115	intron	ROBO2
#NAME?	NC_032650.1	24760041	24760056	intron	ROBO2
#NAME?	NC_032650.1	24761598	24761613	intron	ROBO2
#NAME?	NC_032650.1	24765880	24765893	intron	ROBO2
#NAME?	NC_032650.1	24778281	24778296	intron	ROBO2
#NAME?	NC_032650.1	24792434	24792450	intron	ROBO2
#NAME?	NC_032650.1	24815873	24815887	intron	ROBO2
#NAME?	NC_032650.1	24819898	24819913	intron	ROBO2
#NAME?	NC_032650.1	24823428	24823442	intron	ROBO2
#NAME?	NC_032650.1	24824297	24824312	intron	ROBO2
#NAME?	NC_032650.1	24828484	24828497	intron	ROBO2
#NAME?	NC_032650.1	24833741	24833756	intron	ROBO2
#NAME?	NC_032650.1	24837731	24837745	intron	ROBO2
#NAME?	NC_032650.1	24840291	24840305	intron	ROBO2
#NAME?	NC_032650.1	24840420	24840434	intron	ROBO2
#NAME?	NC_032650.1	24851721	24851735	intron	ROBO2
#NAME?	NC_032650.1	24851744	24851758	intron	ROBO2
#NAME?	NC_032650.1	24862711	24862725	intron	ROBO2
#NAME?	NC_032650.1	24871125	24871140	intron	ROBO2
#NAME?	NC_032650.1	24880256	24880271	intron	ROBO2
#NAME?	NC_032650.1	24885218	24885232	intron	ROBO2
#NAME?	NC_032650.1	24885901	24885914	intron	ROBO2
#NAME?	NC_032650.1	24885913	24885928	intron	ROBO2
#NAME?	NC_032650.1	24886309	24886323	intron	ROBO2
#NAME?	NC_032650.1	24886575	24886590	intron	ROBO2
#NAME?	NC_032650.1	24902292	24902306	intron	ROBO2
#NAME?	NC_032650.1	24902668	24902683	intron	ROBO2
#NAME?	NC_032650.1	24902979	24902992	intron	ROBO2
#NAME?	NC_032650.1	24904816	24904830	intron	ROBO2
#NAME?	NC_032650.1	24922634	24922648	intron	ROBO2
#NAME?	NC_032650.1	24922797	24922811	intron	ROBO2
#NAME?	NC_032650.1	24935727	24935741	intron	ROBO2
#NAME?	NC_032650.1	24947795	24947810	non-coding	N/A
#NAME?	NC_032650.1	24948291	24948306	non-coding	N/A
#NAME?	NC_032650.1	24951641	24951656	non-coding	N/A
#NAME?	NC_032650.1	24956054	24956068	non-coding	N/A
#NAME?	NC_032650.1	24970294	24970307	non-coding	N/A
#NAME?	NC_032650.1	24972735	24972749	non-coding	N/A
#NAME?	NC_032650.1	24978744	24978758	non-coding	N/A
#NAME?	NC_032650.1	24978924	24978938	non-coding	N/A
#NAME?	NC_032650.1	25034883	25034898	non-coding	N/A
#NAME?	NC_032650.1	25035286	25035299	non-coding	N/A
#NAME?	NC_032650.1	25035990	25036004	non-coding	N/A
#NAME?	NC_032650.1	25063324	25063339	non-coding	N/A
#NAME?	NC_032650.1	25076494	25076508	non-coding	N/A
#NAME?	NC_032650.1	25083849	25083863	non-coding	N/A
#NAME?	NC_032650.1	25103452	25103467	non-coding	N/A
#NAME?	NC_032650.1	25111859	25111873	non-coding	N/A
#NAME?	NC_032650.1	25124043	25124057	non-coding	N/A
#NAME?	NC_032650.1	25126964	25126979	non-coding	N/A
#NAME?	NC_032650.1	25176026	25176040	non-coding	N/A
#NAME?	NC_032650.1	25176935	25176948	non-coding	N/A
#NAME?	NC_032650.1	25180719	25180733	non-coding	N/A
#NAME?	NC_032650.1	25183904	25183919	non-coding	N/A
#NAME?	NC_032650.1	25192173	25192188	non-coding	N/A
#NAME?	NC_032650.1	25202754	25202767	non-coding	N/A
#NAME?	NC_032650.1	25206731	25206746	non-coding	N/A
#NAME?	NC_032650.1	25222422	25222437	non-coding	N/A
#NAME?	NC_032650.1	25229200	25229213	non-coding	N/A
#NAME?	NC_032650.1	25235805	25235820	non-coding	N/A
#NAME?	NC_032650.1	25251216	25251231	non-coding	N/A
#NAME?	NC_032650.1	25256453	25256467	non-coding	N/A
#NAME?	NC_032650.1	25271586	25271601	non-coding	N/A
#NAME?	NC_032650.1	25292124	25292137	non-coding	N/A
#NAME?	NC_032650.1	25292885	25292900	non-coding	N/A
#NAME?	NC_032650.1	25304819	25304834	non-coding	N/A
#NAME?	NC_032650.1	25310788	25310803	non-coding	N/A
#NAME?	NC_032650.1	25316583	25316598	non-coding	N/A
#NAME?	NC_032650.1	25319437	25319452	non-coding	N/A
#NAME?	NC_032650.1	25336757	25336771	non-coding	N/A
#NAME?	NC_032650.1	25353526	25353539	non-coding	N/A
#NAME?	NC_032650.1	25381809	25381822	non-coding	N/A
#NAME?	NC_032650.1	25384635	25384650	non-coding	N/A
#NAME?	NC_032650.1	25384854	25384869	non-coding	N/A
#NAME?	NC_032650.1	25388565	25388579	non-coding	N/A
#NAME?	NC_032650.1	25398403	25398416	non-coding	N/A
#NAME?	NC_032650.1	25445739	25445752	non-coding	N/A
#NAME?	NC_032650.1	25466670	25466684	non-coding	N/A
#NAME?	NC_032650.1	25481106	25481119	non-coding	N/A
#NAME?	NC_032650.1	25514745	25514759	non-coding	N/A
#NAME?	NC_032650.1	25531498	25531513	non-coding	N/A
#NAME?	NC_032650.1	25544283	25544297	non-coding	N/A
#NAME?	NC_032650.1	25547445	25547460	non-coding	N/A
#NAME?	NC_032650.1	25597204	25597218	non-coding	N/A
#NAME?	NC_032650.1	25610063	25610077	non-coding	N/A
#NAME?	NC_032650.1	25648988	25649002	non-coding	N/A
#NAME?	NC_032650.1	25681914	25681928	non-coding	N/A
#NAME?	NC_032650.1	25689645	25689658	non-coding	N/A
#NAME?	NC_032650.1	25693778	25693792	non-coding	N/A
#NAME?	NC_032650.1	25735334	25735349	non-coding	N/A
#NAME?	NC_032650.1	25756187	25756201	non-coding	N/A
#NAME?	NC_032650.1	25763798	25763813	non-coding	N/A
#NAME?	NC_032650.1	25771721	25771735	non-coding	N/A
#NAME?	NC_032650.1	25812175	25812188	non-coding	N/A
#NAME?	NC_032650.1	25825462	25825477	non-coding	N/A
#NAME?	NC_032650.1	25839616	25839629	non-coding	N/A
#NAME?	NC_032650.1	25840212	25840226	non-coding	N/A
#NAME?	NC_032650.1	25848292	25848305	non-coding	N/A
#NAME?	NC_032650.1	25865934	25865947	non-coding	N/A
#NAME?	NC_032650.1	25868214	25868229	non-coding	N/A
#NAME?	NC_032650.1	25868218	25868232	non-coding	N/A
#NAME?	NC_032650.1	25875193	25875208	non-coding	N/A
#NAME?	NC_032650.1	25908571	25908584	non-coding	N/A
#NAME?	NC_032650.1	25909185	25909199	non-coding	N/A
#NAME?	NC_032650.1	25989377	25989390	non-coding	N/A
#NAME?	NC_032650.1	26015306	26015319	non-coding	N/A
#NAME?	NC_032650.1	26015998	26016012	non-coding	N/A
#NAME?	NC_032650.1	26056790	26056803	intron	ROBO1
#NAME?	NC_032650.1	26056799	26056813	intron	ROBO1
#NAME?	NC_032650.1	26056809	26056822	intron	ROBO1
#NAME?	NC_032650.1	26084921	26084935	intron	ROBO1
#NAME?	NC_032650.1	26085740	26085753	intron	ROBO1
#NAME?	NC_032650.1	26086891	26086906	intron	ROBO1
#NAME?	NC_032650.1	26087012	26087025	intron	ROBO1
#NAME?	NC_032650.1	26092928	26092943	intron	ROBO1
#NAME?	NC_032650.1	26102532	26102547	intron	ROBO1
#NAME?	NC_032650.1	26113936	26113950	intron	ROBO1
#NAME?	NC_032650.1	26116712	26116727	intron	ROBO1
#NAME?	NC_032650.1	26121138	26121152	intron	ROBO1
#NAME?	NC_032650.1	26133815	26133830	intron	ROBO1
#NAME?	NC_032650.1	26136438	26136451	intron	ROBO1
#NAME?	NC_032650.1	26136730	26136743	intron	ROBO1
#NAME?	NC_032650.1	26140997	26141012	intron	ROBO1
#NAME?	NC_032650.1	26142183	26142197	intron	ROBO1
#NAME?	NC_032650.1	26152586	26152599	intron	ROBO1
#NAME?	NC_032650.1	26152592	26152607	intron	ROBO1
#NAME?	NC_032650.1	26165532	26165545	intron	ROBO1
#NAME?	NC_032650.1	26174677	26174691	intron	ROBO1
#NAME?	NC_032650.1	26175526	26175539	intron	ROBO1
#NAME?	NC_032650.1	26186615	26186630	intron	ROBO1
#NAME?	NC_032650.1	26203891	26203905	intron	ROBO1
#NAME?	NC_032650.1	26209908	26209921	intron	ROBO1
#NAME?	NC_032650.1	26215265	26215281	intron	ROBO1
#NAME?	NC_032650.1	26221267	26221283	intron	ROBO1
#NAME?	NC_032650.1	26226549	26226562	intron	ROBO1
#NAME?	NC_032650.1	26227309	26227325	intron	ROBO1
#NAME?	NC_032650.1	26230656	26230670	intron	ROBO1
#NAME?	NC_032650.1	26291923	26291936	intron	ROBO1
#NAME?	NC_032650.1	26295418	26295432	intron	ROBO1
#NAME?	NC_032650.1	26301033	26301046	intron	ROBO1
#NAME?	NC_032650.1	26310426	26310442	intron	ROBO1
#NAME?	NC_032650.1	26314053	26314068	intron	ROBO1
#NAME?	NC_032650.1	26316619	26316634	intron	ROBO1
#NAME?	NC_032650.1	26407143	26407157	intron	ROBO1
#NAME?	NC_032650.1	26408376	26408390	intron	ROBO1
#NAME?	NC_032650.1	26409014	26409027	intron	ROBO1
#NAME?	NC_032650.1	26410338	26410353	intron	ROBO1
#NAME?	NC_032650.1	26424280	26424294	intron	ROBO1
#NAME?	NC_032650.1	26424471	26424487	intron	ROBO1
#NAME?	NC_032650.1	26466541	26466555	intron	ROBO1
#NAME?	NC_032650.1	26468223	26468239	intron	ROBO1
#NAME?	NC_032650.1	26471387	26471401	intron	ROBO1
#NAME?	NC_032650.1	26477882	26477895	intron	ROBO1
#NAME?	NC_032650.1	26496584	26496597	intron	ROBO1
#NAME?	NC_032650.1	26516415	26516430	intron	ROBO1
#NAME?	NC_032650.1	26517708	26517724	intron	ROBO1
#NAME?	NC_032650.1	26520175	26520191	intron	ROBO1
#NAME?	NC_032650.1	26538797	26538813	intron	ROBO1
#NAME?	NC_032650.1	26557926	26557940	intron	ROBO1
#NAME?	NC_032650.1	26559167	26559181	intron	ROBO1
#NAME?	NC_032650.1	26572661	26572675	non-coding	N/A
#NAME?	NC_032650.1	26585565	26585580	non-coding	N/A
#NAME?	NC_032650.1	26586665	26586680	non-coding	N/A
#NAME?	NC_032650.1	26594296	26594310	non-coding	N/A
#NAME?	NC_032650.1	26606185	26606200	non-coding	N/A
#NAME?	NC_032650.1	26608833	26608848	non-coding	N/A
#NAME?	NC_032650.1	26612467	26612482	non-coding	N/A
#NAME?	NC_032650.1	26621283	26621296	non-coding	N/A
#NAME?	NC_032650.1	26627411	26627425	non-coding	N/A
#NAME?	NC_032650.1	26627421	26627437	non-coding	N/A
#NAME?	NC_032650.1	26650447	26650461	non-coding	N/A
#NAME?	NC_032650.1	26656416	26656429	non-coding	N/A
#NAME?	NC_032650.1	26662613	26662627	non-coding	N/A
#NAME?	NC_032650.1	26664145	26664159	non-coding	N/A
#NAME?	NC_032650.1	26666454	26666470	non-coding	N/A
#NAME?	NC_032650.1	26669742	26669756	non-coding	N/A
#NAME?	NC_032650.1	26700393	26700408	non-coding	N/A
#NAME?	NC_032650.1	26732282	26732297	non-coding	N/A
#NAME?	NC_032650.1	26732328	26732341	non-coding	N/A
#NAME?	NC_032650.1	26732356	26732370	non-coding	N/A
#NAME?	NC_032650.1	26732362	26732376	non-coding	N/A
#NAME?	NC_032650.1	26737678	26737691	non-coding	N/A
#NAME?	NC_032650.1	26741692	26741705	non-coding	N/A
#NAME?	NC_032650.1	26747621	26747634	non-coding	N/A
#NAME?	NC_032650.1	26748513	26748527	non-coding	N/A
#NAME?	NC_032650.1	26767481	26767494	non-coding	N/A
#NAME?	NC_032650.1	26778931	26778944	non-coding	N/A
#NAME?	NC_032650.1	26785647	26785662	non-coding	N/A
#NAME?	NC_032650.1	26786547	26786560	non-coding	N/A
#NAME?	NC_032650.1	26788000	26788013	non-coding	N/A
#NAME?	NC_032650.1	26788039	26788053	non-coding	N/A
#NAME?	NC_032650.1	26797880	26797895	non-coding	N/A
#NAME?	NC_032650.1	26810543	26810557	non-coding	N/A
#NAME?	NC_032650.1	26826925	26826939	non-coding	N/A
#NAME?	NC_032650.1	26836059	26836072	non-coding	N/A
#NAME?	NC_032650.1	26847811	26847825	non-coding	N/A
#NAME?	NC_032650.1	26891374	26891389	non-coding	N/A
#NAME?	NC_032650.1	26892470	26892485	non-coding	N/A
#NAME?	NC_032650.1	26897066	26897081	non-coding	N/A
#NAME?	NC_032650.1	26901763	26901777	non-coding	N/A
#NAME?	NC_032650.1	26903418	26903432	non-coding	N/A
#NAME?	NC_032650.1	26916970	26916983	non-coding	N/A
#NAME?	NC_032650.1	26929558	26929571	non-coding	N/A
#NAME?	NC_032650.1	26941811	26941826	non-coding	N/A
#NAME?	NC_032650.1	26945251	26945264	non-coding	N/A
#NAME?	NC_032650.1	26949120	26949135	non-coding	N/A
#NAME?	NC_032650.1	26950813	26950826	non-coding	N/A
#NAME?	NC_032650.1	26959366	26959381	non-coding	N/A
#NAME?	NC_032650.1	26972074	26972087	non-coding	N/A
#NAME?	NC_032650.1	26975839	26975852	non-coding	N/A
#NAME?	NC_032650.1	26976357	26976372	non-coding	N/A
#NAME?	NC_032650.1	27003586	27003601	non-coding	N/A
#NAME?	NC_032650.1	27003872	27003885	non-coding	N/A
#NAME?	NC_032650.1	27006273	27006286	non-coding	N/A
#NAME?	NC_032650.1	27030999	27031013	non-coding	N/A
#NAME?	NC_032650.1	27033741	27033755	non-coding	N/A
#NAME?	NC_032650.1	27037643	27037659	non-coding	N/A
#NAME?	NC_032650.1	27058239	27058254	non-coding	N/A
#NAME?	NC_032650.1	27074164	27074179	non-coding	N/A
#NAME?	NC_032650.1	27082563	27082576	non-coding	N/A
#NAME?	NC_032650.1	27085261	27085276	non-coding	N/A
#NAME?	NC_032650.1	27098084	27098100	non-coding	N/A
#NAME?	NC_032650.1	27100788	27100801	non-coding	N/A
#NAME?	NC_032650.1	27113487	27113502	non-coding	N/A
#NAME?	NC_032650.1	27118363	27118376	non-coding	N/A
#NAME?	NC_032650.1	27129592	27129606	non-coding	N/A
#NAME?	NC_032650.1	27131941	27131955	non-coding	N/A
[truncated: 147,108 more rows]
