# Supplementary material for: Susceptibility to disease (tropical theileriosis) is associated with differential expression of host genes that possess motifs recognised by a pathogen DNA binding protein
Source: PLoS One. 2022 Jan 21;17(1):e0262051. doi: 10.1371/journal.pone.0262051 (PMC8782480; doi:10.1371/journal.pone.0262051)
Supplement: S9 File — The data sheets list motifs identified in B. taurus genes, motifs identified in B. indicus genes and motifs in genes shared by B. taurus and B. indicus. Columns indicate: Gene identifier, number of motifs identified in that gene region; and for shared genes: B. number of motifs identified in B. taurus gene; C. number of motifs identified in B. indicus gene. (XLSX) [file pone.0262051.s015.xlsx]

## Sheet: B. taurus
S15. Excel spread sheet of nucleotide motifs bound by TashAT2 in gene coding (RNA) regions of B. taurus genome.
B. taurus Gene	AT Hook Binding Motifs
LOC112447074	1
LOC112447010	8
LOC107131365	1
LOC618212	9
LOC112447011	1
LOC104971400	5
CLIC6	1
RCAN1	4
SMIM11A	1
MRPS6	5
LOC112447091	3
ITSN1	8
CRYZL1	2
DONSON	1
SON	6
GART	1
LOC104970777	2
LOC112447120	1
IFNAR1	2
IFNAR2	1
OLIG2	1
LOC112447133	1
C1H21orf62	1
PAXBP1	1
SYNJ1	9
URB1	1
MRAP	1
HUNK	7
SCAF4	3
SOD1	1
TIAM1	13
LOC112447012	1
GRIK1	28
BACH1	2
LOC104970784	2
MAP3K7CL	5
CCT8	1
USP16	2
RWDD2B	1
LTN1	4
N6AMT1	1
ADAMTS5	5
CYYR1	20
LOC107132174	1
APP	31
GABPA	4
JAM2	7
MRPL39	3
LOC100139931	7
NCAM2	76
LOC101904189	16
TMPRSS15	16
CHODL	1
C1H21orf91	3
LOC112447286	7
BTG3	2
CXADR	1
USP25	24
LOC107132175	13
LOC112447289	1
SAMSN1	6
HSPA13	1
LOC518080	7
RBM11	3
LIPI	1
ROBO2	67
LOC781698	9
ROBO1	156
GBE1	30
LOC112446988	1
CADM2	170
VGLL3	3
LOC101902812	1
CHMP2B	5
POU1F1	3
HTR1F	3
ZNF654	9
LOC104970809	2
C1H3orf38	3
LOC101904492	1
LOC112447291	16
EPHA3	42
PROS1	5
ARL13B	9
NSUN3	6
EPHA6	116
ARL6	3
CRYBG3	7
RIOX2	2
GABRR3	2
LOC783655	1
OR5AC2	1
LOC101906449	2
LOC100138923	1
LOC783812	1
LOC100140523	2
LOC783917	1
LOC785903	1
CLDND1	1
LOC100848517	1
GPR15	1
LOC100848540	4
DCBLD2	4
LOC100137965	1
COL8A1	11
CMSS1	25
TMEM30C	3
TBC1D23	3
TOMM70	7
LNP1	3
LOC529036	4
TMEM45A	7
ADGRG7	2
TFG	2
ABI3BP	27
IMPG2	10
SENP7	13
PCNP	5
ZBTB11	2
CEP97	1
NXPE3	5
NFKBIZ	1
LOC112446989	2
ZPLD1	10
ALCAM	24
LOC112447293	5
CBLB	21
LOC100296365	1
BBX	29
LOC101910021	1
LOC112447295	2
CD47	7
LOC112447297	1
IFT57	3
HHLA2	4
MYH15	7
CIP2A	5
DZIP3	10
TRAT1	8
MORC1	14
C1H3orf85	2
DPPA2	1
NECTIN3	18
CD96	10
PLCXD2	3
PHLDB2	21
ABHD10	1
TMPRSS7	2
C1H3orf52	1
GCSAM	1
SLC9C1	6
CD200	9
BTLA	1
ATG3	3
SLC35A5	3
CCDC80	6
LOC100335828	5
CD200R1L	2
GTPBP8	7
BOC	2
CFAP44	11
SPICE1	1
SIDT1	4
USF3	5
LOC101908760	1
ATP6V1A	2
GRAMD1C	6
CCDC191	3
DRD3	3
TIGIT	1
LOC112446994	6
GAP43	5
LSAMP	48
IGSF11	5
LOC101901963	2
UPK1B	1
B4GALT4	1
ARHGAP31	5
TMEM39A	3
POGLUT1	2
TIMMDC1	2
CD80	2
ADPRH	2
PLA1A	2
MAATS1	7
NR1I2	2
GSK3B	16
GPR156	8
LRRC58	2
HGD	4
RABL3	4
STXBP5L	35
POLQ	11
ARGFX	2
FBXO40	1
HCLS1	5
GOLGB1	6
IQCB1	3
EAF2	2
LOC516421	1
ILDR1	20
CD86	1
CASR	1
CSTA	1
CCDC58	1
WDR5B	1
KPNA1	5
LOC112447308	2
PARP9	1
DTX3L	1
PARP14	3
HSPBAP1	4
DIRC2	9
SEMA5B	2
PDIA5	1
SEC22A	5
ADCY5	8
HACD2	14
MYLK	6
CCDC14	7
ROPN1	1
KALRN	27
UMPS	8
ITGB5	4
MUC13	2
HEG1	2
SLC12A8	8
ZNF148	19
SNX4	4
OSBPL11	15
LMLN	7
IQCG	2
LRCH3	9
FYTTD1	2
RUBCN	5
LOC112447334	1
TNK2	1
TFRC	5
ZDHHC19	1
SLC51A	1
PCYT1A	2
TCTEX1D2	1
TM4SF19	1
UBXN7	8
RNF168	1
SMCO1	1
LOC104970884	1
NRROS	2
CEP19	1
PIGX	2
PAK2	7
SENP5	4
NCBP2	1
DLG1	25
LOC101904607	2
PPP1R2	2
ACAP2	8
XXYLT1	2
TMEM44	5
LOC104970893	1
LOC104970894	2
ATP13A3	2
GP5	2
LOC112447405	3
LOC104970902	1
LOC104970902	1
OPA1	13
LOC104970904	1
ATP13A4	11
ATP13A5	5
HRASLS	1
MB21D2	2
FGF12	62
CCDC50	4
UTS2B	1
OSTN	8
LOC101905532	2
LOC614619	2
GMNC	1
LOC112447419	2
LOC107132190	4
IL1RAP	6
TMEM207	3
CLDN16	3
LOC104970909	4
CLDN1	1
P3H2	16
TP63	18
LOC107132192	8
TPRG1	7
LPP	44
BCL6	1
SST	1
MASP1	3
ST6GAL1	8
RFC4	1
KNG1	3
FETUB	1
LOC101906884	1
DNAJB11	1
TBCCD1	1
DGKG	12
ETV5	2
LOC616971	1
TRA2B	3
IGF2BP2	8
SENP2	3
LIPH	9
MAP3K13	13
EHHADH	2
C1H3orf70	8
VPS8	23
LOC101907683	1
DVL3	2
LOC616094	2
ABCC5	2
PARL	1
YEATS2	6
KLHL24	6
KLHL6	2
LOC100848684	2
MCF2L2	13
MCCC1	6
DCUN1D1	2
ATP11B	14
LOC100138913	13
LOC784318	4
LOC100849009	2
LOC100849009	2
LOC104970940	2
LOC112448259	1
FXR1	9
CCDC39	5
LOC112447547	2
PEX5L	26
USP13	4
NDUFB5	1
MRPL47	1
ACTL6A	2
GNB4	9
MFN1	1
ZNF639	2
KCNMB3	8
PIK3CA	7
ZMAT3	3
KCNMB2	12
LOC104970947	2
LOC104970949	1
TBL1XR1	14
LOC100137929	6
NAALADL2	183
NLGN1	107
SPATA16	23
ECT2	7
NCEH1	3
LOC112447726	1
LOC101905019	1
FNDC3B	25
LOC112447728	5
TMEM212	1
PLD1	23
LOC101905533	1
TNIK	30
EIF5A2	1
SLC7A14	4
SKIL	4
PRKCI	9
PHC3	11
GPR160	3
SEC62	5
SAMD7	2
LRRC31	2
LRRC34	4
MYNN	1
MECOM	32
LOC104970974	2
LOC112447000	1
LOC107131228	13
LOC100139843	4
GOLIM4	5
LRRC77	4
LOC107132202	1
SERPINI1	5
PDCD10	7
WDR49	10
SERPINI2	4
ZBBX	20
BCHE	6
SI	28
LOC112448262	1
SPTSSB	2
NMD3	8
B3GALNT1	1
PPM1L	17
KPNA4	10
SMC4	3
IFT80	11
LOC511229	3
SCHIP1	45
MFSD1	2
RARRES1	4
GFM1	4
MLF1	4
RSRC1	63
VEPH1	21
LEKR1	21
LOC101902535	2
TIPARP	3
SSR3	2
KCNAB1	18
LOC107132205	2
GMPS	13
SLC33A1	2
C1H3orf33	3
PLCH1	9
LOC100847501	4
MME	6
GPR149	7
DHX36	1
ARHGEF26	14
LOC784259	2
LOC112447741	2
MBNL1	19
LOC613884	2
AADAC	1
LOC100300210	2
LOC528748	3
IGSF10	1
MED12L	16
P2RY12	1
P2RY13	1
CLRN1	2
SIAH2	1
ERICH6	3
SELENOT	4
EIF2A	2
TSC22D2	7
LOC104971004	3
RNF13	17
ANKUB1	3
WWTR1	8
TM4SF4	1
TM4SF18	2
LOC526230	2
CP	6
HPS3	5
HLTF	3
CPA3	2
CPB1	3
AGTR1	2
LOC112447745	1
ZIC4	2
PLSCR2	4
PLSCR1	6
PLSCR4	3
PLOD2	10
C1H3orf58	5
LOC101906694	6
SLC9A9	49
CHST2	1
U2SURP	7
LOC112447750	3
PCOLCE2	10
TRPC1	8
LOC100847999	13
PLS1	8
ATR	14
XRN1	14
GK5	6
TFDP2	13
ATP1B3	4
GRK7	4
RNF7	1
LOC104968752	5
RASA2	13
ZBTB38	6
PXYLP1	5
LOC104971033	1
SPSB4	5
LOC112447002	2
SLC25A36	5
TRIM42	2
CLSTN2	34
RBP1	1
RBP2	1
COPB2	3
MRPS22	1
LOC112447798	8
PIK3CB	19
CEP70	6
ESYT3	5
LOC100335384	3
MRAS	1
NME9	2
ARMC8	9
DZIP1L	2
CLDN18	1
NCK1	6
LOC100847791	2
SLC35G2	7
STAG1	29
PCCB	5
MSL2	1
PPP2R3A	20
EPHB1	17
CEP63	5
ANAPC13	1
RYK	12
SLCO2A1	3
RAB6B	1
TF	1
LOC525947	2
TOPBP1	4
BFSP2	2
TMEM108	22
NPHP3	5
UBA5	4
ACAD11	8
ACKR4	1
DNAJC13	15
LOC112447887	1
CPNE4	41
MRPL3	4
NEK11	19
ASTE1	2
ATP2C1	14
PSMG1	1
BRWD1	9
HMGN1	1
LCA5L	3
SH3BGR	6
B3GALT5	2
IGSF5	5
PCP4	6
DSCAM	35
LOC112448000	1
LOC104970303	4
BACE2	6
FAM3B	2
MX2	1
MX1	3
TMPRSS2	2
RIPK4	2
C2CD2	2
UMODL1	1
ABCG1	1
UBASH3A	1
RSPH1	1
SLC37A1	2
PDE9A	1
WDR4	1
PKNOX1	1
CBS	1
LOC101906172	1
HSF2BP	2
CSTB	2
RRP1	1
TRAPPC10	5
TSPEAR	6
UBE2G2	1
ADARB1	4
COL18A1	1
SLC19A1	1
PCBP3	5
SPATC1L	1
MCM3AP	1
C1H21orf58	1
PCNT	1
DIP2A	4
S100B	1
FBXO25	4
TDRP	5
RUNX1	4
LOC112448047	2
LOC104971069	1
LOC104971070	4
SETD4	1
CBR3	2
DOPEY2	2
MORC3	3
CHAF1B	2
CLDN14	1
SIM2	2
HLCS	7
RIPPLY3	2
PIGP	1
TTC3	9
VPS26C	2
DYRK1A	7
KCNJ6	5
KCNJ15	4
ERG	7
PIK3R4	4
LOC530102	13
COL6A5	6
LOC112448102	8
CAPN7	4
SH3BP5	1
COLQ	2
HACL1	2
BTD	1
ANKRD28	11
LOC100848527	3
GALNT15	2
OXNAD1	1
RFTN1	3
LOC112448153	1
DAZL	1
LOC101907852	2
PLCL2	6
TBC1D5	40
LOC112447004	1
SATB1	8
LOC101908237	3
LOC112448186	2
KCNH8	25
EFHB	4
RAB5A	2
PP2D1	1
KAT2B	6
SGO1	2
ZNF596	1
LOC107131289	10
LOC538060	1
LOC112448253	8
ZBED9	3
LOC112448270	1
ZSCAN23	1
TXLNA	1
TMEM39B	2
KHDRBS1	2
ASMT	1
LGSN	4
OCA2	15
HERC2	11
NIPA1	2
NIPA2	2
CYFIP1	2
TUBGCP5	6
IMP4	2
ARHGEF4	5
FAM168B	6
PLEKHB2	1
LOC100297110	2
LOC786192	1
UGGT1	12
SAP130	5
AMMECR1L	1
POLR2D	1
WDR33	10
SFT2D3	1
MYO7B	3
IWS1	1
MAP3K2	3
NAB1	1
LOC104971101	2
NEMP2	1
MFSD6	3
INPP1	2
HIBCH	14
C2H2orf88	8
MSTN	3
PMS1	11
ORMDL1	2
OSGEPL1	2
ANKAR	4
ASNSD1	3
SLC40A1	2
LOC100848294	3
WDR75	2
LOC101905730	3
COL5A2	20
COL3A1	5
DIRC1	1
LOC104971110	1
GULP1	16
LOC112442539	3
TFPI	6
CALCRL	17
ZSWIM2	3
FAM171B	10
ITGAV	13
ZC3H15	4
FSIP2	9
ZNF804A	40
NUP35	3
DUSP19	1
NCKAP1	11
FRZB	6
DNAJC10	7
PDE1A	29
PPP1R1C	9
SSFA2	3
CERKL	10
ITGA4	8
LOC101905778	4
LOC101905824	1
LOC112442541	2
UBE2E3	9
LOC112442542	4
CWC22	6
ZNF385B	42
LOC112442543	1
LOC112442543	4
SESTD1	9
CCDC141	15
TTN	19
LOC112442546	2
PLEKHA3	1
PJVK	1
OSBPL6	9
RBM45	3
CYCT	2
PDE11A	26
LOC781702	1
AGPS	25
NFE2L2	8
LOC112442548	3
LOC104971141	1
MTX2	10
LNPK	6
ATF2	10
CHN1	14
WIPF1	8
LOC107132241	1
GPR155	7
SCRN3	4
CIR1	2
OLA1	27
MAP3K20	18
RAPGEF4	25
PDK1	4
ITGA6	5
METAP1D	4
HAT1	4
SLC25A12	10
DYNC1I2	6
CYBRD1	7
DCAF17	4
METTL8	5
LOC104971162	1
TLK1	20
GORASP2	1
ERICH2	2
MYO3B	27
UBR3	26
METTL5	1
SSB	2
CCDC173	1
PPIG	6
FASTKD1	1
KLHL41	1
BBS5	1
LRP2	15
DHRS9	5
ABCB11	5
SPC25	3
NOSTRIN	3
CERS6	23
STK39	2
LOC101901970	2
LOC100847850	1
LOC112442559	7
B3GALT1	46
XIRP2	7
SCN7A	6
SCN9A	8
SCN1A	14
TTC21B	9
LOC104971180	1
GALNT3	5
CSRNP3	18
SCN2A	12
SCN3A	18
SLC38A11	5
LOC112442561	3
COBLL1	17
LOC107132251	1
LOC107132251	1
LOC104971229	2
GRB14	12
FIGN	11
LOC107131350	1
KCNH7	9
LOC112442562	1
GCA	1
IFIH1	5
FAP	4
GCG	1
LOC112442563	2
DPP4	4
SLC4A10	44
PSMD14	16
TANK	14
RBMS1	17
ITGB6	3
LOC107132253	1
PLA2R1	13
LY75	10
MARCH7	7
BAZ2B	46
WDSUB1	3
TANC1	10
DAPL1	1
PKP4	13
CCDC148	14
LOC101907729	1
ACVR1	4
ACVR1C	4
CYTIP	8
LOC112442565	2
ERMN	1
LOC112442329	1
GPD2	10
LOC112442205	1
NR4A2	1
KCNJ3	15
GALNT13	63
LOC112442331	3
ARL6IP6	1
PRPF40A	9
FMNL2	11
STAM2	5
CACNB4	11
ARL5A	5
NEB	21
RIF1	5
TNFAIP6	4
NMI	1
RBM43	2
LOC107132261	4
LOC112442620	1
RND3	1
LOC104968526	8
MMADHC	2
LYPD6	4
LOC104971213	3
LYPD6B	6
KIF5C	7
EPC2	15
MBD5	21
LOC107132255	30
ORC4	6
ACVR2A	7
LOC112442629	21
LOC526380	1
LOC104971220	32
ZEB2	6
GTDC1	34
ARHGAP15	65
KYNU	9
LOC101908548	3
LRP1B	31
LOC104971230	3
NXPH2	10
SPOPL	5
LOC112442641	2
HNMT	2
THSD7B	50
LOC104971235	4
LOC112442665	4
LOC104971237	3
LOC112442666	1
DARS	6
MCM6	2
LCT	4
UBXN4	2
R3HDM1	10
ZRANB3	22
RAB3GAP1	13
MAP3K19	7
CCNT2	4
ACMSD	3
TMEM163	13
MGAT5	17
NCKAP5	61
LYPD1	2
GPR39	11
SLC35F5	9
LOC100847374	4
ACTR3	2
DPP10	63
DDX18	1
CCDC93	6
INSIG2	2
LOC107131416	1
LOC100848049	1
EN1	2
LOC104971255	1
MARCO	3
STEAP3	1
C2H2orf76	5
SCTR	2
CFAP221	8
PTPN4	16
EPB41L5	8
RALB	3
GLI2	3
LOC100335292	1
TFCP2L1	2
CLASP1	12
LOC112442354	2
CNTNAP5	62
LOC112442359	1
GYPC	3
GLS	4
STAT1	4
STAT4	15
MYO1B	14
LOC104971269	5
NABP1	2
TMEFF2	25
SLC39A10	17
DNAH7	19
STK17B	5
HECW2	34
CCDC150	5
GTF3C3	4
C2H2orf66	1
PGAP1	11
ANKRD44	25
LOC104971273	1
SF3B1	4
COQ10B	2
MOB4	2
RFTN2	7
BOLL	9
PLCL1	23
SATB2	14
FTCDNL1	18
C2H2orf69	1
TYW5	4
LOC107131509	1
SPATS2L	12
KCTD18	1
SGO2	1
AOX1	5
AOX4	4
AOX2	3
BZW1	1
CLK1	2
NIF3L1	3
ORC2	7
FAM126B	9
NDUFB3	2
CFLAR	4
CASP8	1
TRAK2	3
C2CD6	13
TMEM237	3
MPP4	2
ALS2	5
CDK15	4
KIAA2012	9
SUMO1	3
BMPR2	19
FAM117B	3
ICA1L	4
CARF	9
NBEAL1	16
CYP20A1	8
ABI2	14
RAPH1	8
CD28	1
ICOS	6
LOC112442372	1
PARD3B	89
INO80D	6
LOC104968518	6
NDUFS1	6
EEF1B2	1
GPR1	3
LOC112442953	3
ADAM23	17
DYTN	6
MDH1B	1
FASTKD2	2
CPO	1
KLF7	4
LOC112442377	1
LOC100847666	5
CREB1	5
CCNYL1	3
FZD5	1
PLEKHM3	10
CRYGA	1
C2H2orf80	3
IDH1	1
PIKFYVE	9
LOC507494	1
PTH2R	9
LOC100137746	4
MAP2	34
UNC80	18
RPE	1
KANSL1L	10
ACADL	8
MYL1	5
LANCL1	2
CPS1	10
ERBB4	153
LOC104968902	1
IKZF2	20
LOC112443034	2
SPAG16	94
VWC2L	15
BARD1	8
ABCA12	29
FN1	3
MREG	3
TMEM169	5
XRCC5	6
MARCH4	2
SMARCAL1	2
RPL37A	1
IGFBP5	1
TNS1	10
RUFY4	1
ARPC2	1
PNKD	1
CATIP	1
VIL1	1
USP37	7
CNOT9	6
PLCD4	1
STK36	1
TTLL4	1
CYP27A1	2
CFAP65	1
NHEJ1	3
SLC23A3	1
PTPRN	1
DNPEP	1
SLC4A3	1
LOC112442385	1
LOC112443121	5
EPHA4	3
LOC104971316	2
PAX3	6
LOC112443122	1
SGPP2	8
FARSB	3
MOGAT1	1
ACSL3	7
AP1S3	3
WDFY1	5
MRPL44	1
FAM124B	1
CUL3	4
DOCK10	24
NYAP2	13
LOC104969981	1
LOC104969981	1
LOC112443124	1
LOC101902260	2
IRS1	6
RHBDD1	5
COL4A4	2
COL4A3	20
MFF	2
TM4SF20	2
AGFG1	8
SLC19A3	2
DAW1	4
SPHKAP	12
PID1	14
DNER	17
TRIP12	10
FBXO36	11
SLC16A14	3
SP110	1
SP140	10
SP140L	4
CAB39	11
SPATA3	1
PSMD1	8
ARMC9	7
PDE6D	4
COPS7B	2
DIS3L2	21
LOC112443182	2
TRIM62	2
AZIN2	2
AK2	1
RNF19B	1
S100PBP	6
LOC101907639	1
SYNC	3
RBBP4	5
ZBTB8A	8
ZBTB8B	1
HDAC1	2
CLDN12	3
PTP4A2	2
LOC112443216	1
SPOCD1	1
LOC101902428	1
LOC101902843	2
SERINC2	1
FABP3	1
ZCCHC17	3
SNRNP40	1
PUM1	8
SDC3	1
LOC104971336	1
PTPRU	4
SRSF4	3
EPB41	12
OPRD1	1
YTHDF2	4
GMEB1	4
TAF12	1
TRNAU1AP	3
RCC1	1
PHACTR4	5
LOC104971345	2
SESN2	2
DNAJC8	2
EYA3	11
RPA2	1
PPP1R8	1
STX12	2
FAM76A	2
WASF2	3
GPR3	1
WDTC1	2
SLC9A1	1
ZDHHC18	1
ARID1A	2
DHDDS	1
CEP85	5
PDIK1L	2
EXTL1	1
PAFAH2	2
STMN1	2
SELENON	1
MAN1C1	2
MACO1	9
TMEM50A	3
RSRP1	2
CLIC4	8
SRRM1	5
NCMAP	1
RCAN3	1
STPG1	4
IFNLR1	1
IL22RA1	2
MYOM3	1
CNR2	1
ELOA	1
TCEA3	2
ZNF436	1
HNRNPR	2
LUZP1	4
KDM1A	4
TEX46	1
LACTBL1	1
EPHB2	1
ZBTB40	1
CDC42	1
HSPG2	2
USP48	5
RAP1GAP	2
ALPL	1
ECE1	3
EIF4G3	34
HP1BP3	6
KIF17	2
VWA5B1	1
UBXN10	1
PLA2G2C	2
OTUD3	1
TMCO4	1
HTR6	1
MINOS1	3
CAPZB	1
LOC788425	1
UBR4	6
ALDH4A1	2
TAS1R2	1
LOC536229	1
IGSF21	4
ARHGEF10L	3
PADI3	1
PADI1	1
SDHB	2
CROCC	1
SPATA21	5
FBXO42	2
ARHGEF19	1
LOC787668	1
LOC112445856	1
LOC101907782	1
LOC112445857	1
TBX19	1
SFT2D2	1
TIPRL	4
GPR161	6
DCAF6	13
MPC2	6
ADCY10	2
MPZL1	2
RCSD1	3
LOC112445920	2
CREG1	1
CD247	5
POU2F1	19
DUSP27	2
GPA33	3
MAEL	2
TADA1	2
LOC789898	5
LOC100140223	1
FAM78B	3
UCK2	2
LOC101907566	1
LOC101907516	2
TMCO1	4
ALDH9A1	1
MGST3	2
LRRC52	2
RXRG	3
LMX1A	7
PBX1	10
NUF2	6
RGS5	3
RGS4	2
LOC107132046	2
LOC101907096	2
DDR2	8
UAP1	3
UHMK1	2
SH2D1B	2
C3H1orf226	1
NOS1AP	11
OLFML2B	3
ATF6	15
DUSP12	1
FCGR3A	1
FCGR2A	1
CFAP126	1
PCP4L1	1
ADAMTS4	1
NECTIN4	1
ITLN2	3
LY9	3
LOC613822	1
SLAMF7	4
CD48	1
SLAMF1	4
CD84	21
LOC112445930	1
NHLH1	1
DCAF8	1
ATP1A4	1
KCNJ10	2
PIGM	1
LOC790098	3
LOC790098	1
MPTX	1
LOC101903951	3
AIM2	6
LOC617783	1
SPTA1	6
LOC112445858	1
LOC515418	1
CD1B5	1
CD1B	1
LOC782249	1
LOC100139973	4
CD1A	1
KIRREL1	2
LOC107132098	1
LOC531264	1
CD5L	5
LOC787904	5
FCRL3	2
FCRL4	2
FCRL5	6
LOC100849046	4
LOC107132121	1
LOC784007	4
LOC787257	1
ARHGEF11	2
PEAR1	1
NTRK1	2
PRCC	1
CCT3	2
TMEM79	1
SMG5	1
PMF1	1
SLC25A44	3
SEMA4A	2
LOC112445859	2
ARHGEF2	1
KHDC4	1
LOC101906206	1
GON4L	2
LOC100848721	1
DAP3	2
ASH1L	13
PKLR	1
GBA	1
CKS1B	1
KCNN3	4
TDRD10	2
SHE	1
IL6R	1
UBAP2L	2
TPM3	1
NUP210L	16
RAB13	2
CREB3L4	2
GATAD2B	3
INTS3	1
S100A7	2
PGLYRP4	1
PGLYRP3	1
LELP1	1
LOC100848624	1
LOC101904767	3
LOC104971508	1
LOC112445946	1
S100A11	1
S100A10	2
THEM4	4
TDRKH	1
SNX27	9
TUFT1	1
CGN	2
POGZ	3
PIP5K1A	2
LYSMD1	2
GABPB2	3
CDC42SE1	1
BNIPL	1
SETDB1	1
ARNT	2
CTSK	1
CTSS	3
HORMAD1	1
GOLPH3L	6
RPRD2	4
VPS45	9
LOC100847236	1
OTUD7B	7
LOC516742	1
LOC788142	5
MGC134040	1
LOC101907327	1
LIX1L	1
ANKRD35	1
POLR3C	1
RNF115	6
PDZK1	1
GPR89A	1
GJA5	1
ACP6	1
BCL9	6
LOC107132284	1
LOC112445902	1
CHD1L	6
FMO5	3
PRKAB2	1
LOC112445956	1
LOC112445960	1
LOC112445959	1
LOC112445959	1
PDE4DIP	14
SEC22B	3
NOTCH2	11
REG4	4
ZNF697	1
HAO2	3
WARS2	6
TBX15	5
LOC100141072	4
SPAG17	15
WDR3	1
GDAP2	3
MAN1A2	8
VTCN1	1
LOC112445964	1
TTF2	4
CD101	1
PTGFRN	6
LOC100847209	3
CD2	1
CD58	4
MAB21L3	1
SLC22A15	9
NHLH2	2
CASQ2	3
NGF	3
TSPAN2	7
SYCP1	21
CSDE1	1
NRAS	1
AMPD1	1
DENND2C	7
TRIM33	13
SYT6	1
HIPK1	6
LOC100849652	1
LOC100849652	1
DCLRE1B	1
PTPN22	7
LOC112445972	4
PHTF1	4
MAGI3	18
LRIG2	3
LOC101901998	3
SLC16A1	1
LOC509911	2
CAPZA1	4
ST7L	12
KCND3	6
DDX20	1
RAP1A	5
LOC101903375	2
TMIGD3	9
ATP5PB	3
OVGP1	1
LOC786961	1
PIFO	1
CHIA	1
LOC104971588	4
DENND2D	1
CEPT1	5
DRAM2	3
LRIF1	2
CD53	1
LOC112445976	4
KCNA3	6
RBM15	4
AHCYL1	3
EPS8L3	1
GSTM2	1
LOC107132300	3
GSTM1	1
GNAI3	3
SYPL2	1
PSMA5	1
SORT1	2
SARS	1
KIAA1324	1
WDR47	11
CLCC1	1
GPSM2	10
STXBP3	7
FNDC7	1
PRPF38B	2
FAM102B	5
LOC530689	2
LOC615258	7
LOC534742	4
VAV3	41
NTNG1	22
LOC539383	3
AMY2B	3
RNPC3	2
LOC533361	14
COL11A1	38
OLFM3	23
LOC112445981	4
LOC107132301	1
LOC104971613	2
DPH5	7
SLC30A7	14
EXTL2	3
LOC100848604	4
VCAM1	1
LOC534578	2
CDC14A	19
RTCA	4
DBT	4
LRRC39	1
SASS6	2
MFSD14A	5
SLC35A3	4
AGL	10
FRRS1	8
PALMD	1
PLPPR4	4
PLPPR5	11
LOC787832	1
SNX7	8
LOC101904239	3
DPYD	94
PTBP2	11
LOC781902	6
LOC112445875	13
LOC614522	5
ALG14	9
SLC44A3	2
ABCD3	7
ARHGAP29	11
ABCA4	6
DNTTIP2	2
BCAR3	7
FNBP1L	23
DR1	1
CCDC18	11
TMED5	3
MTF2	10
FAM69A	4
EVI5	20
RPAP2	10
GLMN	2
C3H1orf146	4
BTBD8	7
LOC104971636	1
EPHX4	3
LOC112445990	1
BRDT	2
TGFBR3	11
LOC112445991	1
CDC7	6
HFM1	13
LOC112445877	1
ZNF644	12
ZNF326	6
LRRC8D	9
LOC112445993	2
LRRC8C	6
LRRC8B	6
LOC513659	1
LOC786372	1
LOC107131333	4
GBP6	5
GBP5	1
LOC512486	2
GBP4	26
LOC112445997	6
LOC100336669	2
LOC112445998	2
LOC511531	6
KYAT3	5
GTF2B	5
PKN2	19
LOC101903836	5
LMO4	1
LOC101903905	1
HS2ST1	13
SELENOF	2
SH3GLB1	4
LOC112446001	23
LOC784768	1
CLCA3	1
CLCA2	1
ODF2L	4
COL24A1	36
ZNHIT6	2
LOC101904498	1
LOC101904769	5
DDAH1	8
LOC112446003	1
BCL10	1
SYDE2	3
WDR63	12
MCOLN3	3
MCOLN2	7
LPAR3	6
SSX2IP	1
CTBS	3
SPATA1	8
GNG5	1
UOX	1
SAMD13	3
PRKACB	12
TTLL7	13
ADGRL2	83
LOC112445881	1
ADGRL4	16
IFI44	2
IFI44L	5
LOC104971683	1
PTGFR	6
LOC112445883	1
GIPC2	3
DNAJB4	6
FUBP1	4
NEXN	5
MIGA1	7
USP33	1
ZZZ3	10
AK5	17
PIGK	10
ST6GALNAC5	11
ST6GALNAC3	65
ASB17	3
MSH4	9
RABGGTB	2
ACADM	6
SLC44A5	28
LHX8	1
TYW3	2
CRYZ	2
ERICH3	12
TNNI3K	29
FPGT	3
LRRIQ3	17
NEGR1	101
ZRANB2	4
PTGER3	15
CTH	3
SRSF11	3
LRRC40	6
LRRC7	58
DEPDC1	3
RPE65	3
LOC101907753	1
WLS	6
DIRAS3	2
IL12RB2	3
IL23R	6
C3H1orf141	9
SLC35D1	3
MIER1	11
WDR78	12
TCTEX1D1	2
SGIP1	21
LOC101902048	2
PDE4B	27
MGC137454	9
LEPR	7
LEPROT	1
DNAJC6	8
AK4	5
LOC112445908	2
JAK1	5
RAVER2	19
CACHD1	12
UBE2U	2
ROR1	30
PGM1	5
EFCAB7	7
ITGB3BP	6
ALG6	1
ATG4C	13
DOCK7	11
USP1	1
KANK4	2
LOC100190915	2
LOC101906730	1
PATJ	32
TM2D1	6
NFIA	36
LOC104971724	6
C3H1orf87	6
LOC530929	4
LOC530875	1
LOC521656	3
HOOK1	13
FGGY	23
LOC112446008	2
LOC100294994	3
MYSM1	3
OMA1	5
DAB1	69
C8B	1
C8A	2
FYB2	6
PRKAA2	5
PLPP3	2
USP24	14
TMEM61	1
DHCR24	1
LEXM	2
TTC4	2
MROH7	3
SSBP3	1
MRPL37	1
CYB5RL	2
CDCP2	1
TCEANC2	2
TMEM59	1
HSPB11	8
YIPF1	2
NDC1	4
GLIS1	3
MAGOH	1
SLC1A7	3
LOC100297152	1
SCP2	18
ECHDC2	1
ZYG11A	3
ZYG11B	9
COA7	2
ZCCHC11	14
ORC1	1
LOC101905708	2
CC2D1B	1
ZFYVE9	11
TXNDC12	1
RAB3B	5
NRDC	2
OSBPL9	25
EPS15	10
TTC39A	1
RNF11	5
LOC112445887	1
C3H1orf185	3
LOC112446015	2
FAF1	36
ELAVL4	2
AGBL4	61
SPATA6	11
SKINT1	1
LOC112445888	1
LOC112445889	5
TRABD2B	5
FOXD2	1
CMPK1	4
STIL	4
LOC100847677	2
CYP4A22	1
EFCAB14	3
MOB3C	1
MKNK1	1
KNCN	1
LOC513210	1
UQCRH	1
LRRC41	2
LURAP1	1
PIK3R3	11
MAST2	16
IPP	2
GPBP1L1	5
CCDC17	1
NASP	3
TESK2	11
ZSWIM5	12
LOC112446022	1
EIF2B3	9
PTCH2	1
TCTEX1D4	1
KIF2C	2
ARMH1	5
TMEM53	2
RNF220	10
ERI3	5
KLF17	5
SLC6A9	1
LOC112446029	2
ST3GAL3	9
FAM183A	1
LOC531090	6
LOC107131368	5
ERMAP	1
TMEM269	1
CCDC30	10
ZMYND12	1
LOC101907688	1
LOC101907688	1
FOXJ3	7
HIVEP3	14
SCMH1	13
CTPS1	3
NFYC	1
ZNF684	3
SMAP2	3
ZMPSTE24	1
RLF	5
BMP8B	1
PABPC4	1
BMP8A	2
MACF1	16
RHBDL2	2
GJA9	1
MYCBP	1
RRAGC	3
UTP11	1
SF3A3	3
INPP5B	3
MTF1	2
EPHA10	1
RSPO1	1
MEAF6	4
GRIK3	5
OSCP1	1
STK40	1
SH3D21	1
THRAP3	6
TRAPPC3	1
ADPRHL2	1
AGO3	21
AGO1	5
CLSPN	1
PSMB2	1
KIAA0319L	4
ZMYM4	15
ZMYM1	2
ZMYM6	6
DLGAP3	2
SMIM12	1
C3H1orf94	3
CSMD2	24
EFHD1	2
GIGYF2	15
NGEF	3
INPP5D	7
ATG16L1	2
DGKD	5
USP40	11
UGT1A6	5
TRPM8	1
LOC101904718	6
LOC112445893	2
LOC112445894	2
SH3BP4	2
LOC112446038	2
AGAP1	18
ASB18	4
IQCA1	7
LOC112445895	1
COPS8	4
COL6A3	3
RAB17	2
LRRFIP1	5
RBM44	6
UBE2F	3
SCLY	2
ILKAP	2
TRAF3IP1	2
ASB1	1
LOC107132358	1
HDAC4	8
LOC112446043	1
NDUFA10	2
LOC112445917	1
CSF2RA	1
GPC1	1
KIF1A	2
SNED1	2
FARP2	2
GAL3ST2	2
VSTM2A	4
COBL	12
GRB10	3
DDC	2
IKZF1	2
LOC112446353	1
SPATA48	2
ZPBP	10
VWC2	7
LOC101904266	1
ABCA13	12
LOC107132371	1
UPP1	1
C4H7orf57	2
SUN3	3
LOC100847712	4
CDK14	45
LOC104971924	1
MTERF1	1
AKAP9	9
CYP51A1	1
LRRD1	2
KRIT1	2
ANKIB1	8
LOC104971926	1
GATAD1	1
PEX1	8
RBM48	1
FAM133B	4
CDK6	15
LOC112446356	1
VPS50	12
CALCR	11
GNGT1	1
GNG11	1
BET1	2
COL1A2	3
LOC104971940	1
CASD1	2
SGCE	5
PEG10	1
PPP1R9A	36
PON1	2
PON2	3
ASB4	6
PDK4	1
DYNC1I1	13
SLC25A13	12
SEM1	2
LOC618297	6
LOC101906304	2
LOC107131371	1
SDHAF3	10
ASNS	13
C1GALT1	8
COL28A1	7
MIOS	9
UMAD1	26
LOC112446357	11
GLCCI1	9
ICA1	5
NXPH1	18
LOC100297616	5
NDUFA4	1
PHF14	23
THSD7A	31
TMEM106B	4
VWDE	9
LOC101906705	3
LOC104971960	1
SCIN	10
LOC112446323	1
ETV1	7
DGKB	89
AGMO	38
MEOX2	10
LOC101907126	1
LOC100337328	1
LOC107132382	1
ISPD	31
LRRC72	6
ANKMY2	2
BZW2	4
TSPAN13	1
AGR2	1
AGR3	2
LOC101907877	17
AHR	3
SNX13	13
HDAC9	72
LOC112446361	1
TWISTNB	1
LOC104971979	1
LOC104971979	1
TMEM196	12
MACC1	16
ITGB8	3
ABCB5	13
LOC104971984	8
SP4	5
LOC112446362	2
LOC104968411	28
CDCA7L	13
RAPGEF5	11
LOC107132385	3
LOC101907978	1
TOMM7	1
FAM126A	20
KLHL7	4
NUPL2	3
GPNMB	4
MALSU1	1
IGF2BP3	7
TRA2A	1
CCDC126	3
DBF4	2
SLC25A40	7
LOC785370	3
LOC100296627	2
RUNDC3B	19
LOC101902435	8
ABCB1	5
ABCB4	5
CROT	5
TMEM243	1
DMTF1	5
KIAA1324L	24
GRM3	15
LOC101904927	7
LOC101904927	1
LOC112446474	2
LOC781830	1
LOC104969864	13
SEMA3D	20
LOC112446326	2
SEMA3A	67
SEMA3E	24
PCLO	41
CACNA2D1	58
HGF	12
SEMA3C	27
LOC782615	3
LOC518526	6
CD36	19
GNAT3	5
GNAI1	9
LOC100296900	1
MAGI2	91
PHTF2	19
TMEM60	1
RSBN1L	6
LOC100848405	5
PTPN12	12
LOC104972024	1
LOC101904948	3
GSAP	6
CCDC146	13
FAM185A	8
FBXL13	12
ARMC10	8
NAPEPLD	1
[truncated: 9,985 more rows]

## Sheet: B. indicus
Excel spread sheet of nucleotide motifs bound by TashAT2 in gene coding (RNA) regions of B. indicus genome.
B. indicus Gene	AT Hook Binding Motifs
LOC109563630	1
CLIC6	1
RCAN1	4
SMIM11A	1
ITSN1	8
CRYZL1	2
LOC109562004	1
SON	6
GART	1
IFNAR1	2
LOC109574324	1
LOC109572614	1
OLIG2	1
C1H21orf62	1
PAXBP1	1
SYNJ1	9
URB1	1
HUNK	7
SCAF4	3
SOD1	1
TIAM1	7
LOC109562135	1
GRIK1	28
BACH1	1
MAP3K7CL	6
CCT8	1
USP16	2
RWDD2B	1
LTN1	5
N6AMT1	1
ADAMTS5	5
CYYR1	13
LOC109558653	2
APP	26
GABPA	4
JAM2	7
MRPL39	3
NCAM2	37
TMPRSS15	16
CHODL	1
C1H21orf91	3
BTG3	2
CXADR	1
USP25	22
NRIP1	6
SAMSN1	8
HSPA13	1
LOC109560994	6
RBM11	1
LOC109562186	13
ROBO2	70
ROBO1	53
GBE1	25
CADM2	37
VGLL3	3
CHMP2B	5
POU1F1	3
HTR1F	2
ZNF654	8
C1H3orf38	1
EPHA3	43
PROS1	4
ARL13B	13
EPHA6	108
ARL6	3
CRYBG3	8
RIOX2	2
GABRR3	5
LOC109563934	1
LOC109562260	1
LOC109562290	1
LOC109563964	1
LOC109562321	1
CLDND1	1
GPR15	1
DCBLD2	4
COL8A1	11
FILIP1L	18
CMSS1	5
LOC109565637	3
TBC1D23	3
TOMM70	6
LNP1	3
TMEM45A	14
ADGRG7	3
TFG	2
ABI3BP	25
IMPG2	9
LOC109562375	3
LOC109567520	4
LOC109567806	1
PCNP	5
ZBTB11	1
CEP97	1
NXPE3	4
NFKBIZ	1
ZPLD1	6
ALCAM	22
CBLB	21
BBX	28
DPPA2	1
MORC1	7
LOC109570129	7
DZIP3	10
KIAA1524	8
MYH15	5
HHLA2	1
IFT57	3
CD47	9
NECTIN3	1
CD96	8
PLCXD2	3
PHLDB2	22
ABHD10	1
TMPRSS7	2
C1H3orf52	1
GCSAM	1
SLC9C1	7
BTLA	1
ATG3	3
SLC35A5	3
CCDC80	2
LOC109562488	3
NEPRO	1
CD200R1	2
BOC	1
CFAP44	12
SPICE1	1
SIDT1	4
USF3	5
ATP6V1A	2
GRAMD1C	6
CCDC191	3
DRD3	3
TIGIT	1
ZBTB20	62
GAP43	3
LSAMP	40
UPK1B	1
B4GALT4	1
ARHGAP31	5
TMEM39A	3
POGLUT1	2
TIMMDC1	2
CD80	2
ADPRH	2
PLA1A	1
MAATS1	7
NR1I2	1
GSK3B	5
LOC109578227	7
GPR156	8
LRRC58	3
HGD	4
RABL3	7
STXBP5L	34
POLQ	11
FBXO40	1
HCLS1	5
GOLGB1	6
IQCB1	3
EAF2	2
SLC15A2	3
LOC109554059	1
ILDR1	8
CD86	1
CASR	3
CSTA	1
CCDC58	1
FAM162A	1
WDR5B	1
KPNA1	2
PARP9	2
DTX3L	1
PARP14	3
HSPBAP1	4
DIRC2	8
SEMA5B	2
PDIA5	1
SEC22A	5
ADCY5	8
HACD2	14
MYLK	3
CCDC14	7
ROPN1	1
LOC109555900	14
LOC109555919	11
UMPS	8
ITGB5	3
MUC13	4
HEG1	2
SLC12A8	7
ZNF148	18
SNX4	4
OSBPL11	15
IQCG	1
LRCH3	9
FYTTD1	2
RUBCN	6
LOC109562630	4
TNK2	2
TFRC	8
SLC51A	1
PCYT1A	2
TCTEX1D2	1
TM4SF19	1
UBXN7	1
RNF168	1
LOC109556229	4
NRROS	2
CEP19	1
SENP5	3
NCBP2	1
DLG1	25
PPP1R2	2
ACAP2	19
XXYLT1	3
TMEM44	2
LSG1	2
ATP13A3	2
GP5	2
OPA1	12
ATP13A4	11
ATP13A5	5
LOC109556586	1
LOC109556603	1
MB21D2	2
FGF12	63
CCDC50	4
UTS2B	1
OSTN	6
LOC109562705	1
GMNC	1
IL1RAP	6
CLDN16	3
LOC109564188	1
CLDN1	1
P3H2	11
TP63	17
TPRG1	5
LPP	44
BCL6	1
SST	1
MASP1	3
ST6GAL1	6
RFC4	1
LOC109562726	1
FETUB	1
DNAJB11	1
TBCCD1	1
DGKG	12
ETV5	2
LOC109562737	1
TRA2B	3
IGF2BP2	7
SENP2	3
LIPH	9
MAP3K13	12
EHHADH	2
C1H3orf70	7
VPS8	23
DVL3	2
LOC109557464	2
ABCC5	2
PARL	1
YEATS2	6
KLHL24	5
KLHL6	2
MCF2L2	7
B3GNT5	3
MCCC1	6
DCUN1D1	1
ATP11B	14
FXR1	10
CCDC39	3
PEX5L	12
USP13	5
NDUFB5	1
ACTL6A	3
GNB4	19
MFN1	2
ZNF639	1
KCNMB3	5
PIK3CA	7
ZMAT3	3
KCNMB2	2
TBL1XR1	13
NAALADL2	171
LOC109562880	19
SPATA16	20
ECT2	6
NCEH1	3
FNDC3B	23
TMEM212	1
PLD1	26
TNIK	20
EIF5A2	1
SLC7A14	4
SKIL	5
PRKCI	9
PHC3	10
GPR160	3
SEC62	6
SAMD7	2
LRRC31	1
LRRC34	4
MYNN	1
MECOM	43
LOC109562904	7
LOC109562912	3
GOLIM4	5
LOC109564383	4
SERPINI1	5
PDCD10	7
WDR49	17
LOC109558573	3
SERPINI2	4
ZBBX	14
BCHE	7
SI	25
SPTSSB	2
NMD3	8
B3GALNT1	1
PPM1L	13
KPNA4	11
SMC4	3
IFT80	2
LOC109563010	3
IL12A	3
LOC109558846	33
IQCJ	11
MFSD1	2
RARRES1	2
GFM1	4
MLF1	4
LOC109558956	1
LOC109563036	40
VEPH1	15
LEKR1	21
TIPARP	3
SSR3	2
KCNAB1	17
GMPS	12
SLC33A1	2
C1H3orf33	3
PLCH1	9
MME	5
GPR149	6
DHX36	1
ARHGEF26	13
IGSF10	1
LOC109559173	10
P2RY12	1
P2RY13	1
LOC109563090	3
CLRN1	2
LOC109563105	2
LOC109559243	4
LOC109563112	2
LOC109559250	5
EIF2A	2
TSC22D2	7
RNF13	18
ANKUB1	4
WWTR1	7
TM4SF4	1
TM4SF18	2
LOC109564525	2
CP	6
HPS3	5
HLTF	2
CPA3	2
CPB1	4
AGTR1	2
LOC109563123	2
LOC109559449	2
LOC109559455	6
PLSCR4	3
PLOD2	9
C1H3orf58	5
SLC9A9	49
CHST2	1
U2SURP	7
PCOLCE2	10
TRPC1	9
PLS1	11
ATR	15
XRN1	14
GK5	5
TFDP2	6
ATP1B3	3
GRK7	2
RNF7	1
RASA2	12
ZBTB38	4
PXYLP1	5
SPSB4	5
SLC25A36	5
TRIM42	1
CLSTN2	21
RBP1	2
RBP2	1
COPB2	3
PIK3CB	19
CEP70	4
MRAS	1
NME9	2
ARMC8	9
DZIP1L	3
NCK1	6
SLC35G2	8
LOC109560077	8
LOC109563242	26
PCCB	4
MSL2	1
PPP2R3A	20
EPHB1	3
CEP63	5
ANAPC13	1
RYK	9
SLCO2A1	1
RAB6B	1
TF	2
TMEM108	22
NPHP3	4
UBA5	4
ACAD11	7
ACKR4	1
DNAJC13	15
ACPP	1
LOC109563279	21
LOC109563286	8
MRPL3	4
NEK11	11
ASTE1	1
ATP2C1	12
PSMG1	1
BRWD1	8
HMGN1	1
LOC109560460	6
B3GALT5	2
IGSF5	5
DSCAM	35
BACE2	5
FAM3B	2
MX2	1
MX1	3
TMPRSS2	2
RIPK4	2
C2CD2	2
UMODL1	1
ABCG1	1
LOC109563324	1
RSPH1	1
SLC37A1	1
PDE9A	1
CBS	1
ADARB1	3
UBE2G2	1
TSPEAR	4
TRAPPC10	4
LOC109564706	2
HSF2BP	3
COL18A1	1
SLC19A1	1
SPATC1L	1
MCM3AP	1
PCNT	2
LOC109561362	1
DIP2A	3
S100B	1
PRMT2	1
LOC109563394	1
FBXO25	4
TDRP	5
LOC109563405	1
RUNX1	1
CBR3	1
DOPEY2	2
MORC3	3
CHAF1B	2
LOC109561540	2
LOC109563430	2
HLCS	7
PIGP	1
TTC3	9
DYRK1A	4
KCNJ6	3
ERG	7
PIK3R4	4
LOC109563454	12
COL6A5	7
LOC109563465	7
CAPN7	4
SH3BP5	1
COLQ	2
HACL1	3
BTD	1
ANKRD28	10
LOC109561822	1
OXNAD1	1
RFTN1	3
DAZL	1
PLCL2	4
TBC1D5	34
SATB1	4
LOC109563533	12
LOC109563544	5
EFHB	4
RAB5A	1
PP2D1	1
KAT2B	5
SGO1	2
LOC109561910	1
LGSN	4
OCA2	16
HERC2	12
NIPA1	1
NIPA2	2
CYFIP1	2
TUBGCP5	6
IMP4	2
FAM168B	6
PLEKHB2	1
UGGT1	11
SAP130	5
AMMECR1L	1
POLR2D	1
WDR33	9
SFT2D3	1
MYO7B	2
IWS1	1
MAP3K2	2
NAB1	1
NEMP2	1
MFSD6	1
INPP1	1
HIBCH	13
MSTN	3
PMS1	12
OSGEPL1	2
ASNSD1	3
SLC40A1	1
LOC109565629	1
LOC109565641	1
WDR75	2
COL5A2	20
LOC109565662	4
COL3A1	4
RPP38	1
DIRC1	2
GULP1	26
TFPI	6
CALCRL	16
ZSWIM2	2
FAM171B	8
ITGAV	12
ZC3H15	4
FSIP2	6
ZNF804A	10
NUP35	6
LOC109565787	7
LOC109575035	5
FRZB	5
DNAJC10	7
PDE1A	28
PPP1R1C	9
SSFA2	3
CERKL	3
ITGA4	5
UBE2E3	8
CWC22	5
ZNF385B	36
SESTD1	9
CCDC141	20
TTN	21
PLEKHA3	1
DFNB59	1
OSBPL6	4
RBM45	2
PDE11A	28
AGPS	23
LOC109575053	2
NFE2L2	1
MTX2	10
HOXD13	1
LNPK	6
ATF2	11
CHN1	3
WIPF1	8
GPR155	8
SCRN3	4
CIR1	2
OLA1	25
CDCA7	1
MAP3K20	15
RAPGEF4	23
PDK1	5
ITGA6	6
METAP1D	4
HAT1	4
SLC25A12	8
DYNC1I2	5
LOC109566515	7
DCAF17	4
METTL8	3
TLK1	15
GORASP2	1
ERICH2	3
SP5	1
MYO3B	19
UBR3	25
METTL5	1
SSB	2
LOC109566721	3
CCDC173	1
PPIG	6
FASTKD1	1
KLHL41	1
BBS5	1
LOC109566795	3
LOC109575161	1
LOC109575173	5
LOC109566789	2
LRP2	5
DHRS9	5
ABCB11	4
SPC25	2
NOSTRIN	2
CERS6	7
LOC109575194	11
STK39	14
B3GALT1	31
XIRP2	7
SCN7A	5
SCN9A	8
SCN1A	11
TTC21B	8
GALNT3	5
CSRNP3	5
SCN2A	5
SCN3A	18
SLC38A11	3
COBLL1	18
GRB14	10
FIGN	11
KCNH7	60
GCA	5
IFIH1	4
FAP	4
GCG	1
DPP4	4
SLC4A10	27
PSMD14	16
TANK	16
RBMS1	16
ITGB6	3
PLA2R1	9
LOC109575294	3
LOC109567361	7
LOC109567356	4
MARCH7	7
BAZ2B	50
WDSUB1	1
TANC1	8
PKP4	13
CCDC148	13
ACVR1	5
ACVR1C	2
CYTIP	8
ERMN	1
GPD2	10
NR4A2	1
KCNJ3	13
GALNT13	51
ARL6IP6	1
FMNL2	11
STAM2	5
CACNB4	10
ARL5A	5
NEB	20
RIF1	5
TNFAIP6	4
LOC109567853	1
RBM43	2
RND3	1
MMADHC	2
LYPD6	3
LYPD6B	2
KIF5C	5
EPC2	15
MBD5	19
ORC4	6
ACVR2A	6
ZEB2	11
LOC109567996	2
GTDC1	22
ARHGAP15	51
KYNU	13
LRP1B	183
NXPH2	10
SPOPL	5
HNMT	5
THSD7B	2
DARS	7
MCM6	2
LCT	5
UBXN4	1
R3HDM1	10
ZRANB3	10
RAB3GAP1	12
MAP3K19	7
CCNT2	4
ACMSD	3
TMEM163	13
MGAT5	16
NCKAP5	7
LOC109568395	4
LYPD1	2
SLC35F5	7
ACTR3	2
DPP10	135
DDX18	1
CCDC93	6
INSIG2	3
MARCO	3
STEAP3	1
C2H2orf76	5
SCTR	2
CFAP221	7
PTPN4	16
EPB41L5	8
RALB	3
GLI2	2
TFCP2L1	2
CLASP1	12
CNTNAP5	62
GYPC	3
GLS	3
STAT1	3
STAT4	12
MYO1B	14
NABP1	2
TMEFF2	25
SLC39A10	6
DNAH7	19
STK17B	5
HECW2	19
CCDC150	5
GTF3C3	4
C2H2orf66	1
PGAP1	12
ANKRD44	26
SF3B1	4
COQ10B	2
LOC109569074	2
RFTN2	5
BOLL	9
PLCL1	24
SATB2	13
LOC109575551	6
C2H2orf69	1
TYW5	4
SPATS2L	13
KCTD18	1
SGO2	1
AOX1	5
LOC109569310	4
LOC109569328	3
BZW1	1
CLK1	1
NIF3L1	3
ORC2	7
FAM126B	9
NDUFB3	2
CFLAR	6
CASP8	1
TRAK2	2
ALS2CR11	12
LOC109569565	2
LOC109575592	19
LOC109575601	3
LOC109569585	3
ALS2	5
CDK15	4
KIAA2012	9
SUMO1	3
BMPR2	8
FAM117B	3
ICA1L	3
WDR12	1
CARF	8
LOC109569719	5
LOC109569731	13
LOC109569739	8
ABI2	11
RAPH1	4
ICOS	6
PARD3B	88
INO80D	6
NDUFS1	7
EEF1B2	1
GPR1	2
ADAM23	16
DYTN	6
MDH1B	1
FASTKD2	2
CPO	1
KLF7	4
CREB1	8
CCNYL1	3
FZD5	1
PLEKHM3	10
LOC109576830	1
LOC109570228	3
IDH1	2
PIKFYVE	8
LOC109570289	1
PTH2R	8
MAP2	31
UNC80	18
RPE	1
KANSL1L	8
ACADL	8
MYL1	6
LANCL1	2
CPS1	9
LOC109575688	13
LOC109575697	27
IKZF2	16
SPAG16	86
VWC2L	15
BARD1	8
MARCH4	1
SMARCAL1	2
RPL37A	1
IGFBP5	2
TNS1	4
ARPC2	1
VIL1	1
USP37	7
CNOT9	6
PLCD4	1
STK36	1
TTLL4	1
LOC109570716	2
LOC109570771	1
CFAP65	1
NHEJ1	3
SLC23A3	1
SLC4A3	1
EPHA4	9
PAX3	5
SGPP2	2
FARSB	3
MOGAT1	1
ACSL3	6
AP1S3	1
WDFY1	3
MRPL44	1
FAM124B	1
CUL3	4
DOCK10	21
NYAP2	4
LOC109571346	1
IRS1	6
RHBDD1	6
COL4A4	4
COL4A3	20
MFF	1
TM4SF20	2
AGFG1	8
SLC19A3	2
DAW1	4
SPHKAP	11
LOC109576981	2
DNER	6
TRIP12	10
FBXO36	10
SLC16A14	3
SP110	1
SP140	10
LOC109571834	7
CAB39	6
SPATA3	1
PSMD1	6
ARMC9	6
NMUR1	2
PDE6D	4
COPS7B	2
DIS3L2	18
PHC2	2
TRIM62	2
AZIN2	2
AK2	1
RNF19B	1
S100PBP	3
YARS	3
SYNC	3
RBBP4	4
ZBTB8A	1
HDAC1	2
TXLNA	1
KPNA6	3
TMEM39B	2
KHDRBS1	2
PTP4A2	3
SPOCD1	1
FABP3	1
ZCCHC17	3
SNRNP40	1
PUM1	8
SDC3	1
LOC109572687	6
PTPRU	4
SRSF4	3
EPB41	9
OPRD1	1
YTHDF2	3
GMEB1	3
TAF12	1
TRNAU1AP	3
RCC1	1
PHACTR4	5
SESN2	1
DNAJC8	2
RPA2	1
PPP1R8	1
STX12	2
FAM76A	2
WASF2	3
GPR3	1
WDTC1	2
SLC9A1	1
ARID1A	2
DHDDS	1
CEP85	5
PDIK1L	2
EXTL1	1
PAFAH2	2
STMN1	2
SELENON	1
LOC109573672	1
TMEM57	9
TMEM50A	3
RSRP1	2
CLIC4	5
LOC109573758	1
SRRM1	5
STPG1	1
IFNLR1	1
IL22RA1	2
MYOM3	1
CNR2	1
ELOA	1
ASAP3	2
TCEA3	2
ZNF436	1
HNRNPR	2
LUZP1	1
KDM1A	4
C2H1orf234	1
LACTBL1	1
EPHB2	1
ZBTB40	1
LOC109576147	2
USP48	5
RAP1GAP	2
ALPL	1
ECE1	2
EIF4G3	30
HP1BP3	6
KIF17	2
PLA2G2C	3
OTUD3	1
TMCO4	1
HTR6	1
MINOS1	3
CAPZB	1
LOC109574475	1
UBR4	6
ALDH4A1	1
TAS1R2	1
PAX7	1
IGSF21	4
ARHGEF10L	3
PADI3	1
PADI1	1
SDHB	2
CROCC	1
SPATA21	3
LOC109574681	1
ARHGEF19	1
LOC109577400	1
LOC109556662	3
TBX19	1
SFT2D2	1
TIPRL	4
GPR161	2
DCAF6	14
MPC2	6
ADCY10	4
MPZL1	2
RCSD1	3
CREG1	1
CD247	5
POU2F1	8
DUSP27	2
GPA33	2
MAEL	2
TADA1	2
FAM78B	3
UCK2	2
TMCO1	3
ALDH9A1	1
MGST3	2
LRRC52	2
RXRG	2
LMX1A	7
PBX1	11
NUF2	5
LOC109577873	3
HSD17B7	4
DDR2	8
UAP1	3
UHMK1	2
SH2D1B	2
C3H1orf226	9
OLFML2B	3
ATF6	15
DUSP12	1
LOC109578151	1
LOC109578180	1
CFAP126	1
NECTIN4	1
ADAMTS4	1
LOC109556961	1
LY9	3
LOC109578501	1
SLAMF7	4
CD48	1
SLAMF1	4
CD84	1
NHLH1	1
DCAF8	1
ATP1A4	1
PIGM	1
LOC109556971	1
LOC109578927	1
SPTA1	3
LOC109578976	1
LOC109556982	1
LOC109556707	1
LOC109556709	1
KIRREL	2
LOC109579056	1
LOC109556720	5
LOC109579077	2
FCRL3	2
FCRL4	2
FCRL5	6
LOC109579134	4
LOC109579146	3
ARHGEF11	2
PEAR1	1
NTRK1	2
PRCC	1
CCT3	2
TMEM79	1
SMG5	1
PMF1	1
SLC25A44	3
SEMA4A	2
UBQLN4	1
LOC109553447	1
LOC109553492	2
DAP3	2
ASH1L	11
PKLR	1
CKS1B	1
KCNN3	4
TDRD10	2
SHE	1
IL6R	1
UBAP2L	2
TPM3	1
NUP210L	13
RAB13	2
CREB3L4	1
GATAD2B	3
INTS3	1
LOC109556730	2
LELP1	1
LOC109556740	2
LOC109556745	2
S100A11	1
S100A10	2
THEM4	4
TDRKH	1
LOC109554924	1
SNX27	7
TUFT1	1
CGN	2
POGZ	3
PIP5K1A	2
LYSMD1	2
GABPB2	3
CDC42SE1	1
BNIPL	1
SETDB1	1
ARNT	2
CTSS	3
HORMAD1	1
GOLPH3L	7
LOC109555397	1
RPRD2	4
VPS45	9
OTUD7B	7
LOC109556752	6
LIX1L	1
ANKRD35	1
POLR3C	1
RNF115	6
PDZK1	1
LOC109556755	1
GJA5	3
ACP6	1
BCL9	6
LOC109556756	1
CHD1L	6
FMO5	3
PRKAB2	1
LOC109555849	13
SEC22B	3
NOTCH2	14
LOC109557024	1
REG4	2
ZNF697	1
HAO2	1
WARS2	8
TBX15	5
LOC109556762	3
SPAG17	11
WDR3	1
GDAP2	3
LOC109555865	4
LOC109555868	4
LOC109556767	2
VTCN1	1
TTF2	3
CD101	1
PTGFRN	6
CD2	1
IGSF3	1
CD58	4
MAB21L3	1
SLC22A15	9
CASQ2	3
NGF	3
TSPAN2	2
SYCP1	19
CSDE1	1
NRAS	1
AMPD1	2
DENND2C	7
TRIM33	13
SYT6	1
HIPK1	5
DCLRE1B	1
PTPN22	7
RSBN1	4
PHTF1	3
MAGI3	18
LRIG2	3
SLC16A1	1
LOC109555916	1
CAPZA1	5
ST7L	11
KCND3	6
DDX20	1
LOC109555930	1
RAP1A	4
ADORA3	1
ATP5F1	3
LOC109555935	1
LOC109555941	1
CHIA	1
DENND2D	1
CEPT1	4
DRAM2	3
LRIF1	2
CD53	1
LOC109556781	6
SLC16A4	2
AHCYL1	3
EPS8L3	1
LOC109555966	1
AMPD2	1
GNAI3	3
SYPL2	1
LOC109555981	1
PSMA5	1
SORT1	2
SARS	1
KIAA1324	1
WDR47	10
CLCC1	2
GPSM2	10
STXBP3	5
FAM102B	5
LOC109556790	5
LOC109556791	4
LOC109556792	3
LOC109555996	6
VAV3	42
LOC109555997	3
LOC109556000	2
AMY2B	3
RNPC3	2
COL11A1	35
OLFM3	24
DPH5	7
SLC30A7	14
EXTL2	3
LOC109556012	2
LOC109556011	2
CDC14A	19
DBT	2
RTCA	2
SASS6	2
MFSD14A	7
SLC35A3	3
AGL	10
FRRS1	8
PALMD	1
PLPPR4	4
PLPPR5	11
LOC109557051	1
SNX7	8
DPYD	80
PTBP2	11
LOC109556803	5
ALG14	8
SLC44A3	2
ABCD3	6
ARHGAP29	10
ABCA4	4
GCLM	3
DNTTIP2	2
BCAR3	1
FNBP1L	23
DR1	1
CCDC18	10
TMED5	3
MTF2	7
FAM69A	4
EVI5	15
RPAP2	10
GLMN	2
C3H1orf146	3
KIAA1107	6
EPHX4	4
BRDT	6
TGFBR3	11
CDC7	5
HFM1	13
ZNF644	14
LOC109556072	1
ZNF326	6
LRRC8D	9
LRRC8C	6
LRRC8B	1
LOC109556077	1
LOC109556078	1
LOC109557059	2
LOC109556079	1
LOC109556080	2
LOC109556816	1
LOC109556817	2
LOC109556081	1
LOC109556087	2
LOC109556818	2
LOC109556085	3
LOC109556083	1
LOC109556088	2
LOC109556088	1
LOC109556091	2
LOC109556092	1
KYAT3	5
GTF2B	5
LOC109556819	5
PKN2	18
LMO4	1
HS2ST1	14
SELENOF	2
SH3GLB1	5
LOC109556104	6
LOC109556105	4
CLCA4	2
CLCA1	1
CLCA2	1
ODF2L	5
COL24A1	17
ZNHIT6	2
LOC109556118	6
LOC109556119	2
SYDE2	7
BCL10	1
MCOLN3	3
MCOLN2	15
LPAR3	4
SSX2IP	1
CTBS	3
SPATA1	19
GNG5	1
LOC109556136	1
SAMD13	2
PRKACB	11
TTLL7	13
ADGRL2	11
ADGRL4	16
IFI44	2
IFI44L	5
PTGFR	7
GIPC2	3
DNAJB4	2
FUBP1	4
NEXN	5
MIGA1	7
USP33	1
ZZZ3	9
AK5	15
LOC109556153	9
LOC109556835	8
LOC109556836	1
ST6GALNAC3	60
ASB17	3
MSH4	9
RABGGTB	2
ACADM	5
SLC44A5	26
LHX8	1
TYW3	2
CRYZ	2
ERICH3	13
LOC109556161	29
FPGT	3
LRRIQ3	15
LOC109556842	5
NEGR1	91
ZRANB2	4
PTGER3	11
CTH	3
ANKRD13C	7
SRSF11	3
LRRC40	6
LRRC7	39
DEPDC1	3
RPE65	3
WLS	6
DIRAS3	2
GNG12	6
IL12RB2	2
IL23R	6
C3H1orf141	8
SLC35D1	3
MIER1	11
WDR78	11
TCTEX1D1	1
SGIP1	21
PDE4B	1
LOC109556193	22
LEPR	10
LOC109556846	7
AK4	10
LOC109556201	1
JAK1	5
RAVER2	19
CACHD1	12
UBE2U	1
ROR1	14
PGM1	4
EFCAB7	7
ITGB3BP	6
ALG6	1
ATG4C	11
DOCK7	11
USP1	2
PATJ	30
TM2D1	6
NFIA	35
C3H1orf87	6
LOC109556228	4
LOC109556230	3
LOC109556861	1
LOC109556231	9
FGGY	23
MYSM1	3
OMA1	4
DAB1	22
C8B	1
LOC109557078	1
C3H1orf168	5
PRKAA2	5
USP24	11
TMEM61	1
DHCR24	1
LEXM	2
TTC4	2
MROH7	3
SSBP3	1
LOC109556264	2
CDCP2	1
TCEANC2	2
TMEM59	1
HSPB11	1
LOC109556269	1
DIO1	2
YIPF1	1
NDC1	3
GLIS1	1
MAGOH	1
SLC1A7	3
SCP2	20
LOC109556286	1
ZYG11A	2
ZYG11B	10
LOC109556289	2
LOC109556293	2
ZCCHC11	8
PRPF38A	1
ORC1	1
CC2D1B	1
LOC109556296	11
TXNDC12	1
RAB3B	5
NRDC	2
OSBPL9	23
EPS15	10
RNF11	4
FAF1	34
ELAVL4	2
AGBL4	8
SPATA6	10
LOC109557088	1
TRABD2B	5
FOXD2	1
CMPK1	4
STIL	4
LOC109557089	2
LOC109556328	1
EFCAB14	3
MOB3C	1
MKNK1	1
LOC109556884	1
NSUN4	1
LOC109556339	1
LRRC41	2
LURAP1	1
LOC109556345	10
MAST2	5
IPP	3
GPBP1L1	3
CCDC17	1
NASP	3
TESK2	3
ZSWIM5	3
EIF2B3	9
PTCH2	1
PLK3	1
KIF2C	2
C3H1orf228	5
TMEM53	2
ERI3	5
SLC6A9	1
ST3GAL3	10
FAM183A	1
ERMAP	1
TMEM269	1
CCDC30	3
PPCS	3
ZMYND12	1
FOXJ3	6
SCMH1	8
CTPS1	2
NFYC	1
ZNF684	1
ZMPSTE24	1
RLF	5
LOC109556908	1
NT5C1A	1
MACF1	14
LOC109556910	1
RHBDL2	2
GJA9	1
MYCBP	1
RRAGC	3
UTP11	1
SF3A3	3
INPP5B	3
MTF1	3
MEAF6	4
GRIK3	3
OSCP1	1
SH3D21	1
THRAP3	6
ADPRHL2	1
LOC109556510	19
LOC109556512	5
CLSPN	1
PSMB2	1
KIAA0319L	4
ZMYM4	15
ZMYM1	2
ZMYM6	6
DLGAP3	2
SMIM12	1
C3H1orf94	3
CSMD2	6
EFHD1	2
GIGYF2	17
NGEF	2
LOC109556923	5
LOC109556542	4
ATG16L1	2
DGKD	2
USP40	8
TRPM8	1
SH3BP4	2
AGAP1	18
ASB18	4
IQCA1	5
COPS8	4
COL6A3	3
RAB17	1
LRRFIP1	5
RBM44	6
UBE2F	3
SCLY	2
ILKAP	2
TRAF3IP1	2
ASB1	2
HDAC4	2
KIF1A	1
SNED1	2
LOC109556941	1
GAL3ST2	2
ZXDC	1
CHST13	1
C3H3orf22	2
CHCHD6	2
VSTM2A	4
COBL	12
DDC	3
GRB10	1
IKZF1	1
ZPBP	10
VWC2	4
CDK14	15
LOC109558185	22
SUN3	2
C4H7orf57	1
ABCA13	14
LOC109558191	2
LOC109558193	2
AKAP9	8
LOC109558194	1
LRRD1	2
KRIT1	5
ANKIB1	9
GATAD1	1
PEX1	8
RBM48	1
FAM133B	4
CDK6	16
VPS50	11
CALCR	10
GNG11	1
BET1	2
COL1A2	3
CASD1	1
SGCE	6
PPP1R9A	34
PON1	2
PON2	1
ASB4	6
PDK4	1
DYNC1I1	11
SLC25A13	11
LOC109557854	5
SDHAF3	11
ASNS	12
C1GALT1	7
COL28A1	7
MIOS	9
UMAD1	25
GLCCI1	3
ICA1	5
NDUFA4	1
PHF14	19
THSD7A	13
TMEM106B	4
VWDE	8
LOC109557859	7
SCIN	2
ETV1	7
DGKB	89
AGMO	33
MEOX2	9
LOC109557271	1
ISPD	18
LRRC72	6
ANKMY2	2
BZW2	4
TSPAN13	1
AGR3	2
AHR	3
SNX13	11
HDAC9	69
TWISTNB	1
TMEM196	8
MACC1	2
ITGB8	8
ABCB5	11
SP4	7
LOC109557864	11
LOC109557294	19
CDCA7L	2
RAPGEF5	10
FAM126A	19
LOC109557869	2
LOC109557301	6
NUPL2	3
LOC109558080	1
GPNMB	4
MALSU1	1
IGF2BP3	6
TRA2A	1
CCDC126	4
DBF4	2
SLC25A40	7
LOC109557313	1
LOC109557871	1
ABCB1	2
LOC109557316	12
LOC109557315	5
DMTF1	6
KIAA1324L	22
GRM3	7
SEMA3D	17
SEMA3A	15
SEMA3E	24
PCLO	38
CACNA2D1	62
HGF	5
SEMA3C	26
LOC109557879	2
LOC109557335	6
GNAT3	4
GNAI1	10
LOC109557880	79
LOC109557881	16
PHTF2	19
TMEM60	1
RSBN1L	6
PTPN12	12
GSAP	6
CCDC146	11
FGL2	1
FAM185A	8
FBXL13	5
LRRC17	6
ARMC10	2
NAPEPLD	5
LOC109557356	1
DNAJC2	1
SLC26A5	4
LOC109557362	2
LOC109557882	4
LOC109557883	5
LOC109557884	17
LOC109557885	15
ORC5	1
LHFPL3	31
KMT2E	14
SRPK2	12
LOC109558088	1
PUS7	3
RINT1	1
ATXN7L1	17
CDHR3	4
SYPL1	3
NAMPT	3
PIK3CG	4
PRKAR2B	9
COG5	25
DUS4L	2
BCAP29	3
SLC26A4	3
CBLL1	2
SLC26A3	2
DLD	5
NRCAM	17
PNPLA8	3
NME8	3
SFRP4	2
EPDR1	3
STARD3NL	3
CTTNBP2	8
CFTR	21
ASZ1	7
WNT2	1
ST7	19
CAPZA2	3
MET	11
CAV1	4
LOC109557416	2
TFEC	9
MDFIC	11
FOXP2	72
PPP1R3A	8
BMT2	6
TMEM168	5
IFRD1	5
ZNF277	6
DOCK4	29
LOC109557434	27
LRRN3	6
LOC109557435	23
DNAJB9	1
ELMO1	26
AOAH	10
ANLN	7
KIAA0895	2
EEPD1	5
SEPT7	10
HERPUD2	1
LOC109557897	1
TBX20	3
DPY19L2	7
DPY19L1	10
NPSR1	10
BMPER	11
BBS9	35
RP9	1
NT5C3A	5
FKBP9	3
AVL9	5
PDE1C	32
PPP1R17	1
CCDC129	10
ADCYAP1R1	1
FAM188B	5
GARS	4
GGCT	1
LOC109557904	1
LOC109557478	5
ZNRF2	9
MTURN	1
PLEKHA8	5
FKBP14	1
SCRN1	5
WIPF3	1
LOC109557487	2
LOC109557906	12
CPVL	6
CREB5	31
JAZF1	26
TAX1BP1	5
HIBADH	16
HOXA10	1
SKAP2	15
SNX10	3
HNRNPA2B1	1
NFE2L3	1
NPVF	3
C4H7orf31	7
NPY	1
STK31	8
FAM221A	1
ADAM22	17
SRI	1
STEAP4	6
ZNF804B	45
STEAP2	2
CFAP69	10
GTPBP10	2
HUS1	2
TNS3	3
ADCY1	2
RAMP3	4
CCM2	1
PPIA	1
OGDH	3
NPC1L1	2
NUDCD3	2
CAMK2B	2
GCK	1
BLVRA	6
HECW1	13
PSMA2	1
LOC109557559	10
GLI3	11
SUGCT	61
MPLKIP	1
CDK13	11
RALA	1
POU6F2	26
VPS41	13
LOC109557923	3
LSM8	7
LOC109557931	3
TSPAN12	5
ING3	3
CPED1	26
FAM3C	1
PTPRZ1	18
AASS	8
CADPS2	34
SLC13A1	9
IQUB	7
NDUFA5	1
ASB15	1
WASL	6
SPAM1	2
LOC109557935	1
GPR37	1
POT1	12
GRM8	63
ZNF800	2
FSCN3	1
SND1	7
RBM28	2
IMPDH1	1
LOC109557601	1
CALU	4
FLNC	1
TNPO3	6
LOC109557944	2
TSPAN33	1
SMO	2
AHCYL2	13
STRIP2	3
NRF1	11
UBE2H	8
ZC3HC1	1
KLHDC10	1
TMEM209	7
SSMEM1	1
LOC109557629	3
LOC109557628	3
CEP41	5
MEST	1
COPG2	7
TSGA13	2
MKLN1	13
PLXNA4	9
CHCHD3	24
LOC109557644	25
LOC109557645	23
LRGUK	6
SLC35B4	1
BPGM	1
CALD1	9
AGBL3	7
TMEM140	1
WDR91	1
CNOT4	9
NUP205	5
SLC13A4	2
MTPN	11
LOC109557951	3
CHRM2	1
PTN	8
DGKI	25
CREB3L2	7
TRIM24	5
SVOPL	5
ATP6V0A4	2
KIAA1549	1
ZC3HAV1L	1
TTC26	5
UBN2	8
LOC109557688	3
CLEC2L	1
HIPK2	7
TBXAS1	8
PARP12	2
KDM7A	2
SLC37A3	3
MKRN1	1
DENND2A	2
BRAF	9
MRPS33	1
AGK	6
LOC109557957	3
CLEC5A	1
LOC109557707	1
MGAM2	9
LOC109558140	1
LOC109557708	1
LOC109557710	1
EPHB6	1
KEL	1
PIP	3
GSTK1	2
CASP2	1
CLCN1	2
EPHA1	1
TCAF1	1
LOC109558019	1
LOC109557753	1
TPK1	31
CNTNAP2	177
CUL1	3
EZH2	3
LOC109558030	1
ZNF398	1
ZNF212	1
ZNF777	1
SSPO	1
ZNF862	2
ZNF775	1
LOC109557775	2
LOC109557782	1
LOC109557787	1
NOS3	1
ABCB8	1
RHEB	1
PRKAG2	13
GALNT11	2
KMT2C	19
XRCC2	3
ACTR3B	3
DPP6	9
PAXIP1	2
HTR5A	1
RBM33	4
LMBR1	13
UBE3C	5
DNAJB6	1
PTPRN2	9
NCAPG2	3
ESYT2	4
WDR60	1
VIPR2	1
LOC109558650	1
LOC109558299	1
TSPAN8	3
LGR5	6
ZFC3H1	4
THAP2	3
TMEM19	1
RAB21	3
TBC1D15	13
TPH2	3
LOC109558307	6
KCNC2	4
CAPS2	4
GLIPR1L1	3
GLIPR1L2	5
NAP1L1	1
BBS10	1
OSBPL8	14
ZDHHC17	7
NAV3	45
LOC109558658	6
LOC109558893	2
LOC109558317	3
LOC109558890	1
LOC109558889	6
LOC109558319	5
PEX5	2
CLSTN3	2
LPCAT3	2
PTPN6	3
LRRC23	1
COPS7A	2
CHD4	1
LOC109558325	1
LOC109558326	3
PAWR	16
PPP1R12A	23
OTOGL	9
PTPRQ	26
LIN7A	17
ACSS3	13
PPFIA2	37
CCDC59	2
METTL25	11
TMTC2	23
SLC6A15	4
TSPAN19	1
LRRIQ1	25
ALX1	2
RASSF9	2
NTS	3
MGAT4C	26
[truncated: 7,518 more rows]

## Sheet: Shared
Gene	B. taurus AT Hook Binding Motifs	B. indicus AT Hook Binding Motifs
Excel spread sheet of nucleotide motifs bound by TashAT2 in gene coding (RNA) regions of B. taurus and B. indicus genomes.
VOPP1	4	3
LANCL2	4	4
EGFR	12	11
SEC61G	1	1
NEK10	9	5
SLC4A7	21	16
CMC1	3	3
ZCWPW2	11	10
RBMS3	50	48
GADL1	11	11
STT3B	6	6
OSBPL10	13	2
GPD1L	4	4
CMTM7	3	3
DYNC1LI1	3	3
CNOT10	3	3
TRIM71	2	2
GLB1	11	4
SUSD5	2	2
FBXL2	8	3
UBP1	5	6
CLASP2	15	14
PDCD6IP	6	6
STAC	3	3
LRRFIP2	4	3
MLH1	2	2
TRANK1	1	1
DCLK3	1	1
GOLGA4	9	9
ITGA9	8	8
OXSR1	5	5
ACVR2B	1	1
EXOG	3	3
SCN5A	2	2
SCN11A	7	4
WDR48	3	5
TTC21A	2	3
SLC25A38	1	1
CTNNB1	3	3
ULK4	32	28
TRAK1	6	1
VIPR1	1	1
NKTR	1	1
HHATL	1	1
POMGNT2	1	1
SNRK	6	3
ANO10	15	16
ABHD5	3	3
TOPAZ1	5	5
ZNF445	2	2
KIF15	5	5
IRAK2	4	4
FANCD2	4	4
CRELD1	1	1
ARPC4	1	1
MTMR14	2	2
SETD5	9	8
THUMPD3	1	1
SRGAP3	7	7
RAD18	11	11
LMCD1	2	2
EDEM1	1	1
ARL8B	2	2
ITPR1	8	8
SUMF1	7	8
CRBN	1	2
TRNT1	1	1
IL5RA	2	3
CNTN4	75	57
CNTN6	27	27
CHL1	15	13
CNTN3	26	22
PDZRN3	10	10
PPP4R2	6	5
SHQ1	4	3
RYBP	3	4
EIF4E3	3	1
FOXP1	35	33
MITF	16	15
FRMD4B	15	15
LMOD3	2	2
ARL6IP5	1	1
UBA3	3	3
TMF1	4	3
EOGT	2	2
FAM19A1	37	37
SUCLG2	15	15
KBTBD8	2	1
LRIG1	4	8
SLC25A26	13	11
MAGI1	32	31
ADAMTS9	1	1
PRICKLE2	7	17
ATXN7	9	6
THOC7	3	2
SNTN	1	1
SYNPR	22	22
CADPS	27	26
PTPRG	43	28
FHIT	84	78
C22H3orf67	27	19
FAM107A	2	1
ACOX2	1	1
PDHB	1	1
PXK	2	2
RPP14	1	1
ABHD6	3	4
FLNB	7	6
SLMAP	14	6
DENND6A	7	6
ARF4	2	2
PDE12	1	2
DNAH12	25	24
APPL1	4	4
IL17RD	4	4
ARHGEF3	11	12
FAM208A	9	8
CCDC66	4	8
ERC2	61	56
SELENOK	1	1
ACTR8	2	2
CHDH	1	2
CACNA1D	8	8
DCP1A	2	2
TKT	1	1
RFT1	2	2
SFMBT1	13	13
NEK4	2	2
PBRM1	7	7
GLYCTK	1	1
WDR82	2	2
POC1A	1	1
RAD54L2	3	2
DOCK3	17	3
RASSF1	1	1
SEMA3F	1	1
RBM6	1	1
MST1R	1	1
IP6K1	2	2
RHOA	3	2
USP4	1	1
C22H3orf62	2	2
QRICH1	1	1
IP6K2	1	1
PFKFB4	1	1
MAP4	4	4
SMARCC1	14	12
SCAP	5	1
KLHL18	3	3
KIF9	1	1
SETD2	5	5
LRRC2	5	1
LTF	1	1
CCR9	3	3
SLC6A20	1	1
SACM1L	8	6
LARS2	6	6
CDCP1	4	3
SEC13	1	1
ATP2B2	6	3
SLC6A11	5	4
SLC6A1	2	2
HRH1	1	1
VGLL4	5	5
TMCC1	5	10
RPL32	1	1
TMEM40	1	1
RAF1	4	4
MKRN2	1	1
RBSN	2	2
NR2C2	5	5
FGD5	2	2
C22H3orf20	1	1
CCDC174	1	1
GRIP2	9	6
FBLN2	3	2
RUVBL1	2	1
KBTBD12	2	2
CHCHD6	1	2
ZXDC	1	1
ZNF451	9	5
BEND6	6	4
BMP5	13	3
HMGCLL1	15	9
GFRAL	9	6
HCRTR2	9	7
FAM83B	3	4
TINAG	7	4
MLIP	32	21
LRRC1	4	4
VPS52	1	1
PHF1	1	1
ITPR3	2	2
LEMD2	1	1
HMGA1	2	2
NUDT3	4	2
C23H6orf106	13	13
UHRF1BP1	3	3
ANKS1A	2	2
TCP11	5	2
PPARD	2	2
TEAD3	2	2
TULP1	1	1
FKBP5	6	5
ARMC12	1	1
SRPK1	3	3
SLC26A8	2	3
MAPK14	7	6
BRPF3	1	1
PNPLA1	3	1
PXT1	2	2
KCTD20	4	4
STK38	1	1
PPIL1	3	3
C23H6orf89	2	2
PI16	1	1
MTCH1	1	2
TBC1D22B	1	1
RNF8	2	2
CMTR1	4	4
MDGA1	2	2
ZFAND3	20	5
BTBD9	27	25
GLO1	1	1
DNAH8	25	13
GLP1R	1	1
KIF6	22	27
DAAM2	3	3
LRFN2	6	2
UNC5CL	1	1
NFYA	2	2
TREM1	1	1
FOXP4	1	1
MDFI	1	1
TFEB	1	1
FRS3	1	1
USP49	1	2
CCND3	5	5
TAF8	2	2
C23H6orf132	2	1
TRERF1	17	15
UBR2	8	8
CUL7	1	1
PTK7	3	3
ZNF318	2	1
XPO5	1	1
POLH	2	2
MAD2L1BP	1	1
CDC5L	2	2
SUPT3H	42	44
RUNX2	16	7
CLIC5	11	2
ENPP4	1	1
RCAN2	26	20
PLA2G7	1	2
MEP1A	1	1
ADGRF5	9	8
ADGRF1	13	6
CD2AP	8	8
ADGRF2	1	1
ADGRF4	2	1
OPN5	1	1
MUT	5	5
CENPQ	2	2
GLYATL3	1	1
RHAG	2	2
CRISP2	1	1
CRISP1	5	2
TFAP2D	4	4
TFAP2B	2	1
PKHD1	21	21
IL17F	1	1
PAQR8	1	1
EFHC1	1	1
TMEM14A	2	2
ICK	4	4
FBXO9	1	1
ELOVL5	1	4
BTNL2	3	1
C23H6orf10	1	4
STK19	1	1
ABHD16A	1	1
APOM	1	1
BAG6	1	1
TNF	3	3
LTA	1	1
MDC1	1	1
C23H6orf136	1	1
PPP1R10	2	2
TRIM31	2	1
ZNF311	1	1
ZNF184	1	1
BTN3A3	1	1
TRIM38	2	6
SLC17A2	2	2
SLC17A3	3	3
SLC17A1	15	8
CARMIL1	15	13
TDP2	1	1
KIAA0319	4	3
ALDH5A1	1	1
GPLD1	1	1
MRS2	4	4
NRSN1	2	2
CDKAL1	40	40
E2F3	6	4
MBOAT1	4	2
RNF144B	3	3
DEK	1	1
KDM1B	1	1
TPMT	1	1
KIF13A	11	11
NUP153	3	2
FAM8A1	1	1
CAP2	10	9
STMND1	2	2
ATXN1	27	24
DTNBP1	6	5
JARID2	9	9
MCUR1	3	3
SIRT5	1	1
PHACTR1	21	7
HIVEP1	12	11
TMEM170B	8	1
NEDD9	8	8
SMIM13	1	1
SYCP2L	2	2
MAK	2	2
SLC35B3	2	2
BLOC1S5	1	1
BMP6	8	7
SNRNP48	4	4
DSP	4	4
RIOK1	1	3
CAGE1	2	2
SSR1	1	1
RREB1	5	1
F13A1	5	5
FARS2	9	9
LYRM4	3	3
ECI2	2	2
PRPF4B	1	1
PXDC1	1	1
SLC22A23	1	2
MYLK4	6	6
GMDS	16	11
EXOC2	5	5
IRF4	1	1
DUSP22	2	2
PARD6G	8	9
ADNP2	1	1
RBFA	1	1
TXNL4A	2	2
HSBP1L1	3	2
ATP9B	9	9
MBP	1	1
ZNF236	5	4
ZNF516	2	2
ZADH2	1	2
ZNF407	33	30
FAM69C	1	1
C24H18orf63	11	11
NETO1	5	5
SOCS6	1	2
RTTN	9	8
CD226	5	5
DOK6	30	28
CCDC102B	33	25
TMX3	1	1
CDH7	7	7
PIK3C3	13	8
CELF4	5	2
KIAA1328	31	31
TPGS2	5	5
FHOD3	22	21
MOCOS	5	3
ELP2	6	6
SLC39A6	1	1
RPRD1A	8	9
GALNT1	3	4
ZNF397	3	2
MAPRE2	7	7
DTNA	18	14
NOL4	27	25
CCDC178	37	16
KLHL14	6	5
GAREM1	12	6
MEP1B	2	2
RNF138	4	4
RNF125	5	4
TRAPPC8	8	8
B4GALT6	3	1
DSG2	4	3
DSC1	2	1
DSC2	2	3
DSC3	5	5
CDH2	16	16
CHST9	24	19
AQP4	1	1
KCTD1	13	10
TAF4B	10	10
SS18	5	5
ZNF521	23	23
IMPACT	3	2
CABYR	1	1
TTC39C	7	3
NPC1	3	3
RIOK3	1	1
TMEM241	6	7
CABLES1	3	3
RBBP8	14	8
GATA6	1	2
MIB1	9	11
ABHD3	5	6
ESCO1	3	3
GREB1L	18	17
ROCK1	15	13
USP14	1	1
THOC1	3	3
COLEC12	8	9
CLUL1	3	3
YES1	6	6
METTL4	2	2
NDC80	2	2
SMCHD1	10	10
EMILIN2	5	4
LPIN2	2	2
MYOM1	9	9
DLGAP1	12	13
EPB41L3	12	11
ARHGAP28	10	10
LAMA1	7	6
PTPRM	55	47
MTCL1	3	3
ANKRD12	8	8
TWSG1	3	3
RALBP1	3	3
PPP4R1	6	4
RAB31	3	2
VAPA	4	4
PIEZO2	10	10
GNAL	2	2
IMPA2	1	1
PRELID3A	1	1
SPIRE1	11	13
CEP76	2	2
PTPN2	6	6
CEP192	7	7
LDLRAD4	4	4
FAM210A	1	1
MC2R	1	1
SETBP1	12	12
SLC14A2	28	4
SLC14A1	4	3
EPG5	8	6
PSTPIP2	5	6
C24H18orf25	8	8
RNF165	5	1
LOXHD1	7	2
ST8SIA5	4	4
PIAS2	12	8
KATNAL2	8	8
SKOR2	3	3
SMAD2	5	3
CTIF	7	7
DYM	28	28
RPL17	2	2
ACAA2	4	2
MYO5B	10	2
MBD1	3	1
MAPK4	7	7
ME2	4	2
SMAD4	4	3
DCC	32	81
MBD2	5	1
POLI	1	1
STARD6	1	1
C24H18orf54	3	3
DYNAP	1	4
RAB27B	3	3
CCDC68	1	1
TCF4	29	28
TXNL1	3	2
WDR7	26	28
ST8SIA3	1	1
FECH	2	2
NARS	1	1
ATP8B1	5	4
NEDD4L	17	9
ALPK2	4	2
MALT1	2	3
ZNF532	2	2
CCBE1	3	1
PMAIP1	1	1
CDH20	13	1
PIGN	9	8
KIAA1468	9	9
TNFRSF11A	1	1
ZCCHC2	3	3
PHLPP1	10	9
BCL2	7	7
KDSR	1	1
VPS4B	4	4
SERPINB12	3	1
SERPINB11	1	1
POLR3K	1	1
LUC7L	5	4
RAB11FIP3	1	1
PIGQ	1	1
GNPTG	1	1
CRAMP1	3	3
MAPK8IP3	2	2
HAGH	2	2
MEIOB	6	6
RNF151	1	1
PKD1	1	1
ZNF200	1	1
TIGD7	1	2
ZNF174	1	1
NAA60	1	1
CLUAP1	1	1
SLX4	1	1
TRAP1	2	2
CREBBP	4	4
ADCY9	10	10
DNAJA3	1	1
C25H16orf96	1	3
2012-09-01	1	1
GLYR1	2	2
PPL	1	1
SEC14L5	3	3
RBFOX1	100	14
TMEM114	1	1
ABAT	2	2
C25H16orf72	1	1
GRIN2A	2	15
ATF7IP2	8	7
TVP23A	1	1
CLEC16A	3	4
RMI2	1	1
LITAF	3	4
TXNDC11	7	7
ZC3H7A	3	1
SNX29	19	18
CPPED1	5	6
SHISA9	18	14
ERCC4	2	2
MKL2	16	20
PARN	18	17
PDXDC1	3	3
C25H16orf45	7	1
NDE1	3	5
MYH11	4	4
FOPNL	3	3
ABCC1	2	2
XYLT1	12	12
SMG1	9	10
CLEC19A	1	1
ITPRIPL2	1	1
TMC7	2	2
TMC5	9	8
GDE1	3	1
CCP110	2	2
IQCK	6	6
UMOD	1	1
PDILT	5	2
ACSM5	3	2
ACSM2B	5	4
ACSM1	3	2
ACSM3	5	10
ERI2	2	2
LYRM1	3	3
DNAH3	4	18
TMEM159	2	2
ANKS4B	2	2
PDZD9	3	3
VWA3A	1	1
SDR42E2	1	1
EEF2K	2	2
CDR2	2	2
OTOA	7	4
HS3ST2	2	2
USP31	2	3
SCNN1G	2	2
COG7	10	1
GGA2	3	3
PALB2	1	1
PRKCB	13	14
CACNG3	3	3
RBBP6	4	2
TNRC6A	10	4
SLC5A11	2	3
ARHGAP17	3	1
LCMT1	5	1
GTF3C1	1	1
KIAA0556	8	7
GSG1L	14	13
XPO6	5	5
KCTD13	2	1
SEZ6L2	1	1
C25H16orf54	1	2
QPRT	2	1
ITGAL	4	4
PHKG2	1	1
CCDC189	1	1
KAT8	1	1
TGFB1I1	1	1
2014-09-01	6	6
ZNF713	1	1
PSPH	1	1
CRCP	1	1
TPST1	6	4
TMEM248	2	2
CALN1	13	12
RCC1L	1	1
NCF1	1	2
GTF2I	11	11
GTF2IRD1	4	3
CLIP2	2	2
RFC2	1	1
BCL7B	2	1
BAZ1B	3	3
NSUN5	1	1
HIP1	8	7
STYXL1	1	1
SSC4D	1	1
POLR2J	1	1
PRKRIP1	2	2
CUX1	11	6
COL26A1	2	4
FIS1	1	1
SRRT	2	2
TRIP6	1	1
ZAN	1	1
ACTL6B	1	1
ZCWPW1	3	3
PILRA	1	1
MCM7	1	1
TRIM4	1	1
ZKSCAN5	3	2
PDAP1	1	1
SMURF1	3	3
TRRAP	2	2
BAIAP2L1	2	2
LMTK2	3	2
PMS2	3	3
EIF2AK1	2	2
USP42	1	1
KDELR2	1	1
ZDHHC4	1	1
RBAK	1	1
RNF216	3	3
TNRC18	5	5
SLC29A4	1	1
AP5Z1	1	1
SDK1	41	19
CARD11	2	2
GNA12	4	3
CHST12	1	1
MAD1L1	4	4
ADAP1	1	1
GET4	1	1
UBE2D1	3	4
IPMK	3	3
PCDH15	93	59
PRKG1	109	111
A1CF	5	4
ASAH2	9	2
SGMS1	18	16
MINPP1	3	3
PAPSS2	5	1
ATAD1	3	2
PTEN	9	2
RNLS	20	19
LIPJ	3	2
LIPM	2	2
ANKRD22	3	1
STAMBPL1	3	4
ACTA2	3	1
FAS	2	2
LIPA	4	5
IFIT5	4	4
SLC16A12	9	3
PANK1	9	4
KIF20B	9	9
HTR7	9	8
RPP30	2	2
ANKRD1	1	1
PCGF5	9	6
HECTD2	8	6
TNKS2	4	4
BTAF1	5	7
CPEB3	13	9
2005-03-01	6	3
IDE	6	6
KIF11	1	2
EXOC6	17	16
MYOF	10	8
FFAR4	2	2
PDE6C	2	2
LGI1	7	6
SLC35G1	2	1
PLCE1	26	24
NOC3L	3	3
TBC1D12	7	6
HELLS	3	3
PDLIM1	2	2
SORBS1	5	5
ALDH18A1	1	1
TCTN3	3	4
ENTPD1	4	3
CC2D2B	12	4
ZNF518A	2	2
BLNK	7	4
DNTT	2	2
TLL2	4	4
TM9SF3	4	3
PIK3AP1	11	12
LCOR	7	3
SLIT1	6	5
ARHGAP19	6	2
MMS19	1	1
UBTD1	2	1
PI4K2A	1	1
CRTAC1	7	1
R3HCC1L	6	9
HPSE2	54	49
CNNM1	7	3
GOT1	3	2
CUTC	1	1
DNMBP	6	6
ERLIN1	2	2
CHUK	3	3
CWF19L1	1	1
BLOC1S2	1	1
PKD2L1	3	1
SEC31B	1	1
HIF1AN	1	1
SLF2	10	10
SEMA4G	1	1
PDZD7	1	1
BTRC	8	8
FBXW4	3	3
GBF1	6	15
SUFU	2	2
BORCS7	1	1
CNNM2	12	11
NT5C2	9	8
INA	1	1
PCGF6	3	3
TAF5	1	1
PDCD11	2	2
NEURL1	2	1
SH3PXD2A	10	2
CFAP43	7	8
CFAP58	7	7
SORCS3	31	24
SORCS1	35	34
XPNPEP1	2	2
ADD3	17	17
MXI1	5	5
SMNDC1	3	3
SMC3	7	8
RBM20	7	6
PDCD4	1	1
BBIP1	2	2
SHOC2	3	2
GPAM	1	1
TECTB	2	1
ACSL5	4	4
ZDHHC6	3	3
VTI1A	26	28
TCF7L2	3	3
HABP2	2	2
NRAP	2	3
CASP7	3	3
DCLRE1A	2	2
NHLRC2	5	5
CCDC186	3	2
TDRD1	5	2
VWA2	2	2
AFAP1L2	7	1
ABLIM1	17	11
FAM160B1	3	3
TRUB1	2	2
ATRNL1	80	74
GFRA1	8	8
CCDC172	6	6
PNLIPRP3	2	2
C26H10orf82	1	1
HSPA12A	4	2
ENO4	1	1
SHTN1	3	4
SLC18A2	2	2
PDZD8	4	4
FAM204A	1	2
EIF3A	4	2
SFXN4	3	3
RGS10	3	3
TIAL1	3	2
MCMBP	3	3
SEC23IP	6	6
PLPP4	4	3
WDR11	4	3
FGFR2	1	1
ATE1	13	11
TACC2	4	4
BTBD16	1	1
PLEKHA1	5	5
HTRA1	1	1
IKZF5	2	2
ACADSB	2	1
BUB3	4	4
CPXM2	9	9
CHST15	3	1
LHPP	1	1
CTBP2	3	3
EDRF1	4	4
FANK1	3	1
ADAM12	14	9
C26H10orf90	7	1
DOCK1	23	18
PTPRE	4	4
MKI67	1	1
MGMT	7	7
EBF3	7	7
ADGRA1	1	1
INPP5A	3	1
DLGAP2	23	4
CLN8	2	3
ARHGEF10	1	1
KBTBD11	1	3
MYOM2	2	2
MCPH1	8	8
AGPAT5	3	8
GPM6A	20	1
WDR17	5	4
ASB5	5	6
VEGFC	8	8
NEIL3	3	3
DCTD	2	1
WWC2	6	6
RWDD4	1	1
TRAPPC11	3	3
STOX2	6	5
ENPP6	2	2
IRF2	2	2
PRIMPOL	2	5
ACSL1	6	4
CFAP97	4	4
SNX25	6	6
LRP2BP	4	3
UFSP2	4	4
C27H4orf47	3	3
CCDC110	3	2
PDLIM3	2	2
SORBS2	11	13
FAM149A	4	4
KLKB1	1	1
F11	2	2
FAT1	4	5
TRIML1	1	1
ASAH1	2	1
PCM1	13	13
FGL1	2	1
MTUS1	12	10
PDGFRL	5	4
SLC7A2	2	1
MTMR7	4	2
CNOT7	1	1
ZDHHC2	7	3
MICU3	12	13
FGF20	1	1
MSR1	2	2
TUSC3	19	10
DLC1	34	24
LONRF1	2	2
MFHAS1	4	5
ERI1	1	1
TNKS	18	18
DUSP4	1	1
SARAF	3	2
LEPROTL1	1	1
DCTN6	2	2
RBPMS	7	7
GTF2E2	3	5
GSR	4	4
PPP2CB	2	2
TEX15	11	2
PURG	3	5
WRN	12	13
NRG1	17	68
FUT10	2	2
UNC5D	36	3
KCNU1	9	9
RAB11FIP1	1	1
ASH2L	2	1
LSM1	1	1
DDHD2	2	1
NSD3	3	3
FGFR1	2	1
TACC1	9	1
ADAM9	6	7
ADAM32	18	15
ADAM18	13	13
IDO2	2	2
ZMAT4	12	11
GINS4	1	1
NKX6-3	1	1
ANK1	8	3
KAT6A	5	6
PLAT	2	2
POLB	1	1
SLC20A2	4	3
CHRNB3	1	1
CHRNA6	1	1
RNF170	3	3
HOOK3	6	6
FNTA	2	2
HGSNAT	3	2
INTS10	1	1
CSGALNACT1	14	8
SH2D4A	4	4
PSD3	23	21
NGLY1	4	3
THRB	13	13
NKIRAS1	1	2
ZNF385D	66	12
NUP133	4	4
ABCB10	1	1
GALNT2	8	5
TTC13	14	10
DISC1	16	8
SIPA1L2	12	13
PCNX2	25	20
MAP3K21	5	5
KCNK1	5	2
SLC35F3	19	7
TARBP1	8	7
TOMM20	2	2
ARID4B	15	15
TBCE	10	9
B3GALNT2	8	8
GNG4	5	5
LYST	15	16
NID1	5	5
GPR137B	2	2
ERO1B	6	5
EDARADD	5	4
ACTN2	3	1
MTR	2	2
RYR2	67	55
CHRM3	27	26
ZNF248	1	1
BMS1	1	1
RET	1	1
CSGALNACT2	2	1
RASGEF1A	2	1
HNRNPF	1	1
BICC1	21	15
PHYHIPL	10	1
FAM13C	7	7
SLC16A9	6	6
CCDC6	5	4
ANK3	53	26
CDK1	4	1
RHOBTB1	16	5
TMEM26	4	3
ARID5B	12	13
RTKN2	21	12
ZNF365	1	1
NRBF2	2	2
JMJD1C	38	39
CTNNA3	170	159
DNAJC12	9	9
HERC4	12	12
MYPN	11	10
HNRNPH3	1	1
RUFY2	4	5
DNA2	4	4
SLC25A16	8	8
TET1	14	12
CCAR1	3	5
DDX50	4	4
DDX21	4	5
KIF1BP	4	3
VPS26A	1	2
HK1	11	6
TACR2	1	1
TSPAN15	4	3
COL13A1	3	3
TYSND1	1	1
SAR1A	1	1
PPA1	2	1
EIF4EBP2	1	1
PALD1	3	3
ADAMTS14	1	1
SGPL1	2	2
UNC5B	2	2
PSAP	2	2
CHST3	1	1
SPOCK2	2	2
ASCC1	14	12
MICU1	14	14
MCU	22	21
OIT3	1	1
P4HA1	10	5
NUDT13	2	1
FAM149B1	8	8
CFAP70	7	6
MSS51	4	1
PPP3CB	4	3
USP54	12	12
VCL	14	11
AP3M1	2	2
ADK	54	23
KAT6B	5	6
SAMD8	3	3
KCNMA1	36	34
DLG5	3	2
POLR3A	1	1
ZCCHC24	1	1
ANXA11	2	1
DYDC1	1	2
TSPAN14	3	3
SH2D4B	2	2
NRG3	70	65
CDHR1	1	2
CCSER2	14	13
GRID1	34	34
WAPL	11	11
BMPR1A	12	12
GLUD1	1	1
PTPN20	10	4
FRMPD2	7	8
MAPK8	5	5
ARHGAP22	4	3
WDFY4	8	6
VSTM4	5	5
ERCC6	6	5
OGDHL	3	2
PARG	10	9
NCOA4	1	1
MSMB	1	1
ZFAND4	6	6
2008-03-01	9	9
RASSF4	3	3
TMEM72	1	1
CXCL12	2	2
ZNF32	1	1
COG2	2	2
HEPHL1	9	10
VSTM5	1	3
MED17	3	3
C29H11orf54	2	1
CEP295	4	4
DEUP1	8	5
FAT3	39	28
NAALAD2	4	3
FOLH1B	12	10
NOX4	13	13
TYR	10	9
GRM5	54	44
CTSC	3	6
RAB38	3	3
TMEM135	22	22
ME3	3	3
HIKESHI	3	2
EED	2	2
PICALM	8	7
CCDC83	2	2
SYTL2	5	5
TMEM126B	1	1
DLG2	186	56
CCDC90B	3	3
ANKRD42	3	3
PCF11	2	2
RAB30	5	5
DDIAS	3	3
PRCP	3	2
TENM4	26	18
NARS2	8	8
GAB2	11	2
USP35	4	4
ALG8	2	10
INTS4	8	8
AAMDC	5	5
RSF1	12	11
PAK1	10	10
LUZP2	41	20
GAS2	10	12
SLC17A6	5	3
ANO5	8	8
SLC6A5	3	2
PRMT3	12	13
HTATIP2	1	1
NAV2	9	4
E2F8	1	1
ZDHHC13	2	3
PTPN5	1	1
UEVLD	4	4
TSG101	4	4
GTF2H1	1	1
HPS5	1	1
VWA5A	2	2
SIAE	2	2
SPA17	3	3
MSANTD2	4	4
HEPACAM	2	2
CCDC15	4	3
PKNOX2	6	6
FEZ1	2	2
CHEK1	4	4
CDON	3	3
FAM118B	3	1
KIRREL3	7	7
ETS1	4	4
FLI1	2	1
ARHGAP32	20	11
OPCML	45	28
NTM	33	16
PRDM10	6	6
APLP2	4	4
ZBTB44	4	5
ADAMTS8	1	1
ADAMTS15	1	1
SNX19	1	1
MS4A8	1	1
MS4A18	1	1
PTGDR2	1	1
PRPF19	1	1
CD6	1	1
CD5	2	2
VPS37C	1	1
DDB1	1	1
TMEM138	1	1
CPSF7	1	2
SDHAF2	1	1
SYT7	1	1
FADS1	1	1
FADS2	2	2
ASRGL1	1	1
AHNAK	3	3
TTC9C	1	1
ATL3	4	3
RTN3	7	3
MARK2	3	2
MACROD1	6	6
MAJIN	2	2
CAPN1	2	1
FRMD8	1	1
GAL3ST3	1	1
PACS1	8	9
MRPL11	2	2
BBS1	1	1
CTSF	2	2
RBM4B	1	1
C29H11orf80	3	1
SYT12	1	1
KDM2A	4	4
CHKA	3	1
LRP5	3	2
PPP6R3	3	3
TESMIN	3	2
CPT1A	2	1
FGF19	2	1
PPFIA1	1	2
SHANK2	8	5
NADSYN1	1	1
OSBPL5	1	1
NAP1L4	2	2
KCNQ1	5	5
UPF3B	4	5
LAMP2	1	1
CUL4B	2	1
GRIA3	11	10
THOC2	13	6
SMARCA1	12	14
OCRL	1	1
XPNPEP2	1	1
ZDHHC9	4	3
UTP14A	1	1
ELF4	1	1
AIFM1	3	3
ZNF280C	7	3
STK26	10	9
FRMD7	1	3
MBNL3	12	12
GPC4	5	7
GPC3	29	13
MOSPD1	1	1
BRS3	1	1
ARHGEF6	9	9
MCF2	9	5
ATP11C	9	3
SLITRK2	1	1
FMR1	4	4
FMR1NB	2	2
AFF2	21	11
IDS	1	1
MTM1	5	4
MTMR1	4	3
VMA21	1	1
PASD1	1	1
PRRG3	1	1
FATE1	1	1
GABRA3	15	15
NSDHL	1	1
ZNF185	3	1
VAMP7	5	6
ZNF275	2	2
MECP2	1	1
TKTL1	1	1
DNASE1L1	1	1
PCDH11X	13	3
DIAPH2	77	17
PCDH19	5	4
TNMD	1	15
ZMAT1	5	3
DRP2	3	2
CENPI	4	5
XKRX	4	1
SYTL4	2	2
MORF4L2	1	1
RAB9B	1	1
SLC25A53	1	1
FAM199X	1	1
IL1RAPL2	103	46
NRK	8	9
MUM1L1	9	4
CXHXorf57	9	6
RNF128	8	4
TBC1D8B	7	7
MORC4	5	5
VSIG1	2	2
ATG4A	1	5
COL4A6	17	17
COL4A5	27	27
IRS4	1	1
GUCY2F	10	9
NXT2	2	2
AMMECR1	10	10
CHRDL1	1	11
PAK3	11	11
DCX	25	2
TRPC5	11	12
LHFPL1	2	2
AMOT	5	5
HTR2C	5	15
PLS3	9	9
DACH2	81	22
CHM	15	24
SH3BGRL	10	6
HMGN5	2	2
BRWD3	16	16
ATRX	24	23
FGF16	1	1
ZDHHC15	6	4
ABCB7	12	10
RLIM	3	3
SLC16A2	8	11
CHIC1	6	5
CDX4	1	1
NHSL2	1	4
GCNA	2	2
NONO	2	2
NLGN3	1	1
SNX12	6	2
SLC7A3	1	1
TEX11	18	17
DLG3	1	1
KIF4A	7	6
ARR3	2	2
DGAT2L6	1	1
STARD8	1	2
YIPF6	1	1
AR	16	16
UBA1	2	1
USP11	2	1
UXT	1	1
ZNF81	3	4
GLOD5	1	1
GPKOW	3	1
SYP	2	2
CLCN5	16	26
DGKK	15	7
SHROOM4	21	15
MAGED1	5	2
KDM5C	1	1
IQSEC2	6	1
SMC1A	3	1
HUWE1	2	2
PHF8	8	6
PFKFB1	6	8
ALAS2	2	1
VSIG4	3	2
MSN	3	3
LAS1L	2	2
ZC4H2	6	6
CXHXorf36	3	3
KDM6A	24	23
FUNDC1	1	1
NDP	3	3
MAOB	6	6
MAOA	3	3
TSPAN7	9	10
OTC	8	7
RPGR	2	2
SRPX	10	10
SYTL5	12	6
MAGEB16	1	1
TMEM47	1	1
CXHXorf21	1	4
POLA1	18	19
PCYT1B	7	5
PDK3	5	5
ZFX	2	2
KLHL15	3	2
CXHXorf58	2	2
APOO	3	3
ACOT9	3	4
PRDX4	2	3
PHEX	18	13
SMS	2	1
MBTPS2	3	3
SMPX	3	3
CNKSR2	28	5
RPS6KA3	21	12
EIF1AX	1	1
MAP7D2	8	2
SH3KBP1	14	14
MAP3K15	6	7
ADGRG2	9	4
PPEF1	16	16
RS1	1	1
CDKL5	18	17
SCML2	9	6
RAI2	6	6
SCML1	1	1
NHS	14	8
REPS2	15	11
TXLNG	2	4
GRPR	3	2
AP1S2	4	3
ZRSR2	4	4
CA5B	2	2
ACE2	1	1
PIR	6	6
VEGFD	3	3
ASB11	1	1
ASB9	3	3
MOSPD2	11	9
GPM6B	10	8
OFD1	3	3
RAB9A	2	3
TLR8	3	3
TLR7	2	1
FRMPD4	8	3
MSL3	1	1
ARHGAP6	2	19
MID1	8	33
CLCN4	1	1
WWC3	6	2
PNPLA4	1	1
GYG2	2	3
F9	1	2
FGF13	6	30
RBMX	1	1
HTATSF1	1	2
FHL1	3	4
SLC9A6	1	3
CLIC6	1	1
RCAN1	4	4
SMIM11A	1	1
ITSN1	8	8
CRYZL1	2	2
SON	6	6
GART	1	1
IFNAR1	2	2
OLIG2	1	1
C1H21orf62	1	1
PAXBP1	1	1
SYNJ1	9	9
URB1	1	1
HUNK	7	7
SCAF4	3	3
SOD1	1	1
TIAM1	13	7
GRIK1	28	28
BACH1	2	1
MAP3K7CL	5	6
CCT8	1	1
USP16	2	2
RWDD2B	1	1
LTN1	4	5
N6AMT1	1	1
ADAMTS5	5	5
CYYR1	20	13
APP	31	26
GABPA	4	4
JAM2	7	7
MRPL39	3	3
NCAM2	76	37
TMPRSS15	16	16
CHODL	1	1
C1H21orf91	3	3
BTG3	2	2
CXADR	1	1
USP25	24	22
SAMSN1	6	8
HSPA13	1	1
RBM11	3	1
ROBO2	67	70
ROBO1	156	53
GBE1	30	25
CADM2	170	37
VGLL3	3	3
CHMP2B	5	5
POU1F1	3	3
HTR1F	3	2
ZNF654	9	8
C1H3orf38	3	1
EPHA3	42	43
PROS1	5	4
ARL13B	9	13
EPHA6	116	108
ARL6	3	3
CRYBG3	7	8
RIOX2	2	2
GABRR3	2	5
CLDND1	1	1
GPR15	1	1
DCBLD2	4	4
COL8A1	11	11
CMSS1	25	5
TBC1D23	3	3
TOMM70	7	6
LNP1	3	3
TMEM45A	7	14
ADGRG7	2	3
TFG	2	2
ABI3BP	27	25
IMPG2	10	9
PCNP	5	5
ZBTB11	2	1
CEP97	1	1
NXPE3	5	4
NFKBIZ	1	1
ZPLD1	10	6
ALCAM	24	22
CBLB	21	21
BBX	29	28
CD47	7	9
IFT57	3	3
HHLA2	4	1
MYH15	7	5
DZIP3	10	10
MORC1	14	7
DPPA2	1	1
NECTIN3	18	1
CD96	10	8
PLCXD2	3	3
PHLDB2	21	22
ABHD10	1	1
TMPRSS7	2	2
C1H3orf52	1	1
GCSAM	1	1
SLC9C1	6	7
BTLA	1	1
ATG3	3	3
SLC35A5	3	3
CCDC80	6	2
BOC	2	1
CFAP44	11	12
SPICE1	1	1
SIDT1	4	4
USF3	5	5
ATP6V1A	2	2
GRAMD1C	6	6
CCDC191	3	3
DRD3	3	3
TIGIT	1	1
GAP43	5	3
LSAMP	48	40
UPK1B	1	1
B4GALT4	1	1
ARHGAP31	5	5
TMEM39A	3	3
POGLUT1	2	2
TIMMDC1	2	2
CD80	2	2
ADPRH	2	2
PLA1A	2	1
MAATS1	7	7
NR1I2	2	1
GSK3B	16	5
GPR156	8	8
LRRC58	2	3
HGD	4	4
RABL3	4	7
STXBP5L	35	34
POLQ	11	11
FBXO40	1	1
HCLS1	5	5
GOLGB1	6	6
IQCB1	3	3
EAF2	2	2
ILDR1	20	8
CD86	1	1
CASR	1	3
CSTA	1	1
CCDC58	1	1
WDR5B	1	1
KPNA1	5	2
PARP9	1	2
DTX3L	1	1
PARP14	3	3
HSPBAP1	4	4
DIRC2	9	8
SEMA5B	2	2
PDIA5	1	1
SEC22A	5	5
ADCY5	8	8
HACD2	14	14
MYLK	6	3
CCDC14	7	7
ROPN1	1	1
UMPS	8	8
ITGB5	4	3
MUC13	2	4
HEG1	2	2
SLC12A8	8	7
ZNF148	19	18
SNX4	4	4
OSBPL11	15	15
IQCG	2	1
LRCH3	9	9
FYTTD1	2	2
RUBCN	5	6
TNK2	1	2
TFRC	5	8
SLC51A	1	1
PCYT1A	2	2
TCTEX1D2	1	1
TM4SF19	1	1
UBXN7	8	1
RNF168	1	1
NRROS	2	2
CEP19	1	1
SENP5	4	3
NCBP2	1	1
DLG1	25	25
PPP1R2	2	2
ACAP2	8	19
XXYLT1	2	3
TMEM44	5	2
ATP13A3	2	2
GP5	2	2
OPA1	13	12
ATP13A4	11	11
ATP13A5	5	5
MB21D2	2	2
FGF12	62	63
CCDC50	4	4
UTS2B	1	1
OSTN	8	6
GMNC	1	1
IL1RAP	6	6
CLDN16	3	3
CLDN1	1	1
P3H2	16	11
TP63	18	17
TPRG1	7	5
LPP	44	44
BCL6	1	1
SST	1	1
MASP1	3	3
ST6GAL1	8	6
RFC4	1	1
FETUB	1	1
DNAJB11	1	1
TBCCD1	1	1
DGKG	12	12
ETV5	2	2
TRA2B	3	3
IGF2BP2	8	7
SENP2	3	3
LIPH	9	9
MAP3K13	13	12
EHHADH	2	2
C1H3orf70	8	7
VPS8	23	23
DVL3	2	2
ABCC5	2	2
PARL	1	1
YEATS2	6	6
KLHL24	6	5
KLHL6	2	2
MCF2L2	13	7
MCCC1	6	6
DCUN1D1	2	1
ATP11B	14	14
FXR1	9	10
CCDC39	5	3
PEX5L	26	12
USP13	4	5
NDUFB5	1	1
ACTL6A	2	3
GNB4	9	19
MFN1	1	2
ZNF639	2	1
KCNMB3	8	5
PIK3CA	7	7
ZMAT3	3	3
KCNMB2	12	2
TBL1XR1	14	13
NAALADL2	183	171
SPATA16	23	20
ECT2	7	6
NCEH1	3	3
FNDC3B	25	23
TMEM212	1	1
PLD1	23	26
TNIK	30	20
EIF5A2	1	1
SLC7A14	4	4
SKIL	4	5
PRKCI	9	9
PHC3	11	10
GPR160	3	3
SEC62	5	6
SAMD7	2	2
LRRC31	2	1
LRRC34	4	4
MYNN	1	1
MECOM	32	43
GOLIM4	5	5
SERPINI1	5	5
PDCD10	7	7
WDR49	10	17
SERPINI2	4	4
ZBBX	20	14
BCHE	6	7
SI	28	25
SPTSSB	2	2
NMD3	8	8
B3GALNT1	1	1
PPM1L	17	13
KPNA4	10	11
SMC4	3	3
IFT80	11	2
MFSD1	2	2
RARRES1	4	2
GFM1	4	4
MLF1	4	4
VEPH1	21	15
LEKR1	21	21
TIPARP	3	3
SSR3	2	2
KCNAB1	18	17
GMPS	13	12
SLC33A1	2	2
C1H3orf33	3	3
PLCH1	9	9
MME	6	5
GPR149	7	6
DHX36	1	1
ARHGEF26	14	13
IGSF10	1	1
P2RY12	1	1
P2RY13	1	1
CLRN1	2	2
EIF2A	2	2
TSC22D2	7	7
RNF13	17	18
ANKUB1	3	4
WWTR1	8	7
TM4SF4	1	1
TM4SF18	2	2
CP	6	6
HPS3	5	5
HLTF	3	2
CPA3	2	2
CPB1	3	4
AGTR1	2	2
PLSCR4	3	3
PLOD2	10	9
C1H3orf58	5	5
SLC9A9	49	49
CHST2	1	1
U2SURP	7	7
PCOLCE2	10	10
TRPC1	8	9
PLS1	8	11
ATR	14	15
XRN1	14	14
GK5	6	5
TFDP2	13	6
ATP1B3	4	3
GRK7	4	2
RNF7	1	1
RASA2	13	12
ZBTB38	6	4
PXYLP1	5	5
SPSB4	5	5
SLC25A36	5	5
TRIM42	2	1
CLSTN2	34	21
RBP1	1	2
RBP2	1	1
COPB2	3	3
PIK3CB	19	19
CEP70	6	4
MRAS	1	1
NME9	2	2
ARMC8	9	9
DZIP1L	2	3
NCK1	6	6
SLC35G2	7	8
PCCB	5	4
MSL2	1	1
PPP2R3A	20	20
EPHB1	17	3
CEP63	5	5
ANAPC13	1	1
RYK	12	9
SLCO2A1	3	1
RAB6B	1	1
TF	1	2
TMEM108	22	22
NPHP3	5	4
UBA5	4	4
ACAD11	8	7
ACKR4	1	1
DNAJC13	15	15
MRPL3	4	4
NEK11	19	11
ASTE1	2	1
ATP2C1	14	12
PSMG1	1	1
BRWD1	9	8
HMGN1	1	1
B3GALT5	2	2
IGSF5	5	5
DSCAM	35	35
BACE2	6	5
FAM3B	2	2
MX2	1	1
MX1	3	3
TMPRSS2	2	2
RIPK4	2	2
C2CD2	2	2
UMODL1	1	1
ABCG1	1	1
RSPH1	1	1
SLC37A1	2	1
PDE9A	1	1
CBS	1	1
HSF2BP	2	3
TRAPPC10	5	4
TSPEAR	6	4
UBE2G2	1	1
ADARB1	4	3
COL18A1	1	1
SLC19A1	1	1
SPATC1L	1	1
MCM3AP	1	1
PCNT	1	2
DIP2A	4	3
S100B	1	1
FBXO25	4	4
TDRP	5	5
RUNX1	4	1
CBR3	2	1
DOPEY2	2	2
MORC3	3	3
CHAF1B	2	2
HLCS	7	7
PIGP	1	1
TTC3	9	9
DYRK1A	7	4
KCNJ6	5	3
ERG	7	7
PIK3R4	4	4
COL6A5	6	7
CAPN7	4	4
SH3BP5	1	1
COLQ	2	2
HACL1	2	3
BTD	1	1
ANKRD28	11	10
OXNAD1	1	1
RFTN1	3	3
DAZL	1	1
PLCL2	6	4
TBC1D5	40	34
SATB1	8	4
EFHB	4	4
RAB5A	2	1
PP2D1	1	1
KAT2B	6	5
SGO1	2	2
ZBED9	3	2
ZSCAN23	1	2
TXLNA	1	1
TMEM39B	2	2
KHDRBS1	2	2
LGSN	4	4
OCA2	15	16
HERC2	11	12
NIPA1	2	1
NIPA2	2	2
CYFIP1	2	2
TUBGCP5	6	6
IMP4	2	2
FAM168B	6	6
PLEKHB2	1	1
UGGT1	12	11
SAP130	5	5
AMMECR1L	1	1
POLR2D	1	1
WDR33	10	9
SFT2D3	1	1
MYO7B	3	2
IWS1	1	1
MAP3K2	3	2
NAB1	1	1
NEMP2	1	1
MFSD6	3	1
INPP1	2	1
HIBCH	14	13
MSTN	3	3
PMS1	11	12
OSGEPL1	2	2
ASNSD1	3	3
SLC40A1	2	1
WDR75	2	2
COL5A2	20	20
COL3A1	5	4
DIRC1	1	2
GULP1	16	26
TFPI	6	6
CALCRL	17	16
ZSWIM2	3	2
FAM171B	10	8
ITGAV	13	12
ZC3H15	4	4
FSIP2	9	6
ZNF804A	40	10
NUP35	3	6
FRZB	6	5
DNAJC10	7	7
PDE1A	29	28
PPP1R1C	9	9
SSFA2	3	3
CERKL	10	3
ITGA4	8	5
UBE2E3	9	8
CWC22	6	5
ZNF385B	42	36
SESTD1	9	9
CCDC141	15	20
TTN	19	21
PLEKHA3	1	1
OSBPL6	9	4
RBM45	3	2
PDE11A	26	28
AGPS	25	23
NFE2L2	8	1
MTX2	10	10
LNPK	6	6
ATF2	10	11
CHN1	14	3
WIPF1	8	8
GPR155	7	8
SCRN3	4	4
CIR1	2	2
OLA1	27	25
MAP3K20	18	15
RAPGEF4	25	23
PDK1	4	5
ITGA6	5	6
METAP1D	4	4
HAT1	4	4
SLC25A12	10	8
DYNC1I2	6	5
DCAF17	4	4
METTL8	5	3
TLK1	20	15
GORASP2	1	1
ERICH2	2	3
MYO3B	27	19
UBR3	26	25
METTL5	1	1
SSB	2	2
CCDC173	1	1
PPIG	6	6
FASTKD1	1	1
KLHL41	1	1
BBS5	1	1
LRP2	15	5
DHRS9	5	5
ABCB11	5	4
SPC25	3	2
NOSTRIN	3	2
CERS6	23	7
STK39	2	14
B3GALT1	46	31
XIRP2	7	7
SCN7A	6	5
SCN9A	8	8
SCN1A	14	11
TTC21B	9	8
GALNT3	5	5
CSRNP3	18	5
SCN2A	12	5
SCN3A	18	18
SLC38A11	5	3
COBLL1	17	18
GRB14	12	10
FIGN	11	11
KCNH7	9	60
GCA	1	5
IFIH1	5	4
FAP	4	4
GCG	1	1
DPP4	4	4
SLC4A10	44	27
PSMD14	16	16
TANK	14	16
RBMS1	17	16
ITGB6	3	3
PLA2R1	13	9
2007-03-01	7	7
BAZ2B	46	50
WDSUB1	3	1
TANC1	10	8
PKP4	13	13
CCDC148	14	13
ACVR1	4	5
ACVR1C	4	2
CYTIP	8	8
ERMN	1	1
GPD2	10	10
NR4A2	1	1
KCNJ3	15	13
GALNT13	63	51
ARL6IP6	1	1
FMNL2	11	11
STAM2	5	5
CACNB4	11	10
ARL5A	5	5
NEB	21	20
RIF1	5	5
TNFAIP6	4	4
RBM43	2	2
RND3	1	1
MMADHC	2	2
LYPD6	4	3
LYPD6B	6	2
KIF5C	7	5
EPC2	15	15
MBD5	21	19
ORC4	6	6
ACVR2A	7	6
ZEB2	6	11
GTDC1	34	22
ARHGAP15	65	51
KYNU	9	13
LRP1B	31	183
NXPH2	10	10
SPOPL	5	5
HNMT	2	5
THSD7B	50	2
DARS	6	7
MCM6	2	2
LCT	4	5
UBXN4	2	1
R3HDM1	10	10
ZRANB3	22	10
RAB3GAP1	13	12
MAP3K19	7	7
CCNT2	4	4
ACMSD	3	3
TMEM163	13	13
MGAT5	17	16
NCKAP5	61	7
LYPD1	2	2
SLC35F5	9	7
ACTR3	2	2
DPP10	63	135
DDX18	1	1
CCDC93	6	6
INSIG2	2	3
MARCO	3	3
STEAP3	1	1
C2H2orf76	5	5
SCTR	2	2
[truncated: 5,577 more rows]
